# Supplementary material for: On Nature’s Strategy for Assigning Genetic Code Multiplicity
Source: PLoS One. 2016 Feb 5;11(2):e0148174. doi: 10.1371/journal.pone.0148174 (PMC4746209; doi:10.1371/journal.pone.0148174)
Supplement: S1 Table — (ODS) [file pone.0148174.s001.ods]

## Sheet: Foglio1
Protein – Protein interfaces																										Protein – DNA interfaces
ALA	ARG	ASN	ASP	CYS	GLN	GLU	GLY	HIS	ILE	LEU	LYS	MET	PHE	PRO	SER	THR	TRP	TYR	VAL	pdb_code	class					ALA	ARG	ASN	ASP	CYS	GLN	GLU	GLY	HIS	ILE	LEU	LYS	MET	PHE	PRO	SER	THR	TRP	TYR	VAL	pdb_code	class
7	8	0	5	0	10	6	2	3	8	11	9	0	4	6	4	2	4	4	16	11as	Protein_Protein	B-A	x,y,z-X,Y,Z			1	6	1	0	0	1	1	1	0	0	0	3	0	0	0	2	2	0	1	0	1a02	DNA_Protein	B-N	x,y,z-X,Y,Z
0	6	2	4	0	0	6	4	1	2	13	14	2	4	5	7	4	0	3	3	13pk	Protein_Protein	D-A	x,y,z-X,Y,Z			1	4	0	0	0	1	1	2	0	1	0	2	0	0	0	1	0	0	0	0	1a02	DNA_Protein	A-N	x,y,z-X,Y,Z
0	6	2	4	0	0	6	3	0	2	12	14	2	4	4	7	4	0	3	2	13pk	Protein_Protein	C-B	x,y,z-X,Y,Z			1	4	1	0	0	0	1	0	0	0	0	1	0	0	0	0	0	0	0	0	1a02	DNA_Protein	A-F	x,y,z-X,Y,Z
1	3	2	4	0	3	2	3	0	0	0	5	0	1	2	4	2	0	1	2	13pk	Protein_Protein	B-A	x,y,z-X,Y,Z			2	4	1	0	0	0	0	0	0	0	0	1	0	0	0	1	0	0	0	0	1a02	DNA_Protein	B-F	x,y,z-X,Y,Z
0	0	2	1	0	1	2	2	1	1	1	4	0	0	2	1	3	0	0	0	13pk	Protein_Protein	C-A	x,y,z-X,Y,Z			2	2	1	0	0	0	0	0	0	0	0	2	0	0	0	1	0	0	0	0	1a02	DNA_Protein	A-J	x,y,z-X,Y,Z
4	0	5	4	0	8	2	10	5	1	8	6	1	5	9	18	9	3	10	6	15c8	Protein_Protein	H-L	x,y,z-X,Y,Z			1	3	1	0	0	0	0	0	0	0	0	0	0	0	0	1	0	0	0	0	1a02	DNA_Protein	B-J	x,y,z-X,Y,Z
4	4	2	8	2	8	2	2	2	0	10	0	2	2	2	0	8	0	6	2	18gs	Protein_Protein	B-A	x,y,z-X,Y,Z			4	2	0	0	0	1	2	0	1	0	0	2	0	0	0	1	1	0	0	0	1a0a	DNA_Protein	D-A	x,y,z-X,Y,Z
0	1	2	1	0	2	4	0	2	1	1	4	0	0	1	0	2	0	0	1	1a04	Protein_Protein	B-A	x,y,z-X,Y,Z			3	2	0	0	0	1	1	0	1	0	0	2	1	0	1	1	0	0	0	0	1a0a	DNA_Protein	C-B	x,y,z-X,Y,Z
3	16	6	12	0	8	12	6	0	8	17	4	6	4	6	4	4	0	5	8	1a05	Protein_Protein	B-A	x,y,z-X,Y,Z			1	4	0	0	0	0	2	0	1	0	0	1	1	0	0	1	0	0	0	0	1a0a	DNA_Protein	D-B	x,y,z-X,Y,Z
2	14	2	9	0	8	10	8	5	10	10	10	0	4	2	6	4	2	8	8	1a0g	Protein_Protein	B-A	x,y,z-X,Y,Z			1	3	0	0	0	0	1	0	1	0	0	1	0	0	0	0	0	0	0	0	1a0a	DNA_Protein	C-A	x,y,z-X,Y,Z
0	6	2	6	0	2	6	4	0	0	2	1	2	3	4	4	0	0	2	2	1a25	Protein_Protein	B-A	x,y,z-X,Y,Z			1	10	1	3	0	0	2	0	4	1	0	2	0	3	0	2	2	0	0	0	1a1l	DNA_Protein	B-A	x,y,z-X,Y,Z
5	5	1	1	1	3	9	0	2	5	6	3	6	3	0	4	1	0	0	3	1a2x	Protein_Protein	B-A	x,y,z-X,Y,Z			0	7	0	3	0	0	0	0	1	0	0	1	0	2	0	2	2	0	0	0	1a1l	DNA_Protein	C-A	x,y,z-X,Y,Z
8	4	0	4	0	4	6	0	0	4	2	8	2	0	0	4	0	0	2	4	1a4o	Protein_Protein	B-A	x,y,z-X,Y,Z			0	2	0	0	1	2	1	1	2	0	1	6	0	0	1	1	1	0	1	2	1a3q	DNA_Protein	D-B	x,y,z-X,Y,Z
8	4	1	4	0	4	6	0	0	4	2	8	2	0	0	4	0	0	2	4	1a4o	Protein_Protein	D-C	x,y,z-X,Y,Z			0	2	0	0	1	2	1	0	2	0	1	6	0	0	1	1	1	0	1	0	1a3q	DNA_Protein	C-A	x,y,z-X,Y,Z
0	1	2	2	0	2	2	0	0	0	0	4	2	2	0	2	0	0	0	0	1a4o	Protein_Protein	C-B	x,y,z-X,Y,Z			0	2	0	0	0	0	1	2	1	0	0	4	0	0	0	0	0	0	0	0	1a3q	DNA_Protein	D-A	x,y,z-X,Y,Z
0	0	2	1	0	2	2	0	0	0	1	4	2	2	0	2	0	0	0	0	1a4o	Protein_Protein	D-A	x,y,z-X,Y,Z			0	2	0	1	0	0	1	2	1	0	0	5	0	0	0	0	0	0	0	0	1a3q	DNA_Protein	C-B	x,y,z-X,Y,Z
0	0	0	0	0	0	2	0	0	0	0	0	0	0	0	0	0	0	0	0	1a4o	Protein_Protein	D-B	x,y,z-X,Y,Z			0	2	3	0	0	0	1	0	1	0	1	2	0	0	0	1	0	0	0	0	1am9	DNA_Protein	F-B	x,y,z-X,Y,Z
0	0	0	0	0	0	2	0	0	0	0	0	0	0	0	0	0	0	0	0	1a4o	Protein_Protein	C-A	x,y,z-X,Y,Z			0	2	3	0	0	0	1	0	1	0	1	2	0	0	0	1	0	0	0	0	1am9	DNA_Protein	H-D	x,y,z-X,Y,Z
0	10	0	7	0	2	3	0	0	4	6	0	2	0	4	4	0	0	0	4	1a4x	Protein_Protein	B-A	x,y,z-X,Y,Z			0	2	3	0	0	0	1	0	1	0	1	2	0	0	0	1	0	0	0	0	1am9	DNA_Protein	E-C	x,y,z-X,Y,Z
2	2	4	1	0	2	3	6	3	1	2	1	0	4	2	3	2	4	6	4	1a6v	Protein_Protein	H-L	x,y,z-X,Y,Z			0	2	3	0	0	0	1	0	1	0	0	2	0	0	0	1	0	0	0	0	1am9	DNA_Protein	G-A	x,y,z-X,Y,Z
2	3	4	1	0	2	3	7	3	1	3	1	0	4	1	3	2	4	6	3	1a6v	Protein_Protein	I-M	x,y,z-X,Y,Z			1	1	0	0	0	1	1	0	1	2	0	0	0	0	0	1	0	0	1	0	1am9	DNA_Protein	F-A	x,y,z-X,Y,Z
2	3	4	2	0	4	3	8	3	1	2	1	0	4	1	3	1	4	5	3	1a6v	Protein_Protein	J-N	x,y,z-X,Y,Z			1	1	0	0	0	1	1	0	1	2	0	1	0	0	0	1	0	0	1	0	1am9	DNA_Protein	H-C	x,y,z-X,Y,Z
0	2	1	1	0	0	1	1	0	0	1	1	0	0	2	6	3	0	1	0	1a6v	Protein_Protein	J-I	x,y,z-X,Y,Z			1	1	0	0	0	0	1	0	1	2	0	1	0	0	0	1	0	0	1	0	1am9	DNA_Protein	E-D	x,y,z-X,Y,Z
0	2	1	0	0	0	0	1	0	0	1	1	0	0	2	5	2	0	1	1	1a6v	Protein_Protein	I-H	x,y,z-X,Y,Z			0	1	0	0	0	0	1	0	1	2	0	0	0	0	0	1	0	0	1	0	1am9	DNA_Protein	G-B	x,y,z-X,Y,Z
1	6	3	8	0	4	1	3	4	2	9	4	2	4	3	4	2	2	6	3	1a6z	Protein_Protein	D-C	x,y,z-X,Y,Z			1	4	1	0	0	0	1	0	1	0	0	1	0	0	0	1	0	0	0	0	1an2	DNA_Protein	B-A	x,y,z-X,Y,Z
2	6	3	9	0	4	1	3	4	2	9	4	2	4	3	4	2	2	6	3	1a6z	Protein_Protein	B-A	x,y,z-X,Y,Z			0	3	2	1	0	1	1	1	1	1	0	1	0	0	0	1	0	0	0	0	1an4	DNA_Protein	C-B	x,y,z-X,Y,Z
0	10	2	2	0	4	4	2	4	2	4	4	0	0	2	0	4	2	0	2	1a6z	Protein_Protein	C-A	x,y,z-X,Y,Z			1	4	0	0	0	2	2	0	0	1	0	1	1	0	0	1	1	0	0	1	1an4	DNA_Protein	C-A	x,y,z-X,Y,Z
8	9	13	14	0	0	8	13	2	14	22	12	2	8	4	4	12	4	4	10	1a7b	Protein_Protein	D-C	x,y,z-X,Y,Z			0	2	2	0	0	1	1	2	1	0	0	1	0	0	0	1	0	0	0	0	1an4	DNA_Protein	D-A	x,y,z-X,Y,Z
8	9	13	14	0	0	8	13	2	14	22	12	2	8	4	4	12	4	4	10	1a7b	Protein_Protein	B-A	x,y,z-X,Y,Z			0	4	0	0	0	1	1	0	1	0	0	2	0	0	0	0	0	0	0	0	1an4	DNA_Protein	D-B	x,y,z-X,Y,Z
2	4	2	4	0	0	4	0	0	0	0	5	0	0	0	2	1	0	2	0	1a7b	Protein_Protein	D-B	x,y,z-X,Y,Z			0	6	1	0	2	4	1	0	0	2	0	4	0	1	1	1	4	0	1	0	1au7	DNA_Protein	D-B	x,y,z-X,Y,Z
2	4	2	4	0	0	4	0	0	0	2	4	0	2	0	2	2	0	0	0	1a7b	Protein_Protein	C-A	x,y,z-X,Y,Z			0	7	2	0	2	4	0	0	0	2	0	5	0	0	1	1	4	0	1	0	1au7	DNA_Protein	C-A	x,y,z-X,Y,Z
0	2	0	0	0	0	2	4	0	0	0	2	0	2	0	4	2	0	2	0	1a7b	Protein_Protein	C-B	x,y,z-X,Y,Z			0	5	2	0	0	3	2	0	0	1	2	3	0	1	0	2	4	1	0	2	1au7	DNA_Protein	D-A	x,y,z-X,Y,Z
0	2	0	0	0	0	2	4	0	0	0	2	0	2	0	4	2	0	2	0	1a7b	Protein_Protein	D-A	x,y,z-X,Y,Z			0	3	2	0	0	2	1	0	1	1	2	3	0	1	0	2	4	1	0	2	1au7	DNA_Protein	C-B	x,y,z-X,Y,Z
3	9	2	4	0	1	3	6	4	3	6	3	0	0	3	2	1	0	3	0	1a81	Protein_Protein	F-E	x,y,z-X,Y,Z			1	2	0	0	0	1	0	0	0	1	2	3	1	0	0	0	1	1	2	0	1awc	DNA_Protein	E-A	x,y,z-X,Y,Z
3	9	2	4	0	1	3	6	4	3	6	4	0	0	3	2	1	0	3	1	1a81	Protein_Protein	B-A	x,y,z-X,Y,Z			0	3	0	0	0	0	0	0	0	0	0	1	0	1	0	1	0	0	4	0	1awc	DNA_Protein	D-A	x,y,z-X,Y,Z
5	9	2	4	0	1	3	6	4	3	6	3	0	0	3	2	2	0	3	1	1a81	Protein_Protein	L-K	x,y,z-X,Y,Z			0	0	0	0	0	0	0	0	0	0	0	1	0	0	0	0	0	1	0	0	1awc	DNA_Protein	E-B	x,y,z-X,Y,Z
4	9	2	4	0	1	3	6	5	3	6	3	0	0	3	2	1	0	3	0	1a81	Protein_Protein	H-G	x,y,z-X,Y,Z			0	4	1	0	1	0	1	5	1	0	1	4	0	2	1	1	0	1	1	0	1b3t	DNA_Protein	C-A	x,y,z-X,Y,Z
3	9	2	4	0	1	3	6	5	3	6	4	0	0	3	2	1	0	3	1	1a81	Protein_Protein	J-I	x,y,z-X,Y,Z			0	4	1	0	1	0	1	5	1	0	1	4	0	2	1	1	0	1	1	0	1b3t	DNA_Protein	D-B	x,y,z-X,Y,Z
4	9	2	4	0	1	3	6	5	3	6	4	0	0	3	2	1	0	4	1	1a81	Protein_Protein	D-C	x,y,z-X,Y,Z			1	1	2	0	0	0	1	2	1	1	1	3	0	1	2	2	2	1	0	0	1b3t	DNA_Protein	D-A	x,y,z-X,Y,Z
1	1	0	1	0	3	5	3	0	3	1	5	1	0	0	1	0	0	1	1	1a81	Protein_Protein	I-G	x,y,z-X,Y,Z			1	1	2	0	0	0	1	2	1	1	1	3	0	1	1	2	2	1	0	0	1b3t	DNA_Protein	C-B	x,y,z-X,Y,Z
1	1	0	1	0	3	4	2	0	3	0	4	1	0	0	1	0	0	1	1	1a81	Protein_Protein	K-I	x,y,z-X,Y,Z			0	5	2	0	0	0	1	1	0	1	0	4	0	0	1	1	0	0	1	0	1b72	DNA_Protein	E-B	x,y,z-X,Y,Z
1	1	0	1	0	3	4	2	0	3	1	4	1	0	0	1	0	0	0	1	1a81	Protein_Protein	C-A	x,y,z-X,Y,Z			0	4	1	0	0	1	0	0	0	0	1	2	1	0	0	0	0	1	1	1	1b72	DNA_Protein	E-A	x,y,z-X,Y,Z
1	1	0	1	0	3	4	3	0	3	1	5	1	0	0	1	0	0	1	1	1a81	Protein_Protein	K-G	x,y,z-X,Y,Z			0	3	3	0	0	1	0	0	0	0	0	3	0	2	0	0	1	1	0	0	1b72	DNA_Protein	D-B	x,y,z-X,Y,Z
1	1	0	1	0	3	4	2	0	3	1	5	1	0	0	1	0	0	1	1	1a81	Protein_Protein	E-A	x,y,z-X,Y,Z			0	1	1	0	0	1	0	0	0	1	2	1	0	1	0	0	2	1	0	1	1b72	DNA_Protein	D-A	x,y,z-X,Y,Z
1	1	0	1	0	3	4	2	0	3	0	4	1	0	0	1	0	0	1	1	1a81	Protein_Protein	E-C	x,y,z-X,Y,Z			0	2	2	0	0	1	0	1	0	0	0	2	2	0	0	3	0	0	0	1	1bdv	DNA_Protein	E-D	x,y,z-X,Y,Z
0	4	1	2	0	2	1	2	0	0	2	1	0	0	0	1	0	0	0	0	1a81	Protein_Protein	G-A	x,y,z-X,Y,Z			0	2	2	0	0	1	0	1	0	0	0	1	2	0	0	3	0	0	0	1	1bdv	DNA_Protein	F-B	x,y,z-X,Y,Z
0	1	1	1	0	0	3	0	0	0	0	0	0	0	1	0	0	0	0	0	1a81	Protein_Protein	H-A	x,y,z-X,Y,Z			0	3	2	0	0	1	0	0	0	0	0	0	0	0	0	2	0	0	0	1	1bdv	DNA_Protein	E-A	x,y,z-X,Y,Z
0	0	1	0	0	1	0	1	0	0	0	0	0	0	0	0	0	0	0	0	1a81	Protein_Protein	J-C	x,y,z-X,Y,Z			0	2	1	0	0	1	0	1	0	0	0	0	0	0	1	0	0	0	0	1	1bdv	DNA_Protein	F-D	x,y,z-X,Y,Z
0	0	0	0	0	1	1	1	0	0	0	1	0	0	0	0	0	0	0	0	1a81	Protein_Protein	L-I	x,y,z-X,Y,Z			0	2	2	0	0	1	0	0	0	0	0	0	0	0	0	2	0	0	0	1	1bdv	DNA_Protein	F-C	x,y,z-X,Y,Z
0	0	0	1	0	1	1	0	0	0	0	1	0	0	0	0	0	0	0	0	1a81	Protein_Protein	D-A	x,y,z-X,Y,Z			0	2	1	0	0	1	0	1	0	0	0	0	0	0	1	0	0	0	0	1	1bdv	DNA_Protein	E-B	x,y,z-X,Y,Z
0	0	0	0	0	1	1	0	0	0	0	0	0	0	0	0	0	0	0	0	1a81	Protein_Protein	I-E	x,y,z-X,Y,Z			0	1	1	0	0	1	0	0	0	0	0	0	0	0	0	0	0	0	0	1	1bdv	DNA_Protein	E-C	x,y,z-X,Y,Z
0	0	0	0	0	1	1	1	0	0	0	0	0	0	0	0	0	0	0	0	1a81	Protein_Protein	F-C	x,y,z-X,Y,Z			0	1	1	0	0	1	0	0	0	0	0	0	0	0	1	0	0	0	0	1	1bdv	DNA_Protein	F-A	x,y,z-X,Y,Z
0	0	0	1	0	1	1	1	0	0	0	1	0	0	0	0	0	0	0	0	1a81	Protein_Protein	H-K	x,y,z-X,Y,Z			0	3	0	0	0	4	1	1	1	1	3	5	0	0	3	1	1	1	0	0	1bl0	DNA_Protein	B-A	x,y,z-X,Y,Z
0	0	0	0	0	1	0	0	0	0	0	0	0	0	1	0	0	0	0	0	1a81	Protein_Protein	J-E	x,y,z-X,Y,Z			0	3	1	1	0	1	1	0	1	0	0	0	1	1	0	1	2	1	1	0	1bl0	DNA_Protein	C-A	x,y,z-X,Y,Z
0	0	2	0	0	2	2	6	4	0	2	2	4	0	0	2	0	0	0	0	1a8v	Protein_Protein	B-A	x,y,z-X,Y,Z			0	2	0	0	0	0	1	0	0	0	0	4	1	0	0	1	2	1	0	1	1c8c	DNA_Protein	B-A	x,y,z-X,Y,Z
16	15	10	14	4	2	13	16	10	6	20	14	4	5	14	13	18	4	8	16	1ad3	Protein_Protein	B-A	x,y,z-X,Y,Z			1	1	0	0	0	0	0	2	0	0	0	4	1	0	0	2	0	0	1	2	1c8c	DNA_Protein	C-A	x,y,z-X,Y,Z
10	4	4	2	0	0	14	3	2	2	6	8	8	4	0	0	2	0	4	2	1ad4	Protein_Protein	B-A	x,y,z-X,Y,Z			0	3	1	0	0	1	1	1	0	1	2	2	0	3	2	2	3	0	0	5	1c9b	DNA_Protein	D-B	x,y,z-X,Y,Z
3	4	5	7	0	5	1	1	5	1	14	1	3	5	5	5	3	0	2	7	1adu	Protein_Protein	B-A	x,y,z-X,Y,Z			0	3	1	0	0	1	1	1	0	1	2	2	0	3	2	2	4	0	0	5	1c9b	DNA_Protein	H-F	x,y,z-X,Y,Z
20	30	2	4	0	10	28	6	6	4	26	10	3	12	10	2	8	2	4	12	1ady	Protein_Protein	B-A	x,y,z-X,Y,Z			0	3	1	0	0	1	0	1	0	1	2	2	0	3	2	2	3	0	0	6	1c9b	DNA_Protein	L-J	x,y,z-X,Y,Z
21	27	2	4	0	9	25	6	6	4	26	10	4	12	10	2	8	2	4	12	1ady	Protein_Protein	D-C	x,y,z-X,Y,Z			1	3	1	0	0	1	0	1	0	1	2	1	0	3	2	2	3	0	0	5	1c9b	DNA_Protein	T-R	x,y,z-X,Y,Z
8	10	2	1	0	0	15	4	0	0	3	4	0	0	2	1	0	0	0	0	1ady	Protein_Protein	D-A	x,y,z-X,Y,Z			0	3	1	0	0	1	1	1	0	1	2	2	0	3	2	2	4	0	0	6	1c9b	DNA_Protein	P-N	x,y,z-X,Y,Z
0	3	0	2	0	2	0	4	0	0	0	0	0	0	0	1	0	0	0	0	1ady	Protein_Protein	C-A	x,y,z-X,Y,Z			1	1	2	0	0	1	0	1	0	1	3	2	1	4	1	1	3	0	0	5	1c9b	DNA_Protein	C-B	x,y,z-X,Y,Z
0	1	0	1	0	2	2	3	0	0	0	0	0	0	0	1	1	0	0	0	1ady	Protein_Protein	D-B	x,y,z-X,Y,Z			1	1	2	0	0	1	0	1	0	1	3	2	1	4	1	1	3	0	0	5	1c9b	DNA_Protein	G-F	x,y,z-X,Y,Z
6	2	0	8	0	2	8	10	2	4	8	8	2	2	0	10	2	0	2	0	1aei	Protein_Protein	F-C	x,y,z-X,Y,Z			1	1	2	0	0	1	0	1	0	1	3	2	1	4	1	1	3	0	0	5	1c9b	DNA_Protein	K-J	x,y,z-X,Y,Z
6	2	0	6	0	2	8	10	2	4	8	8	2	2	0	10	2	0	1	0	1aei	Protein_Protein	E-A	x,y,z-X,Y,Z			1	1	2	0	0	1	0	1	0	1	3	2	1	4	1	1	3	0	0	5	1c9b	DNA_Protein	O-N	x,y,z-X,Y,Z
6	2	0	4	0	2	8	8	2	4	8	8	2	2	0	10	2	0	1	0	1aei	Protein_Protein	D-B	x,y,z-X,Y,Z			1	1	1	0	0	1	0	1	0	1	3	2	1	4	1	1	3	0	0	5	1c9b	DNA_Protein	S-R	x,y,z-X,Y,Z
2	6	1	2	0	2	3	3	1	1	1	4	0	1	0	2	4	0	0	1	1aei	Protein_Protein	F-E	x,y,z-X,Y,Z			1	3	0	0	0	1	1	3	0	0	0	3	0	0	1	3	1	0	0	2	1c9b	DNA_Protein	L-I	x,y,z-X,Y,Z
2	6	1	2	0	2	3	3	1	1	1	4	0	1	0	2	4	0	0	1	1aei	Protein_Protein	C-B	x,y,z-X,Y,Z			1	3	0	0	0	1	1	3	0	0	0	3	0	0	1	3	1	0	0	2	1c9b	DNA_Protein	T-Q	x,y,z-X,Y,Z
2	6	1	2	0	2	3	3	1	1	1	4	0	1	0	2	4	0	0	1	1aei	Protein_Protein	B-A	x,y,z-X,Y,Z			1	3	0	0	0	1	1	3	0	0	0	3	0	0	1	3	1	0	0	2	1c9b	DNA_Protein	P-M	x,y,z-X,Y,Z
2	6	1	2	0	2	3	3	1	1	1	4	0	1	0	2	4	0	0	1	1aei	Protein_Protein	F-D	x,y,z-X,Y,Z			1	3	0	0	0	1	1	3	0	0	0	3	0	0	1	3	1	0	0	2	1c9b	DNA_Protein	D-A	x,y,z-X,Y,Z
2	6	1	2	0	2	3	3	1	1	1	4	0	1	0	2	4	0	0	1	1aei	Protein_Protein	E-D	x,y,z-X,Y,Z			1	3	0	0	0	1	1	3	0	0	0	3	0	0	1	3	1	0	0	2	1c9b	DNA_Protein	H-E	x,y,z-X,Y,Z
2	6	1	2	0	2	3	2	1	1	1	4	0	1	0	2	4	0	0	1	1aei	Protein_Protein	C-A	x,y,z-X,Y,Z			2	2	1	1	0	0	0	1	0	0	0	2	0	0	0	1	0	0	1	0	1c9b	DNA_Protein	G-A	x,y,z-X,Y,Z
0	0	0	0	0	0	0	0	0	0	0	2	0	0	0	0	0	0	0	0	1aei	Protein_Protein	E-B	x,y,z-X,Y,Z			2	2	1	2	0	0	0	1	0	0	0	1	0	0	0	1	0	0	1	0	1c9b	DNA_Protein	O-E	x,y,z-X,Y,Z
0	0	0	0	0	0	0	0	0	0	0	2	0	0	0	0	0	0	0	0	1aei	Protein_Protein	F-A	x,y,z-X,Y,Z			2	2	1	2	0	0	0	1	0	0	0	2	0	0	0	1	0	0	1	0	1c9b	DNA_Protein	C-I	x,y,z-X,Y,Z
0	0	0	0	0	0	0	0	0	0	0	2	0	0	0	0	0	0	0	0	1aei	Protein_Protein	D-C	x,y,z-X,Y,Z			0	3	0	0	0	0	0	0	0	0	1	2	0	0	0	0	0	0	0	1	1c9b	DNA_Protein	K-I	x,y,z-X,Y,Z
2	4	1	4	0	4	3	4	0	0	4	2	2	6	0	2	0	0	0	8	1afs	Protein_Protein	B-A	x,y,z-X,Y,Z			0	3	0	0	0	0	0	0	0	0	1	2	0	0	0	0	0	0	0	1	1c9b	DNA_Protein	C-A	x,y,z-X,Y,Z
14	4	15	6	2	6	10	8	0	3	10	8	4	4	7	6	8	0	8	14	1afw	Protein_Protein	B-A	x,y,z-X,Y,Z			0	3	0	0	0	0	0	0	0	0	1	2	0	0	0	0	0	0	0	1	1c9b	DNA_Protein	O-M	x,y,z-X,Y,Z
2	0	0	6	2	0	2	0	0	0	0	0	0	0	0	0	0	2	6	0	1ag9	Protein_Protein	B-A	x,y,z-X,Y,Z			0	3	0	0	0	0	0	0	0	0	1	2	0	0	0	0	0	0	0	1	1c9b	DNA_Protein	G-E	x,y,z-X,Y,Z
12	14	11	6	0	6	8	18	2	10	20	4	20	10	20	12	6	8	10	11	1ahz	Protein_Protein	B-A	x,y,z-X,Y,Z			0	3	0	0	0	0	0	0	0	0	1	3	0	0	0	0	0	0	0	1	1c9b	DNA_Protein	S-Q	x,y,z-X,Y,Z
10	4	8	0	0	2	8	4	4	10	12	2	6	6	7	8	4	0	3	6	1aih	Protein_Protein	D-C	x,y,z-X,Y,Z			0	1	0	1	0	2	1	0	0	0	1	1	0	0	0	0	1	0	1	0	1c9b	DNA_Protein	K-A	x,y,z-X,Y,Z
10	4	8	0	0	2	9	4	4	10	12	2	6	6	8	8	4	0	4	6	1aih	Protein_Protein	B-A	x,y,z-X,Y,Z			0	1	0	1	0	2	1	0	0	0	1	1	0	0	1	0	1	0	1	0	1c9b	DNA_Protein	G-M	x,y,z-X,Y,Z
1	7	3	1	1	0	5	0	0	0	2	0	0	0	1	2	0	0	1	0	1aih	Protein_Protein	C-B	x,y,z-X,Y,Z			0	1	0	0	0	2	0	0	0	0	1	1	0	0	0	0	1	0	1	0	1c9b	DNA_Protein	C-E	x,y,z-X,Y,Z
14	15	10	11	2	4	16	22	11	22	26	11	2	0	10	14	10	0	18	8	1aj8	Protein_Protein	B-A	x,y,z-X,Y,Z			0	0	0	0	0	0	0	1	0	0	0	1	0	0	0	0	0	0	0	0	1c9b	DNA_Protein	P-E	x,y,z-X,Y,Z
14	16	14	0	0	12	15	9	2	6	14	5	0	14	15	12	6	8	8	22	1ajs	Protein_Protein	B-A	x,y,z-X,Y,Z			0	0	0	0	0	0	0	1	0	0	0	1	0	0	0	0	0	0	0	0	1c9b	DNA_Protein	D-I	x,y,z-X,Y,Z
2	0	1	1	6	3	0	4	2	2	2	4	0	1	2	5	0	1	4	3	1an1	Protein_Protein	I-E	x,y,z-X,Y,Z			0	0	0	0	0	0	0	1	0	0	0	1	0	0	0	0	0	0	0	0	1c9b	DNA_Protein	H-A	x,y,z-X,Y,Z
4	9	6	9	0	2	4	2	0	6	8	8	2	4	2	10	0	4	4	8	1aoj	Protein_Protein	B-A	x,y,z-X,Y,Z			2	2	1	1	0	0	0	1	0	0	0	0	0	0	0	2	3	1	0	0	1cbv	DNA_Protein	D-H	x,y,z-X,Y,Z
8	4	4	4	0	0	10	0	2	0	6	8	2	0	6	2	4	0	8	2	1aor	Protein_Protein	B-A	x,y,z-X,Y,Z			0	0	1	0	0	0	0	0	3	0	0	0	0	0	0	2	1	0	1	1	1cbv	DNA_Protein	D-L	x,y,z-X,Y,Z
11	1	0	5	2	5	4	5	4	2	12	7	0	9	8	12	7	2	8	5	1aqk	Protein_Protein	H-L	x,y,z-X,Y,Z			0	3	2	1	0	0	1	0	1	0	1	3	0	0	0	1	1	0	1	0	1cf7	DNA_Protein	D-A	x,y,z-X,Y,Z
12	4	4	3	0	2	2	0	2	1	10	0	4	0	0	4	4	2	4	6	1at3	Protein_Protein	B-A	x,y,z-X,Y,Z			0	4	0	0	0	1	0	0	0	0	1	2	0	0	0	2	0	0	0	0	1cf7	DNA_Protein	C-A	x,y,z-X,Y,Z
0	3	3	2	0	5	4	0	3	0	6	0	2	1	0	2	2	0	1	1	1au1	Protein_Protein	B-A	x,y,z-X,Y,Z			0	3	1	1	0	0	0	1	0	0	1	4	0	0	0	0	0	0	1	0	1cf7	DNA_Protein	D-B	x,y,z-X,Y,Z
2	3	5	6	1	5	5	2	1	10	15	5	4	10	6	4	5	2	2	18	1aui	Protein_Protein	B-A	x,y,z-X,Y,Z			0	2	2	1	0	0	0	0	0	0	0	2	0	0	0	0	0	0	2	0	1cf7	DNA_Protein	C-B	x,y,z-X,Y,Z
3	0	2	2	0	0	2	4	2	2	1	2	6	0	4	2	2	0	4	2	1auo	Protein_Protein	B-A	x,y,z-X,Y,Z			0	6	1	1	1	1	1	3	0	0	1	4	0	1	1	1	0	0	1	0	1cit	DNA_Protein	C-A	x,y,z-X,Y,Z
8	6	3	7	1	3	4	8	2	0	3	5	3	3	8	3	5	4	4	1	1ava	Protein_Protein	C-A	x,y,z-X,Y,Z			0	4	0	0	1	2	1	3	1	0	0	2	0	0	0	1	0	0	1	2	1cit	DNA_Protein	B-A	x,y,z-X,Y,Z
7	5	4	7	1	3	3	8	2	0	3	5	3	3	7	3	3	4	3	1	1ava	Protein_Protein	D-B	x,y,z-X,Y,Z			1	0	0	0	0	0	0	0	0	0	0	5	0	1	0	5	0	1	1	0	1ckt	DNA_Protein	B-A	x,y,z-X,Y,Z
1	0	4	2	0	3	0	1	0	0	0	0	0	0	0	0	0	0	0	0	1ava	Protein_Protein	B-A	x,y,z-X,Y,Z			2	1	0	0	0	1	0	1	0	0	0	2	1	2	0	3	0	0	1	2	1ckt	DNA_Protein	C-A	x,y,z-X,Y,Z
0	3	2	3	4	2	1	9	3	1	1	1	0	4	3	8	0	2	4	1	1avx	Protein_Protein	B-A	x,y,z-X,Y,Z			2	5	1	1	0	0	0	1	1	1	1	3	1	2	1	1	2	2	1	2	1cw0	DNA_Protein	M-A	x,y,z-X,Y,Z
4	4	10	6	0	2	8	7	4	4	8	4	4	8	2	6	2	0	2	2	1aw1	Protein_Protein	H-G	x,y,z-X,Y,Z			3	4	2	2	0	0	2	1	3	2	1	2	1	2	0	0	4	1	0	1	1cw0	DNA_Protein	O-A	x,y,z-X,Y,Z
4	4	10	6	0	2	8	7	4	4	8	4	4	8	2	6	2	0	2	2	1aw1	Protein_Protein	K-J	x,y,z-X,Y,Z			0	3	1	2	0	1	1	1	1	0	0	1	0	0	0	0	1	0	0	0	1cw0	DNA_Protein	N-A	x,y,z-X,Y,Z
4	4	10	6	0	2	8	7	4	4	8	4	4	8	2	6	2	0	2	2	1aw1	Protein_Protein	E-D	x,y,z-X,Y,Z			3	3	1	1	0	2	1	2	0	1	0	4	0	0	0	1	0	1	0	1	1d02	DNA_Protein	D-A	x,y,z-X,Y,Z
4	4	10	6	0	2	8	7	4	4	8	4	4	8	2	6	2	0	2	2	1aw1	Protein_Protein	B-A	x,y,z-X,Y,Z			3	3	1	1	0	2	1	2	0	1	0	4	0	0	0	1	0	1	0	1	1d02	DNA_Protein	C-B	x,y,z-X,Y,Z
4	0	0	0	0	0	4	4	0	0	2	2	0	0	0	0	2	0	0	2	1aw1	Protein_Protein	J-D	x,y,z-X,Y,Z			1	3	1	0	0	0	2	1	0	0	0	2	0	0	1	1	0	0	0	0	1d02	DNA_Protein	C-A	x,y,z-X,Y,Z
4	0	2	0	0	0	4	0	0	0	0	0	0	0	0	0	2	0	0	0	1aw1	Protein_Protein	J-A	x,y,z-X,Y,Z			1	3	1	0	0	0	1	1	0	0	0	1	0	0	0	1	0	0	0	0	1d02	DNA_Protein	D-B	x,y,z-X,Y,Z
4	0	2	0	0	0	4	0	0	0	0	0	0	0	0	0	2	0	0	0	1aw1	Protein_Protein	G-D	x,y,z-X,Y,Z			1	3	6	5	0	2	1	1	0	1	1	2	0	3	1	6	1	0	1	2	1d2i	DNA_Protein	D-B	x,y,z-X,Y,Z
3	1	0	0	0	1	4	0	0	0	0	1	0	0	0	0	1	0	0	0	1aw1	Protein_Protein	D-A	x,y,z-X,Y,Z			1	3	6	4	0	2	1	1	0	1	1	2	0	3	1	6	1	0	1	2	1d2i	DNA_Protein	C-A	x,y,z-X,Y,Z
3	1	0	0	0	1	4	0	0	0	0	1	0	0	0	0	1	0	0	0	1aw1	Protein_Protein	J-G	x,y,z-X,Y,Z			0	4	3	1	0	2	0	0	1	0	0	2	0	0	0	2	1	0	3	0	1d2i	DNA_Protein	D-A	x,y,z-X,Y,Z
1	1	2	0	0	0	4	1	0	1	0	2	0	0	0	1	0	0	0	1	1aw1	Protein_Protein	E-A	x,y,z-X,Y,Z			0	4	3	1	0	2	0	0	1	0	0	2	0	0	0	3	1	0	3	0	1d2i	DNA_Protein	C-B	x,y,z-X,Y,Z
1	1	2	0	0	0	4	1	0	1	0	2	0	0	0	1	0	0	0	1	1aw1	Protein_Protein	K-G	x,y,z-X,Y,Z			1	1	2	0	0	2	1	1	0	1	3	3	0	3	3	5	1	0	0	5	1d3u	DNA_Protein	C-A	x,y,z-X,Y,Z
13	8	6	2	2	6	11	12	4	8	22	7	5	8	9	6	14	1	6	6	1ay4	Protein_Protein	B-A	x,y,z-X,Y,Z			1	1	2	0	0	0	3	2	1	2	2	4	0	3	3	4	1	0	0	4	1d3u	DNA_Protein	D-A	x,y,z-X,Y,Z
1	1	1	0	0	2	2	4	1	2	3	4	0	0	1	3	3	0	2	4	1aya	Protein_Protein	P-A	x,y,z-X,Y,Z			2	6	2	0	0	1	1	0	0	2	0	3	0	0	0	0	1	0	2	1	1d3u	DNA_Protein	C-B	x,y,z-X,Y,Z
1	2	0	0	0	2	2	3	1	2	3	4	0	0	1	2	3	0	1	3	1aya	Protein_Protein	Q-B	x,y,z-X,Y,Z			0	6	1	0	0	0	1	2	0	0	0	2	0	1	0	2	2	0	0	2	1d3u	DNA_Protein	D-B	x,y,z-X,Y,Z
1	2	2	0	0	1	4	3	1	3	2	4	0	1	0	2	2	0	2	2	1ayb	Protein_Protein	P-A	x,y,z-X,Y,Z			2	1	3	4	0	0	2	2	1	1	0	4	1	0	1	3	2	0	2	0	1dc1	DNA_Protein	W-A	x,y,z-X,Y,Z
1	14	3	9	2	2	8	4	0	2	2	0	2	0	9	2	4	0	4	2	1azt	Protein_Protein	B-A	x,y,z-X,Y,Z			2	1	2	4	0	0	2	2	2	0	0	5	0	0	1	3	1	0	2	0	1dc1	DNA_Protein	C-B	x,y,z-X,Y,Z
2	6	2	2	0	0	8	2	2	0	0	0	0	4	2	2	2	0	0	6	1azw	Protein_Protein	B-A	x,y,z-X,Y,Z			4	2	3	2	0	0	2	5	1	1	1	6	0	2	0	0	1	0	0	0	1dc1	DNA_Protein	W-B	x,y,z-X,Y,Z
6	4	0	6	0	4	2	2	2	4	0	0	2	4	0	2	4	0	0	0	1azy	Protein_Protein	B-A	x,y,z-X,Y,Z			4	2	3	2	0	0	2	4	1	1	1	5	0	2	0	0	1	0	0	0	1dc1	DNA_Protein	C-A	x,y,z-X,Y,Z
4	14	8	10	0	8	8	4	6	10	4	7	2	2	4	12	6	2	6	6	1b02	Protein_Protein	A-A	x,y,z-X,Y,Z			1	7	2	1	1	3	1	3	0	1	0	1	0	2	0	4	1	0	0	1	1dct	DNA_Protein	G-B	x,y,z-X,Y,Z
0	2	1	3	0	1	1	1	0	0	0	0	0	2	6	0	0	1	1	2	1b07	Protein_Protein	C-A	x,y,z-X,Y,Z			1	7	2	1	1	3	1	2	0	1	0	2	0	2	0	4	1	0	0	1	1dct	DNA_Protein	F-A	x,y,z-X,Y,Z
75	42	26	50	14	27	41	89	20	24	34	43	29	32	28	42	44	2	26	30	1b0p	Protein_Protein	B-A	x,y,z-X,Y,Z			1	3	0	0	0	2	1	2	0	1	2	4	0	0	0	4	1	0	0	0	1dct	DNA_Protein	M-A	x,y,z-X,Y,Z
6	4	8	10	0	6	0	6	4	6	9	0	0	6	4	2	4	6	6	12	1b2p	Protein_Protein	B-A	x,y,z-X,Y,Z			1	3	1	0	0	2	1	2	0	1	2	3	1	1	0	4	1	0	0	0	1dct	DNA_Protein	N-B	x,y,z-X,Y,Z
1	3	3	4	1	1	3	1	0	3	8	5	3	4	1	4	0	0	1	2	1b34	Protein_Protein	B-A	x,y,z-X,Y,Z			0	2	0	3	0	1	1	1	0	1	1	1	0	1	2	0	0	0	1	0	1dct	DNA_Protein	M-B	x,y,z-X,Y,Z
1	3	4	1	1	0	1	3	2	0	2	2	0	1	2	1	0	2	4	1	1b3l	Protein_Protein	D-C	x,y,z-X,Y,Z			0	2	0	3	0	1	1	0	0	1	1	0	0	1	2	0	0	0	1	0	1dct	DNA_Protein	N-A	x,y,z-X,Y,Z
1	3	4	1	1	0	1	3	2	0	2	2	0	1	2	1	0	2	4	1	1b3l	Protein_Protein	B-A	x,y,z-X,Y,Z			0	1	0	2	0	0	0	0	0	1	0	1	0	0	1	0	0	0	0	0	1dct	DNA_Protein	G-A	x,y,z-X,Y,Z
2	10	3	5	0	2	7	3	2	11	18	6	2	0	0	4	5	0	2	8	1b3q	Protein_Protein	B-A	x,y,z-X,Y,Z			0	1	0	2	0	0	0	0	0	0	0	1	0	0	1	0	0	0	0	0	1dct	DNA_Protein	F-B	x,y,z-X,Y,Z
4	2	4	3	0	1	8	4	0	2	2	2	1	1	2	5	3	1	0	4	1b3u	Protein_Protein	B-A	x,y,z-X,Y,Z			0	3	0	3	0	2	1	0	0	0	1	0	0	0	1	2	4	0	0	0	1ddn	DNA_Protein	E-B	x,y,z-X,Y,Z
3	4	2	12	0	10	4	15	8	4	10	10	2	2	6	4	6	6	10	8	1b57	Protein_Protein	B-A	x,y,z-X,Y,Z			0	3	0	3	0	2	1	0	0	0	1	0	0	0	1	2	4	0	0	0	1ddn	DNA_Protein	F-D	x,y,z-X,Y,Z
6	10	12	12	2	6	4	4	4	14	4	2	10	4	2	14	6	0	6	8	1b5d	Protein_Protein	B-A	x,y,z-X,Y,Z			0	2	0	2	0	2	1	0	0	0	1	0	0	0	1	1	4	0	1	0	1ddn	DNA_Protein	F-A	x,y,z-X,Y,Z
2	8	4	6	0	4	4	2	4	4	12	4	2	0	8	4	1	2	2	7	1b6s	Protein_Protein	D-C	x,y,z-X,Y,Z			0	2	0	2	0	2	1	0	0	0	1	0	0	0	1	1	4	0	0	0	1ddn	DNA_Protein	E-C	x,y,z-X,Y,Z
2	8	4	6	0	4	4	2	4	4	11	4	2	0	8	4	0	2	2	5	1b6s	Protein_Protein	B-A	x,y,z-X,Y,Z			1	3	0	0	0	1	1	1	0	0	1	0	0	0	1	1	0	0	0	0	1ddn	DNA_Protein	F-C	x,y,z-X,Y,Z
3	3	3	1	0	10	4	3	2	5	4	1	0	5	5	6	1	2	0	0	1b6s	Protein_Protein	C-A	x,y,z-X,Y,Z			1	3	0	0	0	1	1	0	0	0	1	0	0	0	1	1	0	0	0	0	1ddn	DNA_Protein	E-A	x,y,z-X,Y,Z
6	24	13	10	0	10	12	15	6	4	22	14	3	8	5	10	8	2	13	16	1b76	Protein_Protein	B-A	x,y,z-X,Y,Z			1	3	0	0	0	1	1	1	0	0	1	0	0	0	1	1	0	0	0	0	1ddn	DNA_Protein	E-D	x,y,z-X,Y,Z
14	0	12	4	0	19	8	6	2	4	10	4	4	0	6	6	10	2	2	6	1b7b	Protein_Protein	D-B	x,y,z-X,Y,Z			1	3	0	0	0	1	1	1	0	0	1	0	0	0	1	1	0	0	0	0	1ddn	DNA_Protein	F-B	x,y,z-X,Y,Z
14	0	12	4	0	18	8	6	2	4	10	4	4	0	6	6	10	2	2	6	1b7b	Protein_Protein	C-A	x,y,z-X,Y,Z			2	4	6	3	0	0	2	2	1	0	0	2	2	1	0	0	1	1	2	1	1dew	DNA_Protein	X-B	x,y,z-X,Y,Z
2	0	1	1	0	1	0	1	1	1	0	3	0	0	0	1	0	0	0	0	1b7b	Protein_Protein	D-A	x,y,z-X,Y,Z			2	3	6	3	0	0	1	3	1	0	0	2	2	1	0	0	1	1	2	1	1dew	DNA_Protein	U-A	x,y,z-X,Y,Z
0	0	0	0	0	0	1	0	0	0	0	1	0	0	0	0	0	0	0	0	1b7b	Protein_Protein	B-A	x,y,z-X,Y,Z			1	2	0	2	1	0	1	3	0	0	0	5	2	0	0	1	1	0	1	0	1dew	DNA_Protein	V-A	x,y,z-X,Y,Z
0	0	1	0	0	1	0	0	0	0	0	0	0	0	0	0	0	0	0	0	1b7b	Protein_Protein	D-C	x,y,z-X,Y,Z			1	2	0	2	1	0	1	2	0	0	0	5	2	0	0	1	1	0	1	0	1dew	DNA_Protein	Y-B	x,y,z-X,Y,Z
0	2	2	0	0	0	0	1	0	2	1	0	0	0	2	1	1	0	0	1	1b7f	Protein_Protein	B-A	x,y,z-X,Y,Z			1	5	1	0	0	0	0	0	0	0	1	1	0	0	0	0	0	0	0	0	1dh3	DNA_Protein	B-A	x,y,z-X,Y,Z
18	28	8	10	0	0	22	8	9	16	14	12	16	22	16	4	6	4	14	2	1b8a	Protein_Protein	B-A	x,y,z-X,Y,Z			1	4	1	0	0	0	0	0	0	0	1	1	0	0	0	0	0	0	0	0	1dh3	DNA_Protein	D-C	x,y,z-X,Y,Z
8	2	2	2	0	2	7	2	0	8	12	16	2	6	4	0	6	0	0	14	1b8z	Protein_Protein	B-A	x,y,z-X,Y,Z			2	2	1	0	0	0	0	0	0	0	0	3	0	0	0	1	0	0	0	0	1dh3	DNA_Protein	D-A	x,y,z-X,Y,Z
7	9	0	2	5	3	2	4	0	2	11	4	0	4	0	4	6	7	4	9	1b98	Protein_Protein	M-A	x,y,z-X,Y,Z			2	1	1	0	0	0	0	0	0	0	0	3	0	0	0	1	0	0	0	0	1dh3	DNA_Protein	B-C	x,y,z-X,Y,Z
10	0	6	0	0	0	4	5	0	2	4	2	2	2	0	2	2	2	0	2	1bbh	Protein_Protein	B-A	x,y,z-X,Y,Z			0	4	1	4	0	3	1	4	0	2	0	5	2	0	3	2	0	1	1	2	1dmu	DNA_Protein	F-A	x,y,z-X,Y,Z
0	3	1	0	0	1	1	2	1	1	3	0	1	2	1	0	2	1	0	1	1bc5	Protein_Protein	T-A	x,y,z-X,Y,Z			1	4	3	2	0	0	2	1	2	0	0	0	0	0	1	4	3	0	3	0	1dnk	DNA_Protein	C-A	x,y,z-X,Y,Z
2	1	2	0	0	2	0	3	2	1	1	1	1	2	0	0	3	1	0	1	1bck	Protein_Protein	C-A	x,y,z-X,Y,Z			0	1	0	1	0	0	1	1	1	0	0	1	0	0	0	1	2	0	0	0	1dnk	DNA_Protein	B-A	x,y,z-X,Y,Z
14	15	6	15	4	2	12	11	6	6	16	10	6	8	2	6	8	0	12	10	1bd0	Protein_Protein	B-A	x,y,z-X,Y,Z			2	4	0	0	0	0	0	2	0	0	0	2	0	0	0	1	0	0	2	0	1dp7	DNA_Protein	D-P	x,y,z-X,Y,Z
10	12	2	3	0	2	9	2	0	6	18	2	1	6	3	4	6	0	0	4	1bdf	Protein_Protein	D-C	x,y,z-X,Y,Z			1	2	0	0	0	2	3	2	1	0	0	3	0	0	0	0	0	0	2	1	1dsz	DNA_Protein	C-B	x,y,z-X,Y,Z
10	12	2	2	0	3	9	4	0	6	17	2	0	6	4	6	6	0	0	4	1bdf	Protein_Protein	B-A	x,y,z-X,Y,Z			0	5	1	1	1	1	1	2	0	0	1	3	0	1	0	0	0	0	1	0	1dsz	DNA_Protein	D-B	x,y,z-X,Y,Z
2	6	0	8	0	6	10	4	2	8	2	1	0	0	3	4	4	0	0	5	1bdf	Protein_Protein	C-B	x,y,z-X,Y,Z			0	5	1	1	1	1	1	2	0	0	0	2	1	1	0	0	0	0	1	0	1dsz	DNA_Protein	D-A	x,y,z-X,Y,Z
1	1	0	1	0	0	1	0	1	0	0	0	0	0	0	0	1	0	0	0	1bdf	Protein_Protein	D-B	x,y,z-X,Y,Z			0	3	0	0	0	1	1	1	1	0	0	1	0	0	0	1	0	0	2	1	1dsz	DNA_Protein	C-A	x,y,z-X,Y,Z
1	0	0	0	0	0	1	1	1	0	0	0	0	0	0	0	0	0	0	1	1bdf	Protein_Protein	C-A	x,y,z-X,Y,Z			1	2	1	1	0	0	0	1	0	0	2	4	1	0	0	0	1	2	2	1	1dux	DNA_Protein	E-F	x,y,z-X,Y,Z
7	4	7	4	0	8	5	4	2	1	10	5	0	7	9	9	9	2	6	6	1bey	Protein_Protein	H-L	x,y,z-X,Y,Z			1	2	1	1	0	0	0	1	0	0	2	4	1	0	0	0	1	2	2	1	1dux	DNA_Protein	B-C	x,y,z-X,Y,Z
4	4	8	5	2	6	6	6	2	2	8	6	1	7	10	10	14	2	7	5	1bfo	Protein_Protein	B-A	x,y,z-X,Y,Z			0	2	0	1	0	0	0	0	0	0	0	2	0	1	0	2	0	0	3	0	1dux	DNA_Protein	A-C	x,y,z-X,Y,Z
4	4	8	6	2	6	6	6	2	2	8	6	1	7	10	10	14	2	7	5	1bfo	Protein_Protein	F-E	x,y,z-X,Y,Z			0	2	0	1	0	0	0	0	0	0	0	2	0	1	0	2	0	0	3	0	1dux	DNA_Protein	D-F	x,y,z-X,Y,Z
4	4	8	5	2	6	6	6	2	2	8	6	1	7	10	10	13	2	8	5	1bfo	Protein_Protein	D-C	x,y,z-X,Y,Z			1	2	0	1	0	1	1	3	2	0	0	0	0	1	4	2	1	0	0	2	1e3m	DNA_Protein	E-A	x,y,z-X,Y,Z
4	4	7	5	2	6	6	6	2	2	8	6	1	7	10	10	13	2	7	5	1bfo	Protein_Protein	H-G	x,y,z-X,Y,Z			2	2	2	0	0	1	1	1	1	2	1	2	0	1	1	1	1	0	2	0	1e3m	DNA_Protein	F-A	x,y,z-X,Y,Z
2	1	4	4	0	1	2	3	1	0	3	3	1	0	0	4	3	1	0	4	1bfo	Protein_Protein	F-G	x,y,z-X,Y,Z			1	3	2	2	0	1	0	1	0	0	1	1	0	1	0	0	0	0	1	1	1e3m	DNA_Protein	E-B	x,y,z-X,Y,Z
3	1	5	2	0	1	1	3	1	0	3	2	0	0	0	3	3	0	0	2	1bfo	Protein_Protein	H-A	x,y,z-X,Y,Z			0	1	1	0	0	3	0	1	1	0	0	1	0	0	0	1	1	0	0	1	1e3m	DNA_Protein	F-B	x,y,z-X,Y,Z
3	0	4	2	0	1	1	3	1	0	3	2	0	0	0	2	3	0	0	2	1bfo	Protein_Protein	B-C	x,y,z-X,Y,Z			2	6	2	0	0	4	2	1	3	3	2	7	0	2	1	2	3	2	2	5	1ecr	DNA_Protein	B-A	x,y,z-X,Y,Z
2	0	0	1	0	1	0	2	0	0	1	1	0	0	0	1	3	0	0	1	1bfo	Protein_Protein	H-F	x,y,z-X,Y,Z			4	6	1	0	0	4	1	0	4	1	3	6	0	0	2	2	3	2	1	3	1ecr	DNA_Protein	C-A	x,y,z-X,Y,Z
1	0	0	1	0	0	1	0	0	0	0	1	0	0	0	0	2	0	0	0	1bfo	Protein_Protein	H-B	x,y,z-X,Y,Z			0	2	1	0	0	0	1	2	0	1	1	5	0	0	0	0	1	0	0	0	1egw	DNA_Protein	G-D	x,y,z-X,Y,Z
0	0	0	0	0	0	0	0	0	0	0	1	0	0	0	1	1	0	0	1	1bfo	Protein_Protein	D-B	x,y,z-X,Y,Z			0	2	1	0	0	0	1	2	0	1	1	4	0	0	0	0	1	0	0	0	1egw	DNA_Protein	F-A	x,y,z-X,Y,Z
0	0	0	1	0	0	0	0	0	0	0	0	0	0	0	0	1	0	0	0	1bfo	Protein_Protein	G-E	x,y,z-X,Y,Z			0	2	1	0	0	0	1	2	0	1	1	5	0	0	0	0	1	0	0	0	1egw	DNA_Protein	H-C	x,y,z-X,Y,Z
0	0	0	0	0	0	2	0	0	0	0	1	0	0	0	0	0	0	0	0	1bfo	Protein_Protein	G-A	x,y,z-X,Y,Z			0	2	1	0	0	0	1	2	0	1	1	5	0	0	0	0	1	0	0	1	1egw	DNA_Protein	E-B	x,y,z-X,Y,Z
4	13	4	8	0	5	14	6	4	4	10	6	4	0	6	6	6	2	6	2	1bg3	Protein_Protein	B-A	x,y,z-X,Y,Z			0	3	0	0	0	0	0	1	0	1	1	4	0	0	0	0	0	0	0	0	1egw	DNA_Protein	H-D	x,y,z-X,Y,Z
3	3	2	2	1	2	6	3	1	7	7	2	7	5	6	3	3	0	3	6	1bh8	Protein_Protein	B-A	x,y,z-X,Y,Z			0	3	0	0	0	0	0	1	0	1	1	4	0	0	0	0	0	0	0	0	1egw	DNA_Protein	E-A	x,y,z-X,Y,Z
6	10	2	9	1	3	5	5	2	2	3	4	3	3	1	3	6	1	1	4	1bi7	Protein_Protein	B-A	x,y,z-X,Y,Z			0	3	0	0	0	0	0	1	0	1	1	4	0	0	0	0	0	0	0	0	1egw	DNA_Protein	F-B	x,y,z-X,Y,Z
7	11	10	9	0	1	6	2	2	5	9	6	1	1	4	2	9	2	2	6	1bih	Protein_Protein	B-A	x,y,z-X,Y,Z			0	2	0	0	0	0	0	1	0	1	1	4	0	0	0	0	0	0	0	0	1egw	DNA_Protein	G-C	x,y,z-X,Y,Z
5	2	2	2	0	8	9	6	2	6	2	6	2	2	2	0	3	4	6	8	1biu	Protein_Protein	B-A	x,y,z-X,Y,Z			1	0	0	0	0	1	1	0	0	0	0	1	1	1	0	0	0	0	2	0	1egw	DNA_Protein	G-B	x,y,z-X,Y,Z
0	0	0	0	0	1	3	3	0	0	0	3	0	1	0	2	0	0	0	2	1biu	Protein_Protein	C-A	x,y,z-X,Y,Z			0	2	0	1	0	0	1	0	0	0	0	0	1	0	0	0	0	0	0	0	1egw	DNA_Protein	F-C	x,y,z-X,Y,Z
10	0	0	0	0	4	2	0	1	6	4	6	0	0	2	4	3	0	4	1	1bja	Protein_Protein	B-A	x,y,z-X,Y,Z			1	0	0	1	0	0	0	0	0	0	0	0	0	0	0	1	1	0	0	0	1egw	DNA_Protein	H-B	x,y,z-X,Y,Z
2	4	4	8	0	2	6	8	0	4	6	8	0	2	0	6	0	2	2	2	1bjf	Protein_Protein	B-A	x,y,z-X,Y,Z			0	1	0	0	0	0	0	0	1	0	0	0	0	0	0	1	1	2	0	0	1ehl	DNA_Protein	A-H	x,y,z-X,Y,Z
3	1	5	1	0	0	0	0	0	3	2	2	1	4	1	1	0	2	0	0	1bjj	Protein_Protein	C-B	x,y,z-X,Y,Z			0	0	0	0	0	0	0	1	1	0	1	0	0	0	1	1	0	0	0	0	1ehl	DNA_Protein	A-L	x,y,z-X,Y,Z
1	1	2	0	0	0	0	0	0	2	2	3	0	4	2	1	0	2	0	0	1bjj	Protein_Protein	D-A	x,y,z-X,Y,Z			0	1	4	2	0	0	0	4	0	1	0	3	0	1	0	3	7	0	2	0	1eo4	DNA_Protein	D-B	x,y,z-X,Y,Z
0	0	3	2	0	0	2	2	0	2	0	2	0	0	0	4	2	0	2	0	1bjj	Protein_Protein	D-C	x,y,z-X,Y,Z			0	1	4	2	0	0	0	4	0	1	0	3	0	2	0	3	7	0	2	0	1eo4	DNA_Protein	C-A	x,y,z-X,Y,Z
0	0	3	2	0	0	2	2	0	2	1	2	0	0	0	4	2	0	2	0	1bjj	Protein_Protein	F-B	x,y,z-X,Y,Z			1	1	4	0	0	3	0	2	1	0	1	1	0	0	0	2	2	0	1	0	1eo4	DNA_Protein	D-A	x,y,z-X,Y,Z
0	0	4	2	0	0	2	2	0	2	0	2	0	0	0	4	2	0	2	0	1bjj	Protein_Protein	E-A	x,y,z-X,Y,Z			1	2	4	0	0	3	0	2	1	0	1	0	0	0	0	2	2	0	1	0	1eo4	DNA_Protein	C-B	x,y,z-X,Y,Z
0	0	3	1	1	2	2	4	0	0	0	3	0	0	0	2	2	1	0	1	1bjj	Protein_Protein	F-C	x,y,z-X,Y,Z			1	6	0	1	0	1	1	3	1	0	1	3	0	0	3	0	1	0	1	1	1eqz	DNA_Protein	J-C	x,y,z-X,Y,Z
0	0	3	0	1	1	1	2	0	0	0	2	0	0	0	0	2	0	0	1	1bjj	Protein_Protein	E-D	x,y,z-X,Y,Z			3	7	0	1	0	1	1	1	1	0	1	3	1	0	3	0	1	0	1	1	1eqz	DNA_Protein	I-G	x,y,z-X,Y,Z
0	1	3	0	0	1	0	0	0	0	0	0	0	0	0	0	0	0	0	1	1bjj	Protein_Protein	E-C	x,y,z-X,Y,Z			0	9	0	0	0	1	0	0	1	0	2	3	1	1	2	1	2	0	1	2	1eqz	DNA_Protein	J-G	x,y,z-X,Y,Z
0	0	2	0	0	0	1	1	0	0	0	1	0	0	0	0	1	0	0	1	1bjj	Protein_Protein	F-D	x,y,z-X,Y,Z			1	8	0	0	0	2	0	0	1	0	1	2	1	1	3	2	2	0	1	1	1eqz	DNA_Protein	I-C	x,y,z-X,Y,Z
14	8	6	2	2	6	4	13	8	9	14	6	4	6	10	9	6	0	2	2	1bjn	Protein_Protein	B-A	x,y,z-X,Y,Z			0	3	0	0	0	0	1	1	0	1	0	5	0	0	0	4	3	0	1	0	1eqz	DNA_Protein	J-F	x,y,z-X,Y,Z
4	5	2	1	0	0	4	0	0	3	9	2	0	2	3	15	5	1	3	6	1bjq	Protein_Protein	C-A	x,y,z-X,Y,Z			0	3	0	0	0	0	1	1	0	1	0	6	0	0	0	4	1	0	1	0	1eqz	DNA_Protein	I-B	x,y,z-X,Y,Z
3	5	2	1	0	0	5	0	0	3	10	2	0	2	3	15	6	1	3	5	1bjq	Protein_Protein	G-E	x,y,z-X,Y,Z			3	4	0	0	0	0	1	2	0	1	0	5	0	0	2	0	1	0	0	1	1eqz	DNA_Protein	J-A	x,y,z-X,Y,Z
4	5	2	1	0	0	4	0	0	3	9	2	0	2	3	15	6	1	3	6	1bjq	Protein_Protein	D-B	x,y,z-X,Y,Z			2	4	0	1	0	0	1	2	1	1	0	3	0	0	2	2	1	0	0	1	1eqz	DNA_Protein	I-E	x,y,z-X,Y,Z
3	5	2	1	0	0	4	0	0	3	10	2	0	2	3	15	5	1	3	6	1bjq	Protein_Protein	H-F	x,y,z-X,Y,Z			0	2	0	1	0	1	1	0	0	1	0	7	0	0	0	2	2	0	1	0	1eqz	DNA_Protein	J-B	x,y,z-X,Y,Z
2	2	8	4	0	4	0	0	0	2	0	2	0	4	4	10	0	0	4	2	1bjq	Protein_Protein	H-G	x,y,z-X,Y,Z			0	5	0	0	0	0	0	2	1	1	0	5	0	0	0	1	2	0	0	1	1eqz	DNA_Protein	J-D	x,y,z-X,Y,Z
2	2	8	4	0	4	0	0	0	2	0	2	0	4	4	10	0	0	4	2	1bjq	Protein_Protein	B-A	x,y,z-X,Y,Z			0	2	0	1	0	0	1	0	0	1	0	6	0	0	0	2	2	0	1	0	1eqz	DNA_Protein	I-F	x,y,z-X,Y,Z
2	0	6	4	0	4	0	0	0	2	0	2	0	4	4	10	0	0	4	2	1bjq	Protein_Protein	F-E	x,y,z-X,Y,Z			0	4	0	0	0	0	0	2	0	1	1	6	0	0	0	1	2	0	1	0	1eqz	DNA_Protein	I-H	x,y,z-X,Y,Z
2	0	6	4	0	4	0	0	0	2	0	2	0	4	4	10	0	0	4	2	1bjq	Protein_Protein	D-C	x,y,z-X,Y,Z			1	6	0	0	0	0	0	1	0	0	0	4	0	0	1	2	0	0	0	0	1eqz	DNA_Protein	J-E	x,y,z-X,Y,Z
2	3	1	3	0	0	1	0	0	0	3	3	2	2	1	9	1	0	2	1	1bjq	Protein_Protein	G-B	x,y,z-X,Y,Z			1	7	0	0	0	0	0	1	1	0	0	2	0	0	1	2	0	0	0	0	1eqz	DNA_Protein	I-A	x,y,z-X,Y,Z
1	3	1	3	0	0	1	0	0	0	2	2	2	2	3	8	1	0	2	1	1bjq	Protein_Protein	E-D	x,y,z-X,Y,Z			0	3	0	0	0	0	0	0	0	0	0	4	0	0	1	0	2	0	0	0	1eqz	DNA_Protein	I-D	x,y,z-X,Y,Z
0	0	0	0	0	0	0	0	0	2	2	0	2	0	0	6	0	0	0	2	1bjq	Protein_Protein	E-B	x,y,z-X,Y,Z			0	4	0	0	0	1	0	0	0	0	0	1	0	0	1	0	2	0	0	0	1eqz	DNA_Protein	J-H	x,y,z-X,Y,Z
0	0	0	1	0	0	0	0	0	1	0	0	0	0	0	0	0	0	0	0	1bjq	Protein_Protein	H-E	x,y,z-X,Y,Z			1	2	2	0	0	1	0	2	3	0	0	0	0	0	0	0	3	2	0	0	1evw	DNA_Protein	N-D	x,y,z-X,Y,Z
0	0	0	1	0	0	0	0	0	1	0	0	0	0	0	0	0	0	0	0	1bjq	Protein_Protein	D-A	x,y,z-X,Y,Z			1	2	2	0	0	1	0	2	2	0	0	1	0	0	0	0	3	2	0	0	1evw	DNA_Protein	M-B	x,y,z-X,Y,Z
0	0	0	1	0	0	0	0	0	1	0	0	0	0	0	0	0	0	0	0	1bjq	Protein_Protein	C-B	x,y,z-X,Y,Z			1	2	2	0	1	1	0	2	2	0	0	1	0	0	0	0	4	2	0	0	1evw	DNA_Protein	O-A	x,y,z-X,Y,Z
16	14	10	6	0	13	6	8	6	18	34	8	8	4	10	20	16	2	9	20	1bkj	Protein_Protein	B-A	x,y,z-X,Y,Z			1	2	2	0	1	1	0	2	2	0	0	0	0	0	0	0	4	2	0	0	1evw	DNA_Protein	P-C	x,y,z-X,Y,Z
4	5	2	7	1	2	2	7	2	1	2	4	2	5	1	6	5	0	0	5	1blx	Protein_Protein	B-A	x,y,z-X,Y,Z			2	2	1	1	0	1	0	3	0	0	0	3	0	1	1	0	1	0	1	2	1evw	DNA_Protein	E-A	x,y,z-X,Y,Z
7	10	6	10	0	7	8	6	3	1	16	8	1	6	9	7	6	2	6	6	1bml	Protein_Protein	D-B	x,y,z-X,Y,Z			2	2	1	0	0	1	0	3	0	0	0	3	0	1	1	0	1	0	1	2	1evw	DNA_Protein	G-C	x,y,z-X,Y,Z
7	10	6	10	0	7	8	5	3	1	16	9	1	7	9	7	5	1	6	6	1bml	Protein_Protein	C-A	x,y,z-X,Y,Z			3	2	1	1	0	1	0	2	0	0	0	2	0	1	1	0	1	0	1	2	1evw	DNA_Protein	H-D	x,y,z-X,Y,Z
0	6	8	9	0	6	2	0	0	0	0	4	0	2	8	4	0	0	0	4	1bml	Protein_Protein	D-C	x,y,z-X,Y,Z			3	2	1	1	0	1	0	3	0	0	0	3	0	1	1	0	1	0	1	2	1evw	DNA_Protein	F-B	x,y,z-X,Y,Z
0	2	0	0	0	2	2	2	0	0	0	0	0	2	2	0	2	0	0	0	1bml	Protein_Protein	B-A	x,y,z-X,Y,Z			2	1	2	0	0	0	0	0	1	0	1	1	0	0	0	0	1	0	0	0	1evw	DNA_Protein	E-B	x,y,z-X,Y,Z
1	3	1	3	0	0	1	0	0	0	1	1	0	0	2	0	0	0	2	0	1bml	Protein_Protein	C-B	x,y,z-X,Y,Z			0	1	2	0	0	0	0	0	1	0	1	1	0	0	0	0	1	0	0	0	1evw	DNA_Protein	G-D	x,y,z-X,Y,Z
1	2	1	3	0	0	1	0	0	0	0	1	0	0	1	0	0	0	2	0	1bml	Protein_Protein	D-A	x,y,z-X,Y,Z			1	0	2	0	0	0	0	0	1	0	1	1	0	0	0	0	0	0	0	0	1evw	DNA_Protein	H-C	x,y,z-X,Y,Z
1	7	0	3	4	7	1	5	0	8	5	4	1	3	1	8	9	7	6	10	1bnd	Protein_Protein	B-A	x,y,z-X,Y,Z			0	0	2	0	0	0	0	0	1	0	1	1	0	0	0	0	0	0	0	0	1evw	DNA_Protein	F-A	x,y,z-X,Y,Z
2	3	8	6	0	0	4	0	4	2	7	7	2	4	4	3	0	2	2	5	1bo1	Protein_Protein	B-A	x,y,z-X,Y,Z			1	0	0	0	0	0	0	0	0	0	1	0	0	0	0	0	0	0	0	0	1evw	DNA_Protein	P-B	x,y,z-X,Y,Z
6	2	0	3	0	5	4	0	2	0	10	4	2	6	8	0	4	0	14	2	1bo4	Protein_Protein	B-A	x,y,z-X,Y,Z			1	0	1	0	0	0	0	0	0	0	0	0	0	0	0	0	1	0	0	0	1evw	DNA_Protein	G-B	x,y,z-X,Y,Z
2	3	4	4	0	0	8	0	0	2	2	3	6	2	3	2	4	0	2	0	1bo6	Protein_Protein	B-A	x,y,z-X,Y,Z			2	6	4	1	0	4	4	5	1	0	2	3	1	1	1	3	6	3	2	5	1eyg	DNA_Protein	Q-D	x,y,z-X,Y,Z
6	2	5	5	4	3	3	3	6	6	3	4	3	5	6	3	2	2	3	3	1bqq	Protein_Protein	T-M	x,y,z-X,Y,Z			2	6	4	1	0	4	4	6	1	1	1	3	1	1	0	3	6	3	1	4	1eyg	DNA_Protein	Q-C	x,y,z-X,Y,Z
10	7	2	8	0	2	0	2	0	2	2	2	4	2	1	2	4	1	4	5	1brw	Protein_Protein	B-A	x,y,z-X,Y,Z			1	5	3	0	0	2	4	1	1	0	2	2	2	1	1	2	6	3	1	3	1eyg	DNA_Protein	R-A	x,y,z-X,Y,Z
8	4	2	5	0	6	4	4	6	2	10	4	6	6	2	2	6	0	2	4	1btm	Protein_Protein	B-A	x,y,z-X,Y,Z			2	6	4	0	0	2	3	4	1	1	2	3	1	1	0	2	6	2	1	5	1eyg	DNA_Protein	R-B	x,y,z-X,Y,Z
0	5	1	0	2	0	3	1	1	1	2	3	0	0	1	0	2	0	2	0	1bun	Protein_Protein	B-A	x,y,z-X,Y,Z			0	0	0	0	0	1	1	2	0	0	2	1	2	0	0	0	1	0	2	1	1eyg	DNA_Protein	Q-A	x,y,z-X,Y,Z
4	2	1	5	1	4	4	11	6	4	5	1	0	0	1	6	2	4	6	3	1bvn	Protein_Protein	T-P	x,y,z-X,Y,Z			0	1	0	0	0	1	3	2	0	0	1	1	2	0	0	0	1	0	2	1	1eyg	DNA_Protein	R-D	x,y,z-X,Y,Z
8	8	8	8	6	2	6	14	6	6	10	7	4	4	12	12	14	4	4	22	1bw0	Protein_Protein	B-A	x,y,z-X,Y,Z			0	0	0	0	0	1	1	2	0	0	2	0	2	0	0	0	1	0	1	0	1eyg	DNA_Protein	Q-B	x,y,z-X,Y,Z
4	0	2	0	0	8	0	4	0	0	4	4	0	2	4	0	0	0	8	0	1bww	Protein_Protein	B-A	x,y,z-X,Y,Z			0	0	4	2	0	1	2	2	2	2	2	3	0	0	0	2	2	0	1	0	1f0o	DNA_Protein	D-A	x,y,z-X,Y,Z
1	1	4	2	1	1	2	2	1	2	3	3	0	1	4	8	3	0	4	3	1bxi	Protein_Protein	B-A	x,y,z-X,Y,Z			0	0	4	2	0	1	2	2	2	2	2	2	0	0	0	2	2	0	1	0	1f0o	DNA_Protein	C-B	x,y,z-X,Y,Z
10	8	1	6	1	0	4	2	2	6	2	0	0	2	8	10	6	2	6	4	1bxk	Protein_Protein	B-A	x,y,z-X,Y,Z			0	0	3	2	0	1	0	0	1	1	0	2	0	1	2	0	0	1	1	0	1f0o	DNA_Protein	D-B	x,y,z-X,Y,Z
4	4	0	4	0	0	6	0	0	4	4	5	4	4	0	2	2	0	4	2	1byf	Protein_Protein	B-A	x,y,z-X,Y,Z			0	0	3	2	0	1	0	0	1	1	0	2	0	1	2	0	0	0	1	0	1f0o	DNA_Protein	C-A	x,y,z-X,Y,Z
1	2	2	1	6	1	0	7	2	3	0	2	1	1	1	4	1	2	4	2	1bzx	Protein_Protein	I-E	x,y,z-X,Y,Z			0	2	0	0	1	0	0	3	1	2	1	1	1	0	1	3	0	0	3	1	1f4r	DNA_Protein	D-A	x,y,z-X,Y,Z
6	4	4	6	0	4	6	4	2	4	2	2	2	4	0	2	2	0	0	0	1c03	Protein_Protein	D-B	x,y,z-X,Y,Z			0	3	1	0	0	0	0	1	0	1	0	1	1	0	1	0	1	0	2	0	1f4r	DNA_Protein	E-A	x,y,z-X,Y,Z
6	4	4	6	0	4	6	4	2	4	2	2	2	4	0	2	2	0	0	0	1c03	Protein_Protein	C-A	x,y,z-X,Y,Z			1	7	0	1	0	1	1	1	1	0	1	4	1	0	2	0	1	0	1	1	1f66	DNA_Protein	J-A	x,y,z-X,Y,Z
2	2	0	2	0	4	0	0	0	0	0	0	0	0	0	0	2	0	0	0	1c03	Protein_Protein	C-B	x,y,z-X,Y,Z			1	7	0	1	0	1	1	1	1	0	1	3	0	0	3	0	1	0	1	1	1f66	DNA_Protein	I-E	x,y,z-X,Y,Z
5	12	9	11	3	5	13	5	5	6	5	7	3	6	9	5	13	2	5	5	1c30	Protein_Protein	D-C	x,y,z-X,Y,Z			0	8	0	0	0	1	0	0	1	0	1	4	1	1	1	1	2	0	1	1	1f66	DNA_Protein	J-E	x,y,z-X,Y,Z
5	12	10	11	3	5	12	5	5	6	5	7	3	6	9	5	12	2	5	5	1c30	Protein_Protein	B-A	x,y,z-X,Y,Z			0	8	0	0	0	2	0	0	1	0	1	2	1	1	2	2	2	0	1	1	1f66	DNA_Protein	I-A	x,y,z-X,Y,Z
5	12	10	11	3	5	12	5	5	6	5	7	3	6	9	5	12	2	5	5	1c30	Protein_Protein	F-E	x,y,z-X,Y,Z			0	2	0	0	0	0	1	1	0	1	0	4	0	0	0	3	2	0	1	0	1f66	DNA_Protein	I-D	x,y,z-X,Y,Z
5	12	10	11	3	5	12	5	5	6	5	7	2	6	9	5	11	2	5	5	1c30	Protein_Protein	H-G	x,y,z-X,Y,Z			2	3	0	0	0	0	0	2	1	0	0	3	0	0	0	1	1	0	0	2	1f66	DNA_Protein	I-G	x,y,z-X,Y,Z
2	6	4	2	0	0	6	3	3	2	6	0	0	0	5	0	2	0	1	3	1c30	Protein_Protein	G-A	x,y,z-X,Y,Z			2	3	0	0	0	0	0	2	1	0	0	2	0	0	0	0	1	0	0	2	1f66	DNA_Protein	J-C	x,y,z-X,Y,Z
2	6	4	0	0	0	4	2	2	2	4	0	0	0	4	0	0	0	0	2	1c30	Protein_Protein	E-C	x,y,z-X,Y,Z			0	2	0	0	0	0	1	1	0	1	0	4	0	0	0	3	2	0	1	0	1f66	DNA_Protein	J-H	x,y,z-X,Y,Z
3	3	0	7	0	0	6	5	1	0	10	1	0	0	2	2	4	0	1	1	1c30	Protein_Protein	E-A	x,y,z-X,Y,Z			1	6	0	0	0	0	0	1	1	0	0	1	0	0	1	2	0	0	0	1	1f66	DNA_Protein	I-C	x,y,z-X,Y,Z
3	3	0	4	0	0	2	4	0	0	8	0	0	0	2	2	2	0	0	0	1c30	Protein_Protein	G-C	x,y,z-X,Y,Z			0	4	0	0	0	0	0	2	0	1	0	3	0	0	0	1	2	0	1	0	1f66	DNA_Protein	J-B	x,y,z-X,Y,Z
0	0	0	2	0	0	2	1	1	0	2	0	0	0	1	0	2	0	1	1	1c30	Protein_Protein	C-A	x,y,z-X,Y,Z			0	4	0	0	0	0	0	1	0	1	0	4	0	0	0	1	2	0	0	0	1f66	DNA_Protein	I-F	x,y,z-X,Y,Z
1	3	6	4	2	4	8	3	3	5	7	6	1	3	0	15	3	8	3	5	1c3a	Protein_Protein	B-A	x,y,z-X,Y,Z			1	5	0	0	0	0	0	1	1	0	0	0	0	0	1	2	0	0	0	1	1f66	DNA_Protein	J-G	x,y,z-X,Y,Z
5	3	5	7	2	5	4	9	1	2	8	6	1	6	7	13	11	3	9	6	1c5d	Protein_Protein	B-A	x,y,z-X,Y,Z			0	1	0	0	0	0	1	0	0	1	0	3	0	0	0	1	2	0	1	0	1f66	DNA_Protein	I-H	x,y,z-X,Y,Z
6	1	5	7	2	5	4	7	1	2	8	6	1	6	6	11	10	3	8	6	1c5d	Protein_Protein	H-L	x,y,z-X,Y,Z			0	3	0	0	0	1	0	0	1	0	0	2	0	0	1	0	2	0	0	0	1f66	DNA_Protein	J-F	x,y,z-X,Y,Z
2	2	1	0	0	0	1	1	0	1	3	0	0	0	0	3	0	0	1	0	1c5d	Protein_Protein	L-A	x,y,z-X,Y,Z			0	1	0	0	0	0	1	0	0	1	0	2	0	0	0	1	3	0	1	0	1f66	DNA_Protein	J-D	x,y,z-X,Y,Z
1	1	1	3	0	0	0	1	0	1	1	1	0	0	0	2	2	1	0	0	1c5d	Protein_Protein	B-L	x,y,z-X,Y,Z			1	3	0	0	0	0	0	0	0	0	0	2	0	0	1	0	2	0	0	0	1f66	DNA_Protein	I-B	x,y,z-X,Y,Z
0	0	0	0	0	0	1	0	0	0	1	0	0	0	1	4	3	0	0	0	1c5d	Protein_Protein	H-B	x,y,z-X,Y,Z			0	5	6	1	0	3	2	4	0	2	1	4	0	0	0	2	5	2	2	1	1fok	DNA_Protein	C-A	x,y,z-X,Y,Z
1	1	1	0	0	2	0	3	2	2	1	3	1	2	0	0	1	0	0	1	1c5f	Protein_Protein	D-C	x,y,z-X,Y,Z			1	3	3	2	0	3	2	2	1	4	0	6	1	1	1	6	2	1	0	0	1fok	DNA_Protein	B-A	x,y,z-X,Y,Z
1	1	2	1	0	2	0	3	3	2	1	3	1	2	0	0	1	0	0	1	1c5f	Protein_Protein	J-I	x,y,z-X,Y,Z			2	3	1	1	0	1	1	1	1	0	2	2	0	1	1	0	1	0	3	2	1fw6	DNA_Protein	C-A	x,y,z-X,Y,Z
1	1	3	0	0	2	0	3	2	2	1	2	1	2	0	0	2	0	0	1	1c5f	Protein_Protein	L-K	x,y,z-X,Y,Z			1	3	1	2	0	2	0	1	0	0	3	3	0	0	2	1	0	0	1	3	1fw6	DNA_Protein	D-B	x,y,z-X,Y,Z
1	1	3	0	0	2	0	3	2	2	1	3	1	2	0	0	2	0	0	1	1c5f	Protein_Protein	N-M	x,y,z-X,Y,Z			2	1	0	2	0	1	0	2	0	0	2	2	0	1	2	1	1	0	0	3	1fw6	DNA_Protein	D-A	x,y,z-X,Y,Z
1	1	3	1	0	2	0	4	3	2	1	2	1	2	0	0	2	0	0	1	1c5f	Protein_Protein	B-A	x,y,z-X,Y,Z			0	3	0	1	0	0	1	0	0	0	0	1	0	2	1	0	3	0	0	3	1fw6	DNA_Protein	C-B	x,y,z-X,Y,Z
1	1	2	1	0	2	0	3	3	2	1	1	1	2	0	0	1	0	0	1	1c5f	Protein_Protein	P-O	x,y,z-X,Y,Z			0	1	1	1	0	1	1	0	0	0	1	1	1	1	0	1	0	0	1	0	1fzp	DNA_Protein	W-D	x,y,z-X,Y,Z
1	1	2	1	0	2	0	3	2	2	1	2	1	2	0	0	2	0	0	1	1c5f	Protein_Protein	H-G	x,y,z-X,Y,Z			0	1	0	1	0	0	1	0	0	0	1	0	1	1	0	0	0	0	1	0	1fzp	DNA_Protein	K-B	x,y,z-X,Y,Z
1	1	2	1	0	2	0	3	3	2	1	2	1	2	0	0	2	0	0	1	1c5f	Protein_Protein	F-E	x,y,z-X,Y,Z			0	1	0	0	0	0	0	0	0	0	0	0	1	0	0	0	0	0	0	0	1fzp	DNA_Protein	K-D	x,y,z-X,Y,Z
0	0	2	0	0	2	5	0	0	0	0	5	0	2	4	0	6	0	2	0	1c5f	Protein_Protein	E-C	x,y,z-X,Y,Z			0	1	0	0	0	0	1	0	0	0	1	0	1	0	0	0	0	0	0	0	1fzp	DNA_Protein	W-B	x,y,z-X,Y,Z
0	1	2	4	0	0	2	1	0	2	0	2	1	0	1	1	2	0	0	1	1c5f	Protein_Protein	O-E	x,y,z-X,Y,Z			0	4	1	1	1	1	1	3	0	1	0	2	0	2	1	0	0	0	1	0	1ga5	DNA_Protein	D-A	x,y,z-X,Y,Z
1	2	3	2	0	0	0	4	0	0	4	2	0	1	0	0	2	0	0	1	1c5f	Protein_Protein	M-A	x,y,z-X,Y,Z			0	4	1	1	1	1	1	3	0	1	0	1	0	2	1	0	0	0	1	0	1ga5	DNA_Protein	H-E	x,y,z-X,Y,Z
1	2	3	2	0	0	0	2	0	0	4	2	0	1	0	0	2	0	0	1	1c5f	Protein_Protein	O-I	x,y,z-X,Y,Z			0	5	0	0	0	1	1	2	1	1	0	1	0	2	0	1	0	0	1	1	1ga5	DNA_Protein	G-E	x,y,z-X,Y,Z
1	0	0	0	0	0	0	5	0	0	0	4	2	0	1	0	3	0	0	0	1c5f	Protein_Protein	G-E	x,y,z-X,Y,Z			0	5	0	0	0	0	1	2	1	1	0	1	0	2	0	1	0	0	1	1	1ga5	DNA_Protein	C-A	x,y,z-X,Y,Z
0	0	0	0	0	0	0	0	0	0	0	0	0	0	0	0	0	0	0	0	1c5f	Protein_Protein	N-L	x,y,z-X,Y,Z			0	5	1	1	0	1	1	3	0	0	0	2	0	2	0	0	0	0	1	0	1ga5	DNA_Protein	D-B	x,y,z-X,Y,Z
0	0	0	0	0	0	0	0	0	0	0	0	0	0	0	0	0	0	0	0	1c5f	Protein_Protein	P-H	x,y,z-X,Y,Z			0	4	1	1	1	1	1	3	0	0	0	1	0	2	0	0	0	0	1	0	1ga5	DNA_Protein	H-F	x,y,z-X,Y,Z
1	0	1	0	0	0	0	1	0	1	1	1	2	0	0	0	1	0	1	1	1c5f	Protein_Protein	H-E	x,y,z-X,Y,Z			0	5	0	0	0	0	1	2	1	0	0	1	0	2	0	1	0	0	1	1	1ga5	DNA_Protein	C-B	x,y,z-X,Y,Z
1	0	2	0	0	0	0	0	1	1	0	0	0	0	2	0	0	0	0	0	1c5f	Protein_Protein	H-O	x,y,z-X,Y,Z			0	3	0	0	0	0	1	2	1	0	0	1	0	2	0	1	0	0	1	1	1ga5	DNA_Protein	G-F	x,y,z-X,Y,Z
1	0	2	0	0	0	0	1	1	1	0	0	0	0	2	0	0	0	0	0	1c5f	Protein_Protein	N-K	x,y,z-X,Y,Z			0	0	2	0	1	0	0	0	0	2	0	1	0	0	0	1	0	0	0	1	1ga5	DNA_Protein	D-F	x,y,z-X,Y,Z
1	0	2	0	0	0	0	0	1	1	0	0	0	0	2	0	0	0	0	0	1c5f	Protein_Protein	P-G	x,y,z-X,Y,Z			0	0	1	0	0	0	0	0	0	0	0	1	0	0	0	0	0	0	0	0	1ga5	DNA_Protein	C-F	x,y,z-X,Y,Z
1	0	2	0	0	0	0	1	1	1	1	0	0	0	2	0	0	0	0	0	1c5f	Protein_Protein	L-M	x,y,z-X,Y,Z			2	4	1	0	0	0	2	3	1	1	0	1	0	1	0	2	1	1	1	2	1gdt	DNA_Protein	C-A	x,y,z-X,Y,Z
0	1	0	1	0	0	0	0	0	0	0	0	0	1	0	0	0	0	1	0	1c5f	Protein_Protein	P-E	x,y,z-X,Y,Z			2	5	1	0	0	0	0	3	0	1	0	2	0	1	0	2	1	1	1	2	1gdt	DNA_Protein	E-B	x,y,z-X,Y,Z
0	0	0	0	0	0	0	0	2	0	0	0	0	0	2	0	0	0	0	0	1c5f	Protein_Protein	O-G	x,y,z-X,Y,Z			1	5	1	0	0	0	1	1	0	2	0	3	1	1	0	1	1	0	0	1	1gdt	DNA_Protein	F-A	x,y,z-X,Y,Z
0	0	0	0	0	0	0	0	2	0	0	0	0	0	0	0	0	0	0	0	1c5f	Protein_Protein	M-K	x,y,z-X,Y,Z			1	5	1	0	0	0	1	1	0	2	0	2	1	1	0	1	1	0	0	1	1gdt	DNA_Protein	D-B	x,y,z-X,Y,Z
0	4	2	4	4	6	0	12	1	14	8	0	0	4	7	0	11	2	0	6	1c6y	Protein_Protein	B-A	x,y,z-X,Y,Z			0	2	0	1	0	0	1	1	0	1	1	0	0	0	0	0	1	0	0	0	1gdt	DNA_Protein	E-A	x,y,z-X,Y,Z
0	4	2	4	4	5	0	12	2	14	10	0	0	4	6	0	9	2	0	5	1c70	Protein_Protein	B-A	x,y,z-X,Y,Z			0	2	0	1	0	0	0	1	0	0	0	0	0	1	0	2	1	0	0	0	1gdt	DNA_Protein	C-B	x,y,z-X,Y,Z
8	4	8	8	0	2	2	10	0	8	14	8	8	6	4	5	12	0	6	5	1c7n	Protein_Protein	D-C	x,y,z-X,Y,Z			1	4	1	0	1	2	1	0	0	0	0	5	0	0	1	0	0	0	1	2	1gji	DNA_Protein	D-B	x,y,z-X,Y,Z
8	4	8	8	0	2	2	11	0	7	14	8	6	6	4	6	12	0	6	5	1c7n	Protein_Protein	H-G	x,y,z-X,Y,Z			1	4	2	0	1	2	1	0	0	0	0	5	0	0	1	0	0	0	1	2	1gji	DNA_Protein	C-A	x,y,z-X,Y,Z
8	4	8	7	0	2	2	12	0	7	14	8	7	6	4	5	12	0	6	4	1c7n	Protein_Protein	B-A	x,y,z-X,Y,Z			0	5	0	0	0	0	1	2	0	0	0	0	0	0	0	2	0	0	0	0	1gji	DNA_Protein	C-B	x,y,z-X,Y,Z
8	4	9	7	0	2	2	12	0	6	14	8	6	6	4	5	12	0	6	5	1c7n	Protein_Protein	F-E	x,y,z-X,Y,Z			0	4	0	1	0	1	1	2	0	0	0	1	0	0	0	2	0	0	0	0	1gji	DNA_Protein	D-A	x,y,z-X,Y,Z
0	0	1	2	0	1	1	0	1	1	0	5	0	0	1	0	0	0	0	0	1c7n	Protein_Protein	H-F	x,y,z-X,Y,Z			1	6	2	0	0	3	0	1	0	2	0	5	0	0	0	2	3	1	0	2	1gt0	DNA_Protein	A-C	x,y,z-X,Y,Z
0	0	2	1	0	0	1	0	0	0	0	2	0	0	1	0	0	0	0	0	1c7n	Protein_Protein	G-D	x,y,z-X,Y,Z			1	7	2	0	0	0	0	0	1	0	0	3	3	1	2	3	0	0	2	1	1gt0	DNA_Protein	B-D	x,y,z-X,Y,Z
0	0	0	1	0	0	0	0	0	0	0	1	0	0	0	0	0	0	0	0	1c7n	Protein_Protein	G-E	x,y,z-X,Y,Z			2	6	2	0	0	0	0	1	0	0	0	4	1	1	1	2	0	1	1	0	1gt0	DNA_Protein	A-D	x,y,z-X,Y,Z
13	14	2	2	0	5	12	4	10	6	8	2	2	10	10	20	6	2	4	4	1c8u	Protein_Protein	B-A	x,y,z-X,Y,Z			0	5	2	1	0	2	0	0	0	0	2	4	0	1	0	5	3	0	0	0	1gt0	DNA_Protein	B-C	x,y,z-X,Y,Z
1	0	1	2	8	3	1	4	3	0	2	3	1	2	0	5	0	1	5	3	1c9t	Protein_Protein	H-B	x,y,z-X,Y,Z			0	3	0	0	0	0	1	0	0	1	0	2	0	0	0	1	1	0	1	1	1h0m	DNA_Protein	H-D	x,y,z-X,Y,Z
1	0	1	2	8	2	1	4	3	0	2	3	0	2	0	5	0	1	4	2	1c9t	Protein_Protein	I-C	x,y,z-X,Y,Z			0	3	0	0	0	0	1	0	0	1	0	2	0	0	0	1	1	0	1	1	1h0m	DNA_Protein	F-B	x,y,z-X,Y,Z
1	0	1	2	8	2	1	4	3	0	2	3	1	2	0	5	0	1	5	3	1c9t	Protein_Protein	J-D	x,y,z-X,Y,Z			0	3	0	0	0	0	2	0	0	1	0	2	0	0	0	1	1	0	1	1	1h0m	DNA_Protein	G-C	x,y,z-X,Y,Z
1	0	1	2	7	2	1	4	3	0	2	2	0	2	0	5	0	1	5	3	1c9t	Protein_Protein	K-E	x,y,z-X,Y,Z			0	3	0	0	0	0	1	0	0	1	0	1	0	0	0	1	1	0	1	1	1h0m	DNA_Protein	E-A	x,y,z-X,Y,Z
1	0	1	2	7	2	1	4	3	0	2	2	0	2	0	5	0	1	5	3	1c9t	Protein_Protein	L-F	x,y,z-X,Y,Z			0	3	1	0	0	0	1	0	0	0	0	3	0	0	0	1	0	0	0	1	1h0m	DNA_Protein	E-B	x,y,z-X,Y,Z
1	0	1	2	8	2	1	4	3	0	2	2	0	2	0	5	0	1	3	3	1c9t	Protein_Protein	G-A	x,y,z-X,Y,Z			0	3	1	0	0	0	1	0	0	0	0	3	0	0	0	1	0	0	0	1	1h0m	DNA_Protein	G-D	x,y,z-X,Y,Z
1	0	2	0	0	3	1	3	0	2	0	3	0	1	1	8	0	0	1	2	1c9t	Protein_Protein	F-C	x,y,z-X,Y,Z			0	2	1	0	0	0	1	0	0	0	0	1	0	0	0	1	0	0	0	1	1h0m	DNA_Protein	H-C	x,y,z-X,Y,Z
6	0	4	0	0	4	0	0	0	2	2	4	0	0	0	4	0	2	0	0	1c9t	Protein_Protein	F-B	x,y,z-X,Y,Z			0	2	1	0	0	0	1	0	0	0	0	1	0	0	0	1	0	0	0	1	1h0m	DNA_Protein	F-A	x,y,z-X,Y,Z
1	0	0	2	0	1	0	1	1	1	0	1	0	0	1	1	1	0	1	0	1c9t	Protein_Protein	L-I	x,y,z-X,Y,Z			2	2	1	0	0	0	0	1	0	1	0	2	1	3	0	0	1	0	1	1	1h6f	DNA_Protein	D-A	x,y,z-X,Y,Z
2	0	0	1	1	0	0	1	0	0	0	2	0	0	1	2	0	0	0	1	1c9t	Protein_Protein	G-F	x,y,z-X,Y,Z			2	2	1	0	0	0	0	1	0	1	0	2	1	3	0	0	1	0	1	1	1h6f	DNA_Protein	C-B	x,y,z-X,Y,Z
2	0	0	1	1	0	0	1	0	0	0	1	0	0	1	2	0	0	0	1	1c9t	Protein_Protein	J-E	x,y,z-X,Y,Z			1	1	1	0	0	1	0	1	0	0	0	3	1	3	1	1	2	0	0	0	1h6f	DNA_Protein	D-B	x,y,z-X,Y,Z
0	0	1	0	0	0	1	0	1	0	0	0	0	0	1	1	0	0	0	0	1c9t	Protein_Protein	L-C	x,y,z-X,Y,Z			1	0	1	0	0	1	0	1	0	0	0	3	1	3	1	1	2	0	1	0	1h6f	DNA_Protein	C-A	x,y,z-X,Y,Z
0	0	2	14	0	2	0	4	0	0	4	10	0	2	4	6	9	0	4	6	1c9u	Protein_Protein	B-A	x,y,z-X,Y,Z			1	3	4	1	0	0	2	0	2	0	0	5	0	0	1	1	0	2	0	0	1h88	DNA_Protein	E-C	x,y,z-X,Y,Z
6	4	2	2	0	0	2	2	0	0	4	3	2	0	0	0	3	0	0	7	1cbi	Protein_Protein	B-A	x,y,z-X,Y,Z			1	2	4	0	0	1	1	1	2	0	0	3	0	0	1	1	1	1	0	0	1h88	DNA_Protein	D-C	x,y,z-X,Y,Z
0	4	6	2	0	8	2	2	4	2	4	3	0	3	6	1	2	2	2	0	1cbk	Protein_Protein	B-A	x,y,z-X,Y,Z			0	3	2	0	0	0	0	0	0	0	0	2	0	0	0	0	0	0	1	1	1h88	DNA_Protein	D-A	x,y,z-X,Y,Z
7	14	8	5	7	6	13	14	6	10	11	7	6	9	13	7	8	2	5	13	1cc1	Protein_Protein	L-S	x,y,z-X,Y,Z			1	4	1	0	0	0	0	0	0	0	0	2	0	0	0	1	0	0	0	1	1h88	DNA_Protein	E-A	x,y,z-X,Y,Z
3	3	2	0	0	7	1	6	1	2	0	0	0	2	4	3	2	0	8	2	1cd0	Protein_Protein	B-A	x,y,z-X,Y,Z			0	3	2	0	0	0	0	0	0	0	0	2	0	0	0	0	0	0	1	1	1h88	DNA_Protein	E-B	x,y,z-X,Y,Z
3	5	2	5	0	6	1	2	6	2	4	2	3	4	5	9	1	4	5	5	1cd1	Protein_Protein	B-A	x,y,z-X,Y,Z			2	3	1	0	0	0	0	0	0	0	0	2	0	0	0	1	0	0	0	1	1h88	DNA_Protein	D-B	x,y,z-X,Y,Z
3	5	2	5	0	6	1	2	6	2	4	2	3	4	5	9	1	4	5	5	1cd1	Protein_Protein	D-C	x,y,z-X,Y,Z			0	3	4	0	0	1	1	1	2	0	1	3	0	0	1	1	1	2	0	0	1h8a	DNA_Protein	D-C	x,y,z-X,Y,Z
0	2	0	0	0	0	0	5	0	0	2	2	0	0	2	0	0	0	0	0	1cd1	Protein_Protein	C-A	x,y,z-X,Y,Z			1	3	4	1	0	0	2	0	1	0	0	4	0	0	1	1	0	2	0	0	1h8a	DNA_Protein	E-C	x,y,z-X,Y,Z
3	4	1	6	1	2	4	7	1	3	3	2	0	5	4	2	4	0	5	0	1cdk	Protein_Protein	I-A	x,y,z-X,Y,Z			0	3	2	0	0	0	0	0	0	0	0	2	0	0	0	0	0	0	1	1	1h8a	DNA_Protein	D-A	x,y,z-X,Y,Z
3	4	1	6	1	1	4	7	1	3	3	2	0	5	4	2	4	0	5	0	1cdk	Protein_Protein	J-B	x,y,z-X,Y,Z			1	2	1	0	0	0	0	0	0	0	0	2	0	0	0	1	0	0	0	1	1h8a	DNA_Protein	E-A	x,y,z-X,Y,Z
0	1	1	1	0	0	1	0	1	1	0	1	0	0	0	3	0	0	0	0	1cdk	Protein_Protein	B-A	x,y,z-X,Y,Z			2	4	1	0	0	0	0	0	0	0	0	2	0	0	0	1	0	0	0	1	1h8a	DNA_Protein	D-B	x,y,z-X,Y,Z
6	5	0	0	0	3	10	2	1	5	7	2	9	5	0	2	1	1	0	6	1cdl	Protein_Protein	F-B	x,y,z-X,Y,Z			0	4	2	0	0	0	0	0	0	0	0	2	0	0	0	0	0	0	1	1	1h8a	DNA_Protein	E-B	x,y,z-X,Y,Z
8	5	0	0	0	3	10	2	1	5	7	4	9	5	0	3	1	1	0	6	1cdl	Protein_Protein	G-C	x,y,z-X,Y,Z			0	5	0	1	0	0	0	2	1	1	0	1	0	0	1	0	1	0	0	1	1h9d	DNA_Protein	F-A	x,y,z-X,Y,Z
5	5	0	0	0	4	11	2	1	8	7	3	9	5	0	3	2	1	0	6	1cdl	Protein_Protein	E-A	x,y,z-X,Y,Z			0	5	0	1	0	0	0	2	1	1	0	1	0	0	0	0	1	0	0	1	1h9d	DNA_Protein	H-C	x,y,z-X,Y,Z
6	4	0	0	0	3	8	2	1	6	6	2	9	5	0	4	2	1	0	6	1cdl	Protein_Protein	H-D	x,y,z-X,Y,Z			0	6	1	1	0	0	0	0	0	0	0	1	0	0	0	0	1	0	0	0	1h9d	DNA_Protein	E-A	x,y,z-X,Y,Z
2	4	2	6	0	1	5	3	1	1	0	1	0	0	0	1	1	0	2	0	1cdl	Protein_Protein	C-A	x,y,z-X,Y,Z			0	6	1	1	0	0	0	0	0	0	0	1	0	0	0	0	1	0	0	0	1h9d	DNA_Protein	G-C	x,y,z-X,Y,Z
2	2	2	3	0	1	11	2	0	0	1	3	0	1	0	1	1	0	0	1	1cdl	Protein_Protein	D-C	x,y,z-X,Y,Z			0	2	0	0	0	0	0	1	1	1	1	7	0	1	0	2	4	0	2	1	1hbx	DNA_Protein	C-B	x,y,z-X,Y,Z
1	2	1	1	0	1	3	0	0	0	0	2	1	0	1	0	0	0	0	0	1cdl	Protein_Protein	G-D	x,y,z-X,Y,Z			0	2	0	0	0	0	0	2	1	1	1	8	0	1	0	2	4	0	2	1	1hbx	DNA_Protein	F-E	x,y,z-X,Y,Z
0	1	3	4	0	1	4	0	1	0	0	1	1	0	0	1	2	0	0	0	1cdl	Protein_Protein	C-B	x,y,z-X,Y,Z			0	2	0	0	0	0	0	1	1	1	1	7	0	0	0	2	4	0	2	1	1hbx	DNA_Protein	W-A	x,y,z-X,Y,Z
1	1	0	0	0	0	0	0	1	0	1	0	0	0	0	2	0	0	0	0	1cdl	Protein_Protein	F-C	x,y,z-X,Y,Z			0	2	0	0	0	0	0	1	1	1	1	7	0	0	0	1	3	0	2	1	1hbx	DNA_Protein	X-D	x,y,z-X,Y,Z
1	2	0	0	0	0	0	0	0	0	1	0	0	0	0	2	0	0	0	0	1cdl	Protein_Protein	H-G	x,y,z-X,Y,Z			0	4	0	0	0	0	1	2	0	2	0	3	0	0	0	0	3	0	0	1	1hbx	DNA_Protein	C-A	x,y,z-X,Y,Z
0	1	2	0	0	0	0	0	0	0	0	0	0	0	0	0	0	0	1	0	1cdl	Protein_Protein	B-A	x,y,z-X,Y,Z			0	4	0	0	0	0	1	2	0	2	0	3	0	0	0	0	4	0	0	1	1hbx	DNA_Protein	F-D	x,y,z-X,Y,Z
0	0	0	0	0	0	2	0	0	0	0	0	0	0	0	1	0	0	0	0	1cdl	Protein_Protein	H-C	x,y,z-X,Y,Z			0	4	0	0	0	0	1	2	0	3	0	3	0	0	0	0	3	0	0	1	1hbx	DNA_Protein	X-E	x,y,z-X,Y,Z
7	2	0	0	0	1	9	1	0	3	8	2	8	6	0	0	3	0	0	4	1cdm	Protein_Protein	B-A	x,y,z-X,Y,Z			0	4	0	0	0	0	1	2	0	2	0	3	0	0	0	0	3	0	0	1	1hbx	DNA_Protein	W-B	x,y,z-X,Y,Z
4	8	4	6	2	2	2	10	2	4	8	6	4	4	2	4	10	6	0	8	1cdo	Protein_Protein	B-A	x,y,z-X,Y,Z			1	3	3	1	0	0	0	0	0	1	1	4	1	0	0	0	1	2	3	0	1hbx	DNA_Protein	F-H	x,y,z-X,Y,Z
2	1	4	4	2	5	4	5	2	2	9	4	2	7	7	12	12	3	6	7	1cfq	Protein_Protein	B-A	x,y,z-X,Y,Z			1	2	3	1	0	0	0	0	0	0	2	5	1	0	1	0	1	2	3	0	1hbx	DNA_Protein	C-G	x,y,z-X,Y,Z
1	1	4	2	5	0	3	5	2	1	4	2	1	3	3	6	5	2	4	3	1cgj	Protein_Protein	I-E	x,y,z-X,Y,Z			0	3	0	1	0	0	0	1	0	0	0	3	0	1	0	1	0	0	4	0	1hbx	DNA_Protein	W-G	x,y,z-X,Y,Z
6	16	12	17	2	11	10	15	10	10	17	0	7	8	4	4	8	6	11	6	1chm	Protein_Protein	B-A	x,y,z-X,Y,Z			0	3	0	1	0	1	0	0	0	0	0	3	0	1	0	1	0	0	4	0	1hbx	DNA_Protein	X-H	x,y,z-X,Y,Z
12	24	8	6	0	4	9	8	2	6	13	4	0	2	6	16	6	0	0	8	1ci0	Protein_Protein	B-A	x,y,z-X,Y,Z			0	0	0	1	0	0	0	0	0	0	0	0	0	0	0	0	0	0	0	0	1hbx	DNA_Protein	W-E	x,y,z-X,Y,Z
2	2	6	2	2	2	6	7	4	8	4	2	2	4	2	8	4	0	6	4	1ci1	Protein_Protein	B-A	x,y,z-X,Y,Z			1	3	0	1	1	1	1	1	0	0	0	4	0	1	0	0	0	0	1	0	1hcq	DNA_Protein	C-B	x,y,z-X,Y,Z
0	0	0	2	0	2	2	6	0	0	6	4	0	4	2	0	0	2	2	4	1ci4	Protein_Protein	B-A	x,y,z-X,Y,Z			1	3	0	1	1	1	1	1	0	0	0	3	0	1	0	0	0	0	1	0	1hcq	DNA_Protein	D-A	x,y,z-X,Y,Z
2	0	1	2	0	0	0	1	1	0	1	1	1	0	15	3	0	2	2	0	1cjf	Protein_Protein	C-A	x,y,z-X,Y,Z			1	2	0	1	1	1	1	1	0	0	0	3	0	1	0	0	0	0	1	0	1hcq	DNA_Protein	H-E	x,y,z-X,Y,Z
2	0	1	0	0	0	0	1	1	0	1	1	1	0	14	3	0	2	2	0	1cjf	Protein_Protein	D-B	x,y,z-X,Y,Z			1	2	0	0	1	1	1	1	0	0	0	2	0	1	0	0	0	0	1	0	1hcq	DNA_Protein	G-F	x,y,z-X,Y,Z
0	1	0	0	0	0	0	0	1	0	0	0	0	0	3	1	0	0	0	0	1cjf	Protein_Protein	C-B	x,y,z-X,Y,Z			1	1	0	0	0	1	1	2	1	1	0	2	0	0	0	1	0	1	2	0	1hcq	DNA_Protein	D-B	x,y,z-X,Y,Z
0	1	0	0	0	0	1	0	1	0	0	0	0	0	5	0	0	0	0	0	1cjf	Protein_Protein	D-A	x,y,z-X,Y,Z			1	0	0	0	0	0	1	2	1	1	0	3	0	0	0	1	0	1	2	0	1hcq	DNA_Protein	C-A	x,y,z-X,Y,Z
0	0	0	0	0	0	0	0	0	0	0	0	0	0	6	0	0	0	0	0	1cjf	Protein_Protein	D-C	x,y,z-X,Y,Z			1	1	0	0	0	0	1	2	1	1	0	2	0	0	0	1	0	1	2	0	1hcq	DNA_Protein	H-F	x,y,z-X,Y,Z
0	2	1	3	0	1	2	0	0	0	0	0	1	2	7	0	0	1	1	1	1ckb	Protein_Protein	B-A	x,y,z-X,Y,Z			1	1	0	0	0	0	1	1	1	1	0	2	0	0	0	1	0	1	2	0	1hcq	DNA_Protein	G-E	x,y,z-X,Y,Z
0	7	3	2	0	3	4	5	1	4	3	4	2	0	1	6	0	0	4	2	1ckj	Protein_Protein	B-A	x,y,z-X,Y,Z			0	6	2	1	0	2	0	0	0	1	2	5	0	1	1	5	2	0	0	0	1hf0	DNA_Protein	N-A	x,y,z-X,Y,Z
5	1	6	9	0	4	2	10	5	8	7	10	0	2	2	2	9	1	6	2	1ckn	Protein_Protein	B-A	x,y,z-X,Y,Z			1	7	2	0	0	3	1	1	0	2	0	4	0	1	0	1	3	1	0	2	1hf0	DNA_Protein	M-A	x,y,z-X,Y,Z
2	0	2	0	0	0	0	0	0	6	8	0	0	2	4	0	6	2	0	6	1cle	Protein_Protein	B-A	x,y,z-X,Y,Z			1	7	2	0	0	3	2	1	0	2	0	3	0	1	0	2	3	1	0	2	1hf0	DNA_Protein	N-B	x,y,z-X,Y,Z
12	6	5	12	3	2	7	20	3	4	16	4	7	6	4	6	7	0	6	20	1cli	Protein_Protein	D-C	x,y,z-X,Y,Z			0	5	2	1	0	2	0	0	0	0	1	6	0	1	0	4	2	0	0	0	1hf0	DNA_Protein	M-B	x,y,z-X,Y,Z
10	6	3	12	3	2	6	20	3	4	16	4	6	6	3	5	7	0	6	18	1cli	Protein_Protein	B-A	x,y,z-X,Y,Z			2	4	3	0	1	3	0	5	0	1	0	2	2	2	0	3	1	0	4	1	1hi0	DNA_Protein	E-Q	x,y,z-X,Y,Z
4	5	3	2	0	3	10	2	0	0	4	11	0	0	2	0	0	0	0	2	1cli	Protein_Protein	D-B	x,y,z-X,Y,Z			2	4	3	0	1	3	0	5	0	1	0	2	2	2	0	3	1	0	4	1	1hi0	DNA_Protein	D-P	x,y,z-X,Y,Z
0	3	6	5	2	3	4	7	3	3	3	2	2	1	1	2	3	3	5	4	1clv	Protein_Protein	I-A	x,y,z-X,Y,Z			2	4	3	0	1	3	0	5	0	1	0	3	2	2	0	3	1	0	4	1	1hi0	DNA_Protein	F-R	x,y,z-X,Y,Z
8	6	2	8	2	6	9	4	2	14	8	8	6	9	4	2	4	0	6	4	1cm7	Protein_Protein	B-A	x,y,z-X,Y,Z			0	0	0	0	0	0	1	0	0	0	0	0	0	0	0	0	0	0	0	0	1hi0	DNA_Protein	E-P	x,y,z-X,Y,Z
0	6	0	2	8	4	0	2	2	2	5	4	0	0	2	5	1	2	2	2	1cm9	Protein_Protein	B-A	x,y,z-X,Y,Z			1	6	1	1	1	1	0	2	0	0	3	5	0	1	3	4	3	1	1	0	1hlv	DNA_Protein	B-A	x,y,z-X,Y,Z
3	4	2	4	1	1	4	5	2	2	2	1	0	4	4	1	4	0	4	0	1cmk	Protein_Protein	I-E	x,y,z-X,Y,Z			1	5	3	1	0	1	0	2	0	4	3	4	0	1	1	1	3	0	0	0	1hlv	DNA_Protein	C-A	x,y,z-X,Y,Z
10	2	2	0	0	12	0	6	0	4	0	2	0	0	4	2	0	0	6	2	1cno	Protein_Protein	H-G	x,y,z-X,Y,Z			1	3	0	0	0	2	2	1	1	1	1	1	0	0	2	0	2	0	0	0	1hw2	DNA_Protein	D-B	x,y,z-X,Y,Z
10	2	2	0	0	11	0	6	0	4	0	2	0	0	4	2	0	0	6	2	1cno	Protein_Protein	D-C	x,y,z-X,Y,Z			1	3	0	0	0	2	2	1	1	1	2	1	0	0	2	0	2	0	0	0	1hw2	DNA_Protein	E-A	x,y,z-X,Y,Z
9	2	2	0	0	11	1	6	0	4	0	2	0	0	4	2	0	0	6	2	1cno	Protein_Protein	B-A	x,y,z-X,Y,Z			1	2	0	0	0	0	1	2	1	0	0	1	0	0	1	1	3	0	0	1	1hw2	DNA_Protein	E-B	x,y,z-X,Y,Z
9	2	2	0	0	11	1	6	0	4	0	2	0	0	4	2	0	0	6	2	1cno	Protein_Protein	F-E	x,y,z-X,Y,Z			1	2	0	0	0	1	1	2	1	0	0	1	0	0	1	1	3	0	0	1	1hw2	DNA_Protein	D-A	x,y,z-X,Y,Z
2	0	0	0	2	6	0	1	0	2	0	0	0	0	3	0	0	0	2	6	1cno	Protein_Protein	H-C	x,y,z-X,Y,Z			0	5	0	0	1	0	0	0	0	0	1	4	0	0	1	1	0	0	0	1	1hwt	DNA_Protein	B-D	x,y,z-X,Y,Z
2	0	0	0	2	6	0	1	0	2	0	0	0	0	3	0	0	0	2	5	1cno	Protein_Protein	E-A	x,y,z-X,Y,Z			0	4	0	0	1	0	0	0	0	0	1	4	0	0	1	1	0	0	0	1	1hwt	DNA_Protein	F-H	x,y,z-X,Y,Z
2	0	0	0	0	4	0	2	0	0	0	0	0	0	0	0	0	0	0	0	1cno	Protein_Protein	C-B	x,y,z-X,Y,Z			0	4	1	0	0	1	0	0	0	1	1	4	0	0	0	0	0	1	0	1	1hwt	DNA_Protein	A-D	x,y,z-X,Y,Z
2	0	0	0	0	4	0	2	0	0	0	0	0	0	0	0	0	0	0	0	1cno	Protein_Protein	G-E	x,y,z-X,Y,Z			0	3	1	0	0	1	0	0	0	1	1	4	0	0	0	0	0	1	0	1	1hwt	DNA_Protein	E-H	x,y,z-X,Y,Z
2	0	0	0	0	4	0	3	0	0	0	0	0	0	1	0	0	0	0	0	1cno	Protein_Protein	H-E	x,y,z-X,Y,Z			0	1	0	0	1	0	0	0	0	0	1	3	1	0	1	1	0	1	0	1	1hwt	DNA_Protein	F-G	x,y,z-X,Y,Z
2	0	0	0	0	4	0	3	0	0	0	0	0	0	2	0	0	0	0	0	1cno	Protein_Protein	D-B	x,y,z-X,Y,Z			0	2	0	0	0	0	0	0	0	0	0	3	0	0	0	0	1	0	0	1	1hwt	DNA_Protein	E-G	x,y,z-X,Y,Z
2	0	0	0	0	4	0	3	0	0	0	0	0	0	0	0	0	0	0	0	1cno	Protein_Protein	C-A	x,y,z-X,Y,Z			0	2	0	0	0	0	0	0	0	0	0	3	0	0	0	0	1	0	0	1	1hwt	DNA_Protein	A-C	x,y,z-X,Y,Z
2	0	0	0	0	4	0	3	0	0	0	0	0	0	1	0	0	0	0	0	1cno	Protein_Protein	G-F	x,y,z-X,Y,Z			0	2	0	0	1	0	0	0	0	0	1	3	0	0	1	1	0	0	0	1	1hwt	DNA_Protein	B-C	x,y,z-X,Y,Z
2	0	0	0	0	0	0	0	0	0	0	2	0	0	0	0	2	0	0	0	1cno	Protein_Protein	H-A	x,y,z-X,Y,Z			0	1	0	1	0	0	1	0	0	0	1	1	0	0	0	0	0	0	0	0	1hwt	DNA_Protein	E-C	x,y,z-X,Y,Z
2	0	0	0	0	1	0	0	0	0	0	0	0	0	0	0	0	0	0	0	1cno	Protein_Protein	E-B	x,y,z-X,Y,Z			0	1	0	1	0	0	1	0	0	0	1	1	0	0	0	0	0	0	0	0	1hwt	DNA_Protein	A-G	x,y,z-X,Y,Z
1	0	0	0	0	1	0	0	0	0	0	0	0	0	0	0	0	0	0	0	1cno	Protein_Protein	G-C	x,y,z-X,Y,Z			0	1	0	0	0	0	1	0	0	0	0	3	0	0	0	0	0	0	0	0	1hwt	DNA_Protein	F-C	x,y,z-X,Y,Z
0	0	0	0	0	2	0	0	0	0	0	0	0	0	0	0	0	0	0	0	1cno	Protein_Protein	H-F	x,y,z-X,Y,Z			0	1	0	0	0	0	1	0	0	0	0	2	0	0	0	0	0	0	0	0	1hwt	DNA_Protein	B-G	x,y,z-X,Y,Z
8	9	4	9	2	7	12	4	2	14	10	8	6	9	5	2	4	0	7	4	1cnz	Protein_Protein	B-A	x,y,z-X,Y,Z			0	0	0	0	0	0	1	0	0	0	0	2	0	0	0	0	0	0	0	0	1hwt	DNA_Protein	A-H	x,y,z-X,Y,Z
1	3	0	1	6	1	1	7	2	2	1	4	0	1	1	3	1	1	2	3	1co7	Protein_Protein	I-E	x,y,z-X,Y,Z			0	0	0	0	0	0	1	0	0	0	0	2	0	0	0	0	0	0	0	0	1hwt	DNA_Protein	E-D	x,y,z-X,Y,Z
8	2	2	2	4	1	2	13	0	0	2	8	2	2	6	0	0	0	4	6	1cp2	Protein_Protein	B-A	x,y,z-X,Y,Z			3	9	0	4	0	4	5	4	2	4	3	2	0	1	2	2	4	2	1	3	1i7d	DNA_Protein	B-A	x,y,z-X,Y,Z
2	0	2	6	0	0	10	6	0	4	2	5	0	2	0	4	4	0	3	6	1cq3	Protein_Protein	B-A	x,y,z-X,Y,Z			1	1	1	3	1	0	3	1	0	0	0	4	3	2	2	2	3	1	0	0	1iaw	DNA_Protein	F-A	x,y,z-X,Y,Z
2	5	2	4	0	0	3	3	2	2	2	2	2	2	4	0	2	0	3	4	1cqr	Protein_Protein	B-A	x,y,z-X,Y,Z			1	1	1	3	1	0	2	1	0	0	0	4	3	2	2	2	3	0	0	0	1iaw	DNA_Protein	E-B	x,y,z-X,Y,Z
3	0	2	6	0	2	9	6	4	4	3	7	4	0	4	4	4	0	2	2	1cqx	Protein_Protein	B-A	x,y,z-X,Y,Z			1	4	1	3	0	5	0	3	2	1	0	2	0	0	1	2	0	0	0	0	1iaw	DNA_Protein	D-A	x,y,z-X,Y,Z
6	0	1	4	0	2	0	2	0	6	2	2	0	2	0	11	18	0	2	5	1cr7	Protein_Protein	G-F	x,y,z-X,Y,Z			0	5	1	2	0	2	0	5	1	0	0	2	1	0	0	1	0	0	0	3	1iaw	DNA_Protein	C-A	x,y,z-X,Y,Z
6	0	1	4	0	2	0	2	0	8	2	2	0	2	0	11	17	0	2	5	1cr7	Protein_Protein	H-E	x,y,z-X,Y,Z			0	5	1	3	0	2	0	5	1	0	0	2	1	0	0	2	0	0	0	4	1iaw	DNA_Protein	D-B	x,y,z-X,Y,Z
6	0	1	4	0	2	0	2	0	7	2	2	0	2	0	10	17	0	2	5	1cr7	Protein_Protein	C-B	x,y,z-X,Y,Z			1	4	0	3	0	4	0	2	2	1	0	2	0	0	0	1	0	0	0	0	1iaw	DNA_Protein	C-B	x,y,z-X,Y,Z
6	0	1	4	0	2	0	2	0	8	2	2	0	2	0	11	17	0	2	5	1cr7	Protein_Protein	D-A	x,y,z-X,Y,Z			1	3	1	1	0	0	0	1	0	0	0	2	1	0	1	0	3	0	0	0	1iaw	DNA_Protein	F-B	x,y,z-X,Y,Z
6	4	4	0	0	0	4	2	0	0	0	0	2	4	4	6	4	0	2	4	1cr7	Protein_Protein	F-E	x,y,z-X,Y,Z			1	3	1	1	0	0	0	1	0	0	0	2	1	0	1	0	3	0	0	0	1iaw	DNA_Protein	E-A	x,y,z-X,Y,Z
6	4	5	0	0	0	4	2	0	0	0	0	2	4	4	6	4	0	2	4	1cr7	Protein_Protein	B-A	x,y,z-X,Y,Z			1	2	3	0	0	3	0	0	1	0	0	4	1	1	1	1	1	2	0	1	1ic8	DNA_Protein	E-B	x,y,z-X,Y,Z
0	2	6	3	0	2	2	3	0	3	6	4	0	0	0	4	0	0	0	2	1cr7	Protein_Protein	D-C	x,y,z-X,Y,Z			1	5	3	0	0	3	0	0	0	0	0	4	0	0	2	2	0	0	1	0	1ic8	DNA_Protein	E-A	x,y,z-X,Y,Z
0	2	6	3	0	2	2	3	0	3	6	5	0	0	0	5	0	0	0	2	1cr7	Protein_Protein	H-G	x,y,z-X,Y,Z			1	4	2	0	0	3	0	0	0	1	0	2	0	0	2	2	0	0	1	0	1ic8	DNA_Protein	F-B	x,y,z-X,Y,Z
0	2	4	2	0	0	0	2	0	0	2	0	0	0	0	0	0	0	2	2	1cr7	Protein_Protein	F-A	x,y,z-X,Y,Z			0	3	3	0	0	3	0	0	1	0	0	4	1	1	1	1	1	2	0	1	1ic8	DNA_Protein	F-A	x,y,z-X,Y,Z
0	0	3	1	0	0	0	0	0	0	0	0	0	0	0	0	0	0	0	0	1cr7	Protein_Protein	D-B	x,y,z-X,Y,Z			1	5	0	1	0	1	1	1	1	0	1	4	0	0	2	0	1	0	1	1	1id3	DNA_Protein	I-E	x,y,z-X,Y,Z
0	0	3	1	0	0	0	0	0	0	0	0	0	0	0	0	0	0	0	0	1cr7	Protein_Protein	H-F	x,y,z-X,Y,Z			1	5	0	1	0	1	1	1	1	0	1	4	0	0	2	0	1	0	1	1	1id3	DNA_Protein	J-A	x,y,z-X,Y,Z
0	0	3	1	0	0	0	0	0	0	0	0	0	0	0	0	0	0	0	0	1cr7	Protein_Protein	G-E	x,y,z-X,Y,Z			0	7	0	0	0	3	0	0	1	0	2	3	0	1	2	1	2	0	1	1	1id3	DNA_Protein	I-A	x,y,z-X,Y,Z
0	0	3	0	0	0	0	0	0	0	0	0	0	0	0	0	0	0	0	0	1cr7	Protein_Protein	C-A	x,y,z-X,Y,Z			0	6	0	0	0	2	0	0	1	0	2	3	0	1	2	1	2	0	1	1	1id3	DNA_Protein	J-E	x,y,z-X,Y,Z
5	12	10	11	3	5	12	5	5	6	5	7	2	6	9	5	11	2	5	5	1cs0	Protein_Protein	B-A	x,y,z-X,Y,Z			0	4	0	0	0	1	0	2	1	2	0	2	0	0	2	2	1	0	0	0	1id3	DNA_Protein	J-C	x,y,z-X,Y,Z
5	12	10	11	2	5	12	5	5	6	5	7	2	6	9	5	12	2	5	5	1cs0	Protein_Protein	F-E	x,y,z-X,Y,Z			0	4	0	0	0	1	0	1	1	2	0	3	0	0	1	3	1	0	0	0	1id3	DNA_Protein	I-G	x,y,z-X,Y,Z
5	12	9	11	3	5	12	5	5	6	5	7	2	6	9	5	11	2	5	5	1cs0	Protein_Protein	D-C	x,y,z-X,Y,Z			0	6	0	0	0	2	0	1	0	0	0	3	0	0	1	2	0	0	0	0	1id3	DNA_Protein	J-G	x,y,z-X,Y,Z
5	12	10	11	3	5	12	5	5	6	5	7	2	6	9	5	11	2	5	5	1cs0	Protein_Protein	H-G	x,y,z-X,Y,Z			0	5	0	0	0	0	0	1	0	1	1	4	0	0	0	1	2	0	1	0	1id3	DNA_Protein	I-F	x,y,z-X,Y,Z
2	6	4	0	0	0	4	2	2	2	4	0	0	0	4	0	0	0	0	2	1cs0	Protein_Protein	E-C	x,y,z-X,Y,Z			0	4	0	0	0	0	0	2	0	1	0	4	0	0	0	1	2	0	1	0	1id3	DNA_Protein	J-B	x,y,z-X,Y,Z
2	7	4	0	0	0	4	2	2	2	4	0	0	0	4	0	0	0	0	2	1cs0	Protein_Protein	G-A	x,y,z-X,Y,Z			0	2	0	0	0	1	1	1	0	1	0	3	0	0	0	2	1	0	1	1	1id3	DNA_Protein	J-H	x,y,z-X,Y,Z
2	3	0	5	0	0	3	4	0	0	8	1	0	0	2	2	2	0	0	0	1cs0	Protein_Protein	E-A	x,y,z-X,Y,Z			0	6	0	0	0	2	0	1	0	0	0	1	0	0	1	1	0	0	0	0	1id3	DNA_Protein	I-C	x,y,z-X,Y,Z
2	3	0	4	0	0	2	4	0	0	8	0	0	0	2	2	2	0	0	0	1cs0	Protein_Protein	G-C	x,y,z-X,Y,Z			0	2	0	0	0	1	1	1	0	1	0	3	0	0	0	3	1	0	1	0	1id3	DNA_Protein	I-D	x,y,z-X,Y,Z
2	3	3	1	0	0	1	7	2	1	6	0	2	1	1	8	3	0	4	1	1cse	Protein_Protein	I-E	x,y,z-X,Y,Z			0	1	0	0	0	0	1	0	0	0	0	2	0	0	0	1	2	0	1	0	1id3	DNA_Protein	J-D	x,y,z-X,Y,Z
0	2	2	2	0	4	2	0	0	4	6	0	0	2	6	4	2	2	0	4	1csg	Protein_Protein	B-A	x,y,z-X,Y,Z			0	3	0	0	0	1	0	0	0	0	0	2	0	0	1	0	2	0	0	0	1id3	DNA_Protein	J-F	x,y,z-X,Y,Z
6	8	8	12	0	4	6	8	2	4	14	12	0	11	10	12	4	10	8	12	1cx8	Protein_Protein	B-A	x,y,z-X,Y,Z			0	2	0	0	0	0	0	0	0	0	0	3	0	0	1	0	2	0	0	0	1id3	DNA_Protein	I-B	x,y,z-X,Y,Z
6	8	8	12	0	4	6	8	2	4	14	12	0	11	11	12	4	10	8	12	1cx8	Protein_Protein	D-C	x,y,z-X,Y,Z			0	1	0	1	0	0	1	0	0	0	0	3	0	0	0	1	2	0	1	1	1id3	DNA_Protein	I-H	x,y,z-X,Y,Z
6	8	8	12	0	4	6	8	2	4	14	12	0	12	10	12	4	10	8	12	1cx8	Protein_Protein	H-G	x,y,z-X,Y,Z			4	3	3	0	1	0	2	0	2	0	2	5	0	0	0	2	2	4	0	0	1if1	DNA_Protein	D-B	x,y,z-X,Y,Z
6	9	8	12	0	4	6	8	2	4	14	12	0	12	12	12	4	10	8	12	1cx8	Protein_Protein	F-E	x,y,z-X,Y,Z			4	3	3	0	1	0	1	0	2	0	2	4	0	0	1	1	1	4	0	0	1if1	DNA_Protein	C-A	x,y,z-X,Y,Z
7	10	12	16	0	12	10	4	2	0	6	23	0	6	2	14	10	6	10	2	1cx8	Protein_Protein	C-B	x,y,z-X,Y,Z			0	1	0	0	0	0	0	0	0	0	0	0	1	0	0	0	0	1	0	0	1if1	DNA_Protein	D-A	x,y,z-X,Y,Z
6	10	12	16	0	12	10	4	2	0	6	24	0	7	2	12	10	6	10	2	1cx8	Protein_Protein	G-F	x,y,z-X,Y,Z			0	1	0	0	0	0	0	0	0	0	0	0	1	0	0	0	0	1	0	0	1if1	DNA_Protein	C-B	x,y,z-X,Y,Z
6	10	11	16	0	12	10	4	2	0	6	24	0	7	2	12	10	6	10	2	1cx8	Protein_Protein	E-D	x,y,z-X,Y,Z			0	3	1	0	0	2	0	0	0	1	1	2	0	1	1	0	2	1	0	0	1ig7	DNA_Protein	B-A	x,y,z-X,Y,Z
2	2	1	2	0	2	0	2	1	1	1	1	1	2	0	0	2	1	0	1	1cyn	Protein_Protein	C-A	x,y,z-X,Y,Z			1	4	1	0	0	1	0	0	0	1	1	2	0	0	0	0	0	0	1	0	1ig7	DNA_Protein	C-A	x,y,z-X,Y,Z
1	0	0	3	0	2	2	2	0	1	0	1	0	1	1	2	2	0	2	2	1czi	Protein_Protein	P-E	x,y,z-X,Y,Z			1	3	0	0	0	0	0	3	0	1	0	0	0	0	1	1	1	0	1	1	1ijw	DNA_Protein	A-C	x,y,z-X,Y,Z
0	6	0	0	0	0	9	10	0	0	14	6	4	10	4	2	0	0	6	10	1d1g	Protein_Protein	B-A	x,y,z-X,Y,Z			1	3	0	0	0	1	0	1	0	0	0	0	0	0	2	2	0	0	1	1	1ijw	DNA_Protein	B-C	x,y,z-X,Y,Z
0	4	4	8	1	0	2	6	2	2	2	2	0	0	0	2	3	0	2	2	1d1j	Protein_Protein	D-B	x,y,z-X,Y,Z			1	2	1	0	0	1	2	3	0	0	0	3	0	0	0	2	1	0	0	2	1imh	DNA_Protein	A-C	x,y,z-X,Y,Z
0	4	4	8	1	0	2	6	2	2	2	2	0	0	0	2	2	0	2	2	1d1j	Protein_Protein	C-A	x,y,z-X,Y,Z			1	3	1	0	0	1	1	0	0	0	0	3	0	0	0	0	3	0	1	0	1imh	DNA_Protein	B-C	x,y,z-X,Y,Z
1	2	2	2	2	0	2	2	0	0	6	2	1	0	0	4	0	0	6	0	1d1j	Protein_Protein	B-A	x,y,z-X,Y,Z			1	1	1	0	0	0	1	0	0	0	2	1	0	0	0	0	1	0	1	0	1imh	DNA_Protein	A-D	x,y,z-X,Y,Z
2	1	2	4	2	0	1	0	0	0	0	0	2	0	0	2	0	0	4	0	1d1j	Protein_Protein	D-C	x,y,z-X,Y,Z			0	3	1	0	0	1	1	2	0	0	0	1	0	0	0	1	0	0	0	0	1imh	DNA_Protein	B-D	x,y,z-X,Y,Z
0	2	0	0	0	0	1	1	0	0	2	0	0	0	0	0	0	0	2	0	1d1j	Protein_Protein	C-B	x,y,z-X,Y,Z			1	2	5	0	0	0	0	2	0	1	0	7	0	2	0	0	0	0	0	0	1ixy	DNA_Protein	F-B	x,y,z-X,Y,Z
0	1	0	0	0	0	1	0	0	0	1	0	0	0	0	0	0	0	1	0	1d1j	Protein_Protein	D-A	x,y,z-X,Y,Z			1	3	3	0	0	0	0	2	0	1	0	7	0	2	0	0	0	0	0	0	1ixy	DNA_Protein	E-A	x,y,z-X,Y,Z
3	2	12	4	2	0	0	10	2	3	8	6	8	2	6	1	6	2	4	8	1d1t	Protein_Protein	B-A	x,y,z-X,Y,Z			0	2	5	0	0	1	0	1	0	2	1	4	0	3	1	3	1	0	0	1	1ixy	DNA_Protein	D-B	x,y,z-X,Y,Z
3	2	12	4	2	0	0	10	2	2	8	6	8	2	7	1	6	2	4	8	1d1t	Protein_Protein	D-C	x,y,z-X,Y,Z			0	2	5	0	0	1	0	1	0	2	1	4	0	3	1	3	1	0	0	1	1ixy	DNA_Protein	C-A	x,y,z-X,Y,Z
1	1	1	2	1	1	3	1	1	1	0	3	1	0	0	0	2	0	0	1	1d1t	Protein_Protein	D-B	x,y,z-X,Y,Z			0	1	1	1	0	1	1	2	0	0	0	3	0	0	0	1	0	0	1	0	1ixy	DNA_Protein	C-B	x,y,z-X,Y,Z
0	1	0	0	0	0	1	2	0	0	0	3	0	1	2	1	1	0	0	0	1d1t	Protein_Protein	C-B	x,y,z-X,Y,Z			0	4	0	0	0	0	1	0	1	0	2	2	0	0	1	3	1	0	0	0	1j1v	DNA_Protein	C-A	x,y,z-X,Y,Z
6	8	6	6	0	0	0	10	2	10	10	6	4	4	6	14	4	0	8	5	1d2f	Protein_Protein	B-A	x,y,z-X,Y,Z			2	5	0	1	0	1	0	2	2	0	0	2	0	0	0	0	2	0	0	0	1j1v	DNA_Protein	B-A	x,y,z-X,Y,Z
3	2	3	4	1	3	5	4	2	3	6	5	1	1	1	3	1	1	3	1	1d2z	Protein_Protein	D-C	x,y,z-X,Y,Z			0	1	0	0	0	0	1	0	2	1	0	1	0	0	1	1	3	0	0	2	1je8	DNA_Protein	H-E	x,y,z-X,Y,Z
4	2	3	2	1	4	4	3	1	2	7	4	0	2	1	2	1	1	3	1	1d2z	Protein_Protein	B-A	x,y,z-X,Y,Z			0	1	0	0	0	0	1	0	2	1	0	1	0	0	1	1	3	0	0	2	1je8	DNA_Protein	C-B	x,y,z-X,Y,Z
2	4	1	3	0	2	1	0	3	1	2	5	1	0	1	0	1	0	0	0	1d2z	Protein_Protein	B-C	x,y,z-X,Y,Z			0	1	0	0	0	0	1	0	2	1	0	1	0	0	1	1	3	0	0	2	1je8	DNA_Protein	D-A	x,y,z-X,Y,Z
0	2	0	0	0	0	1	0	0	0	1	0	0	0	0	0	0	0	0	0	1d2z	Protein_Protein	D-B	x,y,z-X,Y,Z			0	1	0	0	0	0	1	0	2	1	0	1	0	0	1	1	3	0	0	2	1je8	DNA_Protein	G-F	x,y,z-X,Y,Z
0	4	2	2	1	3	6	4	1	4	3	7	1	0	1	1	4	0	3	3	1d3b	Protein_Protein	J-K	x,y,z-X,Y,Z			0	1	1	0	0	0	1	0	0	0	2	5	0	0	1	1	0	0	0	2	1je8	DNA_Protein	D-B	x,y,z-X,Y,Z
0	3	2	2	1	3	6	4	1	4	3	6	1	0	0	1	4	0	3	3	1d3b	Protein_Protein	D-E	x,y,z-X,Y,Z			0	1	1	0	0	0	1	0	0	0	2	5	0	0	1	1	0	0	0	2	1je8	DNA_Protein	H-F	x,y,z-X,Y,Z
0	4	2	2	1	3	6	4	1	4	3	6	1	0	0	1	4	0	3	3	1d3b	Protein_Protein	L-G	x,y,z-X,Y,Z			0	1	1	0	0	0	1	0	0	0	2	5	0	0	1	1	0	0	0	2	1je8	DNA_Protein	G-E	x,y,z-X,Y,Z
0	4	2	2	1	3	6	4	1	4	3	5	1	0	0	1	3	0	3	3	1d3b	Protein_Protein	H-I	x,y,z-X,Y,Z			0	1	1	0	0	0	1	0	0	0	2	5	0	0	1	1	0	0	0	2	1je8	DNA_Protein	C-A	x,y,z-X,Y,Z
0	3	2	2	1	3	5	3	1	4	3	4	1	0	0	3	3	0	3	3	1d3b	Protein_Protein	F-A	x,y,z-X,Y,Z			1	2	2	1	0	3	1	1	0	1	2	8	1	0	0	1	0	0	2	0	1jey	DNA_Protein	D-B	x,y,z-X,Y,Z
0	3	2	2	1	2	4	3	1	4	3	4	2	0	1	1	3	0	3	2	1d3b	Protein_Protein	B-C	x,y,z-X,Y,Z			0	5	0	1	1	1	0	0	0	0	0	3	0	0	1	0	1	1	1	1	1jey	DNA_Protein	C-B	x,y,z-X,Y,Z
1	4	4	3	1	0	3	3	0	6	9	1	1	3	2	1	0	0	0	5	1d3b	Protein_Protein	F-E	x,y,z-X,Y,Z			1	5	1	0	0	0	0	1	0	0	2	5	0	0	4	2	1	0	0	0	1jey	DNA_Protein	D-A	x,y,z-X,Y,Z
1	4	4	3	1	0	3	3	0	5	9	1	1	3	2	0	0	0	0	5	1d3b	Protein_Protein	H-G	x,y,z-X,Y,Z			0	4	1	1	0	1	0	0	0	1	3	1	0	0	0	2	0	0	0	0	1jey	DNA_Protein	C-A	x,y,z-X,Y,Z
1	5	4	4	2	0	3	2	0	4	9	0	1	3	2	0	0	0	0	4	1d3b	Protein_Protein	L-K	x,y,z-X,Y,Z			1	2	2	0	0	1	0	1	0	1	3	2	1	4	1	2	3	0	0	5	1jfi	DNA_Protein	D-C	x,y,z-X,Y,Z
1	4	4	3	1	0	3	3	0	5	9	1	1	3	2	0	0	0	0	4	1d3b	Protein_Protein	J-I	x,y,z-X,Y,Z			0	3	1	0	1	1	1	1	0	1	3	2	0	3	2	2	4	0	0	5	1jfi	DNA_Protein	E-C	x,y,z-X,Y,Z
1	5	4	3	1	0	3	2	0	4	9	0	1	3	2	0	0	0	0	4	1d3b	Protein_Protein	D-C	x,y,z-X,Y,Z			1	3	2	0	0	0	2	0	0	1	0	0	0	0	1	1	1	0	0	0	1jfi	DNA_Protein	E-B	x,y,z-X,Y,Z
1	4	4	3	1	0	3	3	0	4	8	1	1	3	2	0	0	0	0	4	1d3b	Protein_Protein	B-A	x,y,z-X,Y,Z			0	1	0	0	0	0	0	0	0	0	2	3	0	0	1	1	1	0	0	0	1jfi	DNA_Protein	D-B	x,y,z-X,Y,Z
2	4	0	0	0	1	6	0	0	0	0	3	0	1	0	0	0	0	0	2	1d3b	Protein_Protein	J-F	x,y,z-X,Y,Z			1	1	0	0	0	0	0	0	0	0	0	2	0	0	0	0	0	0	0	0	1jfi	DNA_Protein	D-A	x,y,z-X,Y,Z
0	1	0	1	0	1	0	0	0	1	0	0	0	0	1	0	0	0	0	2	1d3b	Protein_Protein	J-E	x,y,z-X,Y,Z			1	1	0	0	0	1	0	0	0	0	0	2	0	0	0	0	0	0	0	1	1jfi	DNA_Protein	E-A	x,y,z-X,Y,Z
0	1	0	1	0	0	0	0	0	0	0	0	0	0	0	0	0	0	0	0	1d3b	Protein_Protein	I-E	x,y,z-X,Y,Z			0	3	1	0	1	0	0	0	1	0	0	1	0	0	0	1	1	0	1	0	1jj4	DNA_Protein	C-A	x,y,z-X,Y,Z
0	0	0	0	0	0	0	0	0	0	0	2	0	0	0	0	0	0	0	0	1d3b	Protein_Protein	D-B	x,y,z-X,Y,Z			0	3	1	0	1	0	0	0	1	0	0	2	0	0	0	1	1	0	1	0	1jj4	DNA_Protein	D-B	x,y,z-X,Y,Z
0	2	1	0	0	0	0	0	0	0	0	1	0	0	0	0	0	0	0	0	1d3b	Protein_Protein	I-G	x,y,z-X,Y,Z			0	1	1	1	1	0	0	0	1	0	1	1	0	0	1	2	1	0	0	0	1jj4	DNA_Protein	C-B	x,y,z-X,Y,Z
0	2	1	0	0	0	0	0	0	0	0	1	0	0	0	0	0	0	0	0	1d3b	Protein_Protein	K-I	x,y,z-X,Y,Z			0	1	1	2	1	0	0	0	1	0	0	1	0	0	1	2	1	0	1	0	1jj4	DNA_Protein	D-A	x,y,z-X,Y,Z
0	0	1	0	0	0	0	0	0	0	0	1	0	0	0	0	0	0	0	0	1d3b	Protein_Protein	E-C	x,y,z-X,Y,Z			0	6	6	0	0	1	2	2	0	1	2	2	1	4	0	6	5	2	0	2	1jmc	DNA_Protein	B-A	x,y,z-X,Y,Z
0	0	0	0	0	0	1	0	0	0	0	1	0	0	0	1	0	0	0	0	1d3b	Protein_Protein	J-D	x,y,z-X,Y,Z			1	3	1	0	0	0	0	0	0	0	1	1	0	0	0	1	0	0	0	0	1jnm	DNA_Protein	C-A	x,y,z-X,Y,Z
0	0	0	0	0	0	0	0	0	0	0	0	0	0	1	1	0	0	0	0	1d3b	Protein_Protein	H-F	x,y,z-X,Y,Z			1	3	1	0	0	0	0	0	0	0	1	1	1	0	0	1	0	0	0	0	1jnm	DNA_Protein	D-B	x,y,z-X,Y,Z
8	7	6	9	0	4	14	10	2	2	10	12	2	4	4	10	10	0	7	6	1d3y	Protein_Protein	B-A	x,y,z-X,Y,Z			2	4	1	0	0	0	0	0	0	0	0	3	0	0	0	1	0	0	0	0	1jnm	DNA_Protein	C-B	x,y,z-X,Y,Z
3	4	0	1	1	3	4	2	1	3	2	1	0	1	1	3	3	0	3	2	1d4w	Protein_Protein	D-B	x,y,z-X,Y,Z			2	2	1	0	0	0	0	0	0	0	0	3	0	0	0	1	0	0	0	0	1jnm	DNA_Protein	D-A	x,y,z-X,Y,Z
3	4	0	1	1	3	3	2	1	3	2	1	0	1	1	3	3	0	3	3	1d4w	Protein_Protein	C-A	x,y,z-X,Y,Z			0	0	2	0	0	0	1	1	1	0	1	1	0	0	0	2	0	0	1	0	1jt0	DNA_Protein	E-D	x,y,z-X,Y,Z
6	13	4	6	0	2	10	2	6	2	12	2	0	3	2	6	3	0	2	9	1d6j	Protein_Protein	B-A	x,y,z-X,Y,Z			0	0	2	0	0	0	1	1	1	0	1	1	0	0	0	2	0	0	1	0	1jt0	DNA_Protein	F-C	x,y,z-X,Y,Z
0	0	0	2	0	0	0	0	2	0	0	0	0	4	2	0	2	0	0	2	1d7c	Protein_Protein	B-A	x,y,z-X,Y,Z			0	0	1	0	0	0	1	2	0	0	0	3	0	0	0	0	3	0	1	0	1jt0	DNA_Protein	E-B	x,y,z-X,Y,Z
0	4	10	15	4	2	4	0	2	18	10	11	0	6	10	14	7	0	2	6	1d8h	Protein_Protein	B-A	x,y,z-X,Y,Z			0	0	1	0	0	0	1	2	0	0	0	3	0	0	0	0	3	0	1	0	1jt0	DNA_Protein	F-A	x,y,z-X,Y,Z
1	4	2	3	0	2	3	2	2	4	0	4	0	2	1	4	5	0	0	0	1d8h	Protein_Protein	C-A	x,y,z-X,Y,Z			0	0	2	0	0	0	1	1	1	0	1	2	0	0	0	2	0	0	1	0	1jt0	DNA_Protein	E-A	x,y,z-X,Y,Z
0	4	1	1	0	0	2	5	0	1	2	0	1	2	1	2	2	0	0	4	1d8t	Protein_Protein	C-A	x,y,z-X,Y,Z			0	0	2	0	0	0	1	1	1	0	1	2	0	0	0	2	0	0	1	0	1jt0	DNA_Protein	F-B	x,y,z-X,Y,Z
0	4	1	1	0	0	2	5	0	1	2	0	1	2	1	2	2	0	0	4	1d8t	Protein_Protein	D-B	x,y,z-X,Y,Z			0	0	1	0	0	0	1	2	0	0	0	3	0	0	0	0	3	0	1	0	1jt0	DNA_Protein	F-D	x,y,z-X,Y,Z
1	2	0	3	0	0	2	2	2	0	2	1	4	2	4	0	2	0	1	3	1d8t	Protein_Protein	B-A	x,y,z-X,Y,Z			0	0	1	0	0	0	1	2	0	0	0	3	0	0	0	0	3	0	1	0	1jt0	DNA_Protein	E-C	x,y,z-X,Y,Z
4	2	10	12	0	7	5	4	0	22	19	21	4	16	2	12	0	2	2	7	1d9g	Protein_Protein	B-A	x,y,z-X,Y,Z			0	2	1	0	0	2	1	1	2	0	2	2	0	2	3	0	0	0	2	0	1k3x	DNA_Protein	C-A	x,y,z-X,Y,Z
4	4	2	4	0	3	0	12	2	13	10	2	0	4	7	0	10	2	0	4	1daz	Protein_Protein	D-C	x,y,z-X,Y,Z			0	2	0	0	0	1	0	0	0	0	1	0	0	0	0	4	1	0	1	1	1k3x	DNA_Protein	B-A	x,y,z-X,Y,Z
8	4	2	12	0	6	8	8	6	6	14	13	4	4	4	4	10	0	4	2	1dbt	Protein_Protein	B-A	x,y,z-X,Y,Z			0	2	0	0	0	0	0	1	1	1	1	7	0	0	0	1	4	0	2	1	1k6o	DNA_Protein	D-B	x,y,z-X,Y,Z
3	4	4	2	0	4	6	0	1	1	2	3	1	0	1	2	1	0	0	2	1dbt	Protein_Protein	C-A	x,y,z-X,Y,Z			0	4	0	0	0	0	1	2	0	2	0	3	0	0	0	0	3	0	0	1	1k6o	DNA_Protein	E-B	x,y,z-X,Y,Z
0	0	0	0	0	2	0	0	0	0	0	1	0	0	0	0	1	0	0	0	1dbt	Protein_Protein	C-B	x,y,z-X,Y,Z			0	4	0	0	0	0	1	2	0	2	0	3	0	0	0	0	3	0	0	1	1k6o	DNA_Protein	D-C	x,y,z-X,Y,Z
2	0	0	2	0	0	3	3	0	0	0	0	2	2	2	0	2	0	0	4	1dbw	Protein_Protein	B-A	x,y,z-X,Y,Z			0	2	0	0	0	0	0	1	0	1	1	5	0	0	0	1	3	0	1	1	1k6o	DNA_Protein	E-C	x,y,z-X,Y,Z
3	16	6	18	6	7	11	7	9	4	10	9	3	8	9	8	5	11	8	3	1dce	Protein_Protein	B-A	x,y,z-X,Y,Z			1	2	1	1	0	0	0	0	0	1	1	3	1	0	0	0	1	2	2	0	1k6o	DNA_Protein	E-A	x,y,z-X,Y,Z
3	18	6	20	6	6	11	6	9	3	8	7	3	7	9	8	5	10	10	3	1dce	Protein_Protein	D-C	x,y,z-X,Y,Z			0	2	1	1	0	0	0	0	0	0	0	4	0	1	0	1	0	0	4	0	1k6o	DNA_Protein	D-A	x,y,z-X,Y,Z
1	4	0	4	0	4	6	2	2	2	5	2	2	0	2	0	2	0	0	0	1dce	Protein_Protein	D-B	x,y,z-X,Y,Z			2	3	2	0	0	1	1	2	1	0	1	2	2	2	1	0	0	1	2	1	1k82	DNA_Protein	J-B	x,y,z-X,Y,Z
18	6	6	8	4	8	8	21	4	4	4	4	12	6	8	16	8	2	4	12	1dd8	Protein_Protein	D-C	x,y,z-X,Y,Z			2	3	2	0	0	1	1	2	1	0	2	2	2	2	1	0	0	1	2	1	1k82	DNA_Protein	I-A	x,y,z-X,Y,Z
18	6	6	8	4	8	8	21	4	4	4	4	12	6	8	14	8	2	4	12	1dd8	Protein_Protein	B-A	x,y,z-X,Y,Z			2	3	2	0	0	1	1	2	1	0	1	2	2	2	1	0	0	1	2	1	1k82	DNA_Protein	L-D	x,y,z-X,Y,Z
1	2	0	2	0	0	0	2	0	0	0	2	0	0	2	2	0	0	0	0	1dd8	Protein_Protein	C-A	x,y,z-X,Y,Z			2	3	2	0	0	1	1	2	1	0	2	2	2	2	1	0	0	1	2	1	1k82	DNA_Protein	K-C	x,y,z-X,Y,Z
0	3	0	0	0	0	0	3	0	0	0	0	2	0	2	0	0	0	0	0	1dd8	Protein_Protein	D-A	x,y,z-X,Y,Z			2	4	0	1	0	1	0	0	2	0	0	2	0	1	2	0	1	1	0	0	1k82	DNA_Protein	G-C	x,y,z-X,Y,Z
0	3	0	0	0	0	0	3	0	0	0	0	1	0	2	0	0	0	0	0	1dd8	Protein_Protein	C-B	x,y,z-X,Y,Z			2	4	0	1	0	1	0	0	2	0	0	2	0	1	2	0	1	1	0	0	1k82	DNA_Protein	E-A	x,y,z-X,Y,Z
6	0	5	2	0	2	4	1	3	1	1	0	2	0	2	4	0	2	0	0	1ddr	Protein_Protein	B-A	x,y,z-X,Y,Z			2	4	0	1	0	1	0	0	2	0	0	2	0	1	2	0	1	1	0	0	1k82	DNA_Protein	F-B	x,y,z-X,Y,Z
14	23	12	37	2	10	10	22	14	12	26	12	8	2	4	17	6	4	6	3	1ddz	Protein_Protein	B-A	x,y,z-X,Y,Z			2	4	0	1	0	1	0	0	2	0	0	2	0	1	2	0	1	1	0	0	1k82	DNA_Protein	H-D	x,y,z-X,Y,Z
4	3	1	6	0	4	5	8	1	4	4	2	2	5	0	8	3	0	4	4	1dej	Protein_Protein	A-S	x,y,z-X,Y,Z			0	0	0	0	0	0	0	0	0	0	0	4	0	0	0	0	1	0	0	0	1k82	DNA_Protein	J-A	x,y,z-X,Y,Z
6	2	3	6	0	0	0	4	1	0	5	6	5	2	2	2	0	0	2	2	1dek	Protein_Protein	B-A	x,y,z-X,Y,Z			0	0	0	0	0	0	0	0	0	0	0	4	0	0	0	0	1	0	0	0	1k82	DNA_Protein	K-D	x,y,z-X,Y,Z
4	1	4	1	3	4	4	3	0	3	6	2	2	1	11	5	4	2	4	6	1dev	Protein_Protein	D-C	x,y,z-X,Y,Z			0	0	0	0	0	0	0	0	0	0	0	5	0	0	0	0	1	0	0	0	1k82	DNA_Protein	L-C	x,y,z-X,Y,Z
5	0	5	0	3	4	5	5	0	3	5	2	2	2	10	4	4	2	5	8	1dev	Protein_Protein	B-A	x,y,z-X,Y,Z			0	0	0	0	0	0	0	0	0	0	0	5	0	0	0	0	1	0	0	0	1k82	DNA_Protein	I-B	x,y,z-X,Y,Z
7	14	5	11	2	7	9	5	0	11	15	4	5	8	1	9	5	2	2	4	1df0	Protein_Protein	B-A	x,y,z-X,Y,Z			0	6	0	1	1	1	1	2	0	1	0	3	1	1	0	1	0	0	0	0	1kb4	DNA_Protein	D-A	x,y,z-X,Y,Z
3	5	11	9	5	5	9	2	3	1	1	7	0	1	2	8	5	4	4	5	1dfj	Protein_Protein	I-E	x,y,z-X,Y,Z			0	4	1	0	0	0	1	1	2	1	1	3	0	3	0	0	0	0	0	1	1kb4	DNA_Protein	C-A	x,y,z-X,Y,Z
2	0	0	0	6	2	4	10	0	0	4	2	2	0	0	0	2	0	0	10	1dhg	Protein_Protein	B-A	x,y,z-X,Y,Z			0	2	1	0	0	0	1	1	1	1	1	2	0	3	0	0	0	0	0	1	1kb4	DNA_Protein	C-B	x,y,z-X,Y,Z
7	5	6	11	0	5	5	11	4	3	4	3	1	2	0	10	5	3	6	5	1dhk	Protein_Protein	B-A	x,y,z-X,Y,Z			0	4	0	1	1	1	1	2	0	1	0	1	0	1	0	0	0	0	0	0	1kb4	DNA_Protein	D-B	x,y,z-X,Y,Z
12	7	3	5	2	0	4	4	6	2	4	6	0	0	3	3	8	2	0	2	1dig	Protein_Protein	B-A	x,y,z-X,Y,Z			0	0	2	0	0	0	0	1	1	0	1	1	0	0	1	1	0	0	1	0	1keg	DNA_Protein	A-L	x,y,z-X,Y,Z
8	0	4	8	2	4	0	12	2	6	8	11	2	6	2	12	10	4	0	2	1dir	Protein_Protein	B-A	x,y,z-X,Y,Z			0	1	0	0	0	0	0	0	1	0	0	0	0	0	0	1	1	2	2	0	1keg	DNA_Protein	A-H	x,y,z-X,Y,Z
8	0	4	8	2	4	0	12	3	6	8	9	2	6	2	11	10	4	0	2	1dir	Protein_Protein	D-C	x,y,z-X,Y,Z			0	1	1	5	0	3	3	0	2	0	1	1	2	2	0	2	2	0	3	1	1kfs	DNA_Protein	B-A	x,y,z-X,Y,Z
3	4	2	3	0	1	5	4	1	0	1	5	0	1	1	2	1	0	1	0	1dir	Protein_Protein	C-B	x,y,z-X,Y,Z			1	0	1	1	0	2	0	2	3	0	2	0	0	1	4	2	0	0	1	0	1lau	DNA_Protein	D-E	x,y,z-X,Y,Z
4	6	2	4	0	0	2	6	6	4	12	3	0	2	12	2	4	2	9	8	1dj0	Protein_Protein	B-A	x,y,z-X,Y,Z			0	3	0	1	1	0	1	2	1	1	0	4	0	0	0	2	3	0	0	1	1lb2	DNA_Protein	J-A	x,y,z-X,Y,Z
6	13	8	18	2	2	1	21	6	12	6	6	0	6	8	14	8	0	4	10	1dj2	Protein_Protein	B-A	x,y,z-X,Y,Z			0	3	0	0	0	1	1	1	0	0	0	2	0	0	0	0	1	0	0	0	1lb2	DNA_Protein	K-A	x,y,z-X,Y,Z
6	18	8	22	4	2	0	20	6	8	8	4	0	6	6	12	10	0	6	8	1dj3	Protein_Protein	B-A	x,y,z-X,Y,Z			0	1	1	0	0	0	0	1	0	0	2	2	0	0	1	1	1	0	0	0	1lb2	DNA_Protein	K-E	x,y,z-X,Y,Z
3	6	2	1	0	0	7	0	3	1	2	4	0	1	2	2	1	2	2	4	1dj7	Protein_Protein	B-A	x,y,z-X,Y,Z			0	1	1	0	0	0	0	1	0	0	2	2	0	0	1	1	1	0	0	0	1lb2	DNA_Protein	K-B	x,y,z-X,Y,Z
8	0	8	4	0	2	4	2	0	2	4	5	0	4	6	4	3	2	0	8	1dj8	Protein_Protein	F-E	x,y,z-X,Y,Z			0	1	2	0	1	0	0	0	0	0	0	0	0	0	0	0	0	0	0	1	1lb2	DNA_Protein	J-E	x,y,z-X,Y,Z
8	0	7	5	0	2	4	2	0	2	4	5	0	4	6	2	2	2	0	8	1dj8	Protein_Protein	D-C	x,y,z-X,Y,Z			0	1	2	0	1	0	0	0	0	0	0	0	0	0	0	0	0	0	0	1	1lb2	DNA_Protein	J-B	x,y,z-X,Y,Z
8	0	6	4	0	0	4	2	0	2	4	6	0	4	6	4	2	2	0	8	1dj8	Protein_Protein	B-A	x,y,z-X,Y,Z			1	4	0	0	0	0	1	1	2	1	0	1	0	0	1	1	2	0	1	1	1lq1	DNA_Protein	E-D	x,y,z-X,Y,Z
4	0	0	0	0	8	2	0	0	2	0	3	0	0	3	0	6	0	0	2	1dj8	Protein_Protein	E-C	x,y,z-X,Y,Z			1	4	0	0	0	0	1	1	2	1	0	1	0	0	1	1	2	0	1	1	1lq1	DNA_Protein	G-A	x,y,z-X,Y,Z
0	0	1	0	0	0	0	0	0	0	0	2	0	0	0	0	0	0	0	0	1dj8	Protein_Protein	D-B	x,y,z-X,Y,Z			0	2	1	0	0	0	1	1	0	1	1	2	0	0	1	2	2	0	1	0	1lq1	DNA_Protein	F-D	x,y,z-X,Y,Z
24	32	16	22	6	8	31	20	16	16	10	18	6	10	26	20	18	12	28	12	1djn	Protein_Protein	B-A	x,y,z-X,Y,Z			0	2	1	0	0	0	1	1	0	1	1	2	0	0	1	2	2	0	1	0	1lq1	DNA_Protein	H-A	x,y,z-X,Y,Z
2	0	4	8	0	4	0	16	0	2	2	0	0	0	4	18	2	0	6	4	1dk0	Protein_Protein	B-A	x,y,z-X,Y,Z			1	3	0	0	0	0	0	1	2	1	0	1	0	0	1	0	0	0	0	1	1lq1	DNA_Protein	G-B	x,y,z-X,Y,Z
0	10	8	2	0	0	4	6	0	5	6	7	0	8	4	1	4	0	6	4	1dk4	Protein_Protein	B-A	x,y,z-X,Y,Z			1	3	0	0	0	0	0	1	2	1	0	1	0	0	1	0	0	0	0	1	1lq1	DNA_Protein	E-C	x,y,z-X,Y,Z
0	0	0	2	0	3	0	2	3	2	0	3	2	0	0	2	0	0	6	0	1dks	Protein_Protein	B-A	x,y,z-X,Y,Z			0	2	0	0	0	0	1	0	0	0	0	2	0	0	0	0	2	0	0	0	1lq1	DNA_Protein	H-C	x,y,z-X,Y,Z
2	2	8	3	0	0	4	2	2	0	0	0	0	4	7	0	0	0	3	0	1dl5	Protein_Protein	B-A	x,y,z-X,Y,Z			0	2	0	0	0	0	0	0	1	0	0	0	0	0	0	0	0	0	0	0	1lq1	DNA_Protein	H-B	x,y,z-X,Y,Z
2	4	0	10	2	0	5	6	6	3	0	10	0	0	6	9	4	2	4	4	1dle	Protein_Protein	B-A	x,y,z-X,Y,Z			0	2	0	0	0	0	0	0	0	0	0	0	0	0	0	1	0	0	0	0	1lq1	DNA_Protein	G-C	x,y,z-X,Y,Z
16	10	8	12	0	9	6	15	2	10	18	4	4	6	3	6	3	2	8	16	1dlq	Protein_Protein	B-A	x,y,z-X,Y,Z			0	1	0	0	0	0	0	0	1	0	0	0	0	0	0	0	0	0	0	0	1lq1	DNA_Protein	F-C	x,y,z-X,Y,Z
6	2	2	0	0	2	10	0	0	4	6	2	0	0	3	1	2	0	0	6	1dm9	Protein_Protein	B-A	x,y,z-X,Y,Z			4	5	3	3	0	1	4	3	5	1	2	9	0	0	2	8	1	0	3	4	1lwt	DNA_Protein	C-A	x,y,z-X,Y,Z
9	5	0	3	1	2	1	8	1	1	8	1	2	5	5	3	5	0	0	8	1dml	Protein_Protein	B-A	x,y,z-X,Y,Z			1	6	4	3	0	1	1	2	3	2	2	6	0	0	1	5	3	0	3	0	1lwt	DNA_Protein	B-A	x,y,z-X,Y,Z
9	5	0	3	1	2	1	8	1	1	8	1	2	5	5	3	6	0	0	8	1dml	Protein_Protein	D-C	x,y,z-X,Y,Z			1	6	0	1	0	1	1	1	1	0	1	3	1	0	3	0	1	0	1	1	1m18	DNA_Protein	J-A	x,y,z-X,Y,Z
9	5	0	3	1	2	1	7	1	1	8	1	2	5	5	3	5	0	0	8	1dml	Protein_Protein	H-G	x,y,z-X,Y,Z			1	6	0	1	0	1	1	1	1	0	1	3	1	0	3	0	1	0	1	1	1m18	DNA_Protein	I-E	x,y,z-X,Y,Z
9	5	0	3	1	2	1	6	1	1	7	1	2	5	5	3	5	0	0	8	1dml	Protein_Protein	F-E	x,y,z-X,Y,Z			0	8	0	0	0	2	0	0	1	0	2	2	1	1	2	1	2	0	1	1	1m18	DNA_Protein	I-A	x,y,z-X,Y,Z
2	8	5	3	0	5	4	5	2	0	5	3	0	2	4	6	6	0	1	1	1dml	Protein_Protein	E-A	x,y,z-X,Y,Z			0	7	0	0	0	1	0	0	1	0	2	2	1	1	1	1	2	0	1	1	1m18	DNA_Protein	J-E	x,y,z-X,Y,Z
9	3	0	2	0	0	1	3	0	0	0	0	1	0	1	1	4	0	0	1	1dml	Protein_Protein	D-E	x,y,z-X,Y,Z			1	4	0	0	0	0	1	2	0	1	0	2	0	0	2	0	2	0	0	1	1m18	DNA_Protein	J-C	x,y,z-X,Y,Z
2	6	1	1	0	1	1	0	1	0	0	0	0	1	1	0	2	0	0	0	1dml	Protein_Protein	F-A	x,y,z-X,Y,Z			1	4	0	0	0	0	1	1	0	1	0	2	0	0	2	0	2	0	0	1	1m18	DNA_Protein	I-G	x,y,z-X,Y,Z
6	3	0	2	0	0	1	3	0	0	0	0	1	0	1	1	4	0	0	1	1dml	Protein_Protein	B-G	x,y,z-X,Y,Z			0	2	0	0	0	0	1	1	0	1	0	4	0	0	0	3	2	0	1	0	1m18	DNA_Protein	I-D	x,y,z-X,Y,Z
2	1	0	0	0	1	0	0	0	0	1	0	1	3	2	1	2	0	0	1	1dml	Protein_Protein	G-A	x,y,z-X,Y,Z			0	2	0	0	0	0	1	1	0	1	0	2	0	0	0	3	2	0	1	0	1m18	DNA_Protein	J-H	x,y,z-X,Y,Z
1	1	0	0	0	1	0	0	0	0	1	0	1	3	1	1	2	0	0	1	1dml	Protein_Protein	E-C	x,y,z-X,Y,Z			0	4	0	0	0	0	0	1	0	1	0	4	0	0	0	1	2	0	1	0	1m18	DNA_Protein	I-F	x,y,z-X,Y,Z
4	3	5	2	2	9	6	8	1	2	10	2	0	6	8	13	8	3	8	6	1dn0	Protein_Protein	D-C	x,y,z-X,Y,Z			1	6	0	0	0	0	0	1	0	0	0	2	0	0	0	1	1	0	0	0	1m18	DNA_Protein	I-C	x,y,z-X,Y,Z
3	3	5	1	2	9	7	8	2	2	9	3	0	6	8	14	7	3	8	6	1dn0	Protein_Protein	B-A	x,y,z-X,Y,Z			1	6	0	0	0	0	1	1	0	0	0	1	0	0	0	1	1	0	0	0	1m18	DNA_Protein	J-G	x,y,z-X,Y,Z
0	2	0	2	2	0	4	2	0	0	0	4	0	0	0	0	0	0	0	0	1dn0	Protein_Protein	C-A	x,y,z-X,Y,Z			0	4	0	0	0	0	0	2	0	1	1	4	0	0	0	1	2	0	1	0	1m18	DNA_Protein	J-B	x,y,z-X,Y,Z
2	6	4	6	0	2	2	4	0	0	7	2	0	0	4	2	0	0	2	0	1dp4	Protein_Protein	C-A	x,y,z-X,Y,Z			0	1	0	0	0	0	1	0	0	1	0	3	0	0	0	1	3	0	1	0	1m18	DNA_Protein	I-H	x,y,z-X,Y,Z
16	4	11	10	0	2	10	6	2	6	10	8	2	14	6	4	4	2	4	4	1dpg	Protein_Protein	B-A	x,y,z-X,Y,Z			1	1	0	0	0	0	1	0	0	1	0	2	0	0	0	1	3	0	1	0	1m18	DNA_Protein	J-D	x,y,z-X,Y,Z
2	1	4	5	2	4	3	9	3	3	7	6	2	6	8	15	10	4	9	5	1dqm	Protein_Protein	H-L	x,y,z-X,Y,Z			0	2	0	0	0	1	0	0	0	0	0	3	0	0	1	0	2	0	0	0	1m18	DNA_Protein	I-B	x,y,z-X,Y,Z
4	8	7	8	0	0	2	4	4	0	12	10	0	8	4	2	12	2	6	5	1dqn	Protein_Protein	B-A	x,y,z-X,Y,Z			1	2	0	0	0	1	0	0	0	0	0	3	0	0	1	0	2	0	0	0	1m18	DNA_Protein	J-F	x,y,z-X,Y,Z
2	3	2	8	0	3	4	4	2	1	7	4	2	2	9	5	3	1	5	2	1ds6	Protein_Protein	B-A	x,y,z-X,Y,Z			2	5	6	0	0	1	0	0	2	0	2	8	1	1	0	6	5	1	2	1	1m6x	DNA_Protein	H-D	x,y,z-X,Y,Z
2	4	1	2	3	2	5	1	2	2	2	1	0	1	5	5	2	1	4	3	1dtd	Protein_Protein	B-A	x,y,z-X,Y,Z			2	5	5	0	0	1	0	0	2	0	2	8	1	1	0	6	4	1	2	0	1m6x	DNA_Protein	G-C	x,y,z-X,Y,Z
4	8	6	9	2	8	4	8	2	10	10	2	6	4	0	8	8	2	4	2	1dvi	Protein_Protein	B-A	x,y,z-X,Y,Z			1	3	3	0	0	1	1	2	2	0	0	7	0	2	1	3	3	1	3	1	1m6x	DNA_Protein	H-A	x,y,z-X,Y,Z
24	4	10	8	6	6	16	4	16	18	8	18	7	2	8	10	2	0	8	17	1dxl	Protein_Protein	D-C	x,y,z-X,Y,Z			1	3	3	0	0	1	1	2	2	0	0	7	0	1	1	3	3	1	3	1	1m6x	DNA_Protein	G-B	x,y,z-X,Y,Z
24	4	12	8	6	6	16	4	16	18	8	16	6	2	7	10	2	0	8	18	1dxl	Protein_Protein	B-A	x,y,z-X,Y,Z			1	3	3	0	0	1	1	1	2	0	0	7	0	2	1	4	3	1	3	1	1m6x	DNA_Protein	J-D	x,y,z-X,Y,Z
0	2	1	1	0	0	3	1	1	2	0	6	1	1	0	0	1	0	1	1	1dxl	Protein_Protein	D-B	x,y,z-X,Y,Z			1	3	3	0	0	1	1	1	2	0	0	7	0	2	1	3	3	1	3	1	1m6x	DNA_Protein	I-C	x,y,z-X,Y,Z
0	3	0	2	0	0	4	1	0	1	0	2	1	0	0	1	0	0	1	3	1dxl	Protein_Protein	D-A	x,y,z-X,Y,Z			1	4	5	0	0	1	0	1	2	1	2	6	1	1	0	5	3	1	2	0	1m6x	DNA_Protein	E-A	x,y,z-X,Y,Z
0	1	1	0	0	0	2	2	0	0	0	3	0	0	0	0	1	0	0	1	1dxl	Protein_Protein	C-A	x,y,z-X,Y,Z			1	4	5	0	0	1	0	1	2	0	2	7	1	1	0	5	3	1	2	0	1m6x	DNA_Protein	F-B	x,y,z-X,Y,Z
3	2	4	2	2	8	4	20	10	12	12	6	4	18	6	18	2	4	10	8	1dxq	Protein_Protein	D-B	x,y,z-X,Y,Z			0	2	1	0	0	0	0	0	0	0	0	2	0	0	0	1	1	1	0	1	1m6x	DNA_Protein	I-A	x,y,z-X,Y,Z
3	2	4	2	2	6	4	20	10	12	12	6	4	18	6	18	2	4	10	8	1dxq	Protein_Protein	C-A	x,y,z-X,Y,Z			0	2	1	1	0	0	0	0	0	0	0	1	0	0	0	1	1	1	0	0	1m6x	DNA_Protein	J-B	x,y,z-X,Y,Z
1	3	5	2	0	0	2	3	0	2	3	2	1	0	2	4	2	0	0	0	1dxq	Protein_Protein	D-A	x,y,z-X,Y,Z			0	0	0	0	0	0	0	0	0	0	0	0	0	0	0	0	1	0	0	1	1m6x	DNA_Protein	F-C	x,y,z-X,Y,Z
4	0	3	2	0	0	3	0	0	0	0	6	2	0	2	2	0	0	3	0	1dxq	Protein_Protein	C-B	x,y,z-X,Y,Z			0	0	0	0	0	0	0	0	0	0	0	0	0	0	0	0	1	0	0	1	1m6x	DNA_Protein	E-D	x,y,z-X,Y,Z
0	1	3	0	0	0	1	0	0	1	0	1	0	0	0	1	0	0	0	0	1dxq	Protein_Protein	D-C	x,y,z-X,Y,Z			0	0	0	0	0	0	0	0	0	0	0	0	0	0	0	1	0	0	0	1	1m6x	DNA_Protein	J-C	x,y,z-X,Y,Z
2	2	6	6	0	14	10	0	0	8	12	12	6	4	2	10	10	6	4	8	1dxx	Protein_Protein	B-A	x,y,z-X,Y,Z			0	0	0	0	0	0	0	0	0	0	0	0	0	0	0	1	0	0	0	1	1m6x	DNA_Protein	I-D	x,y,z-X,Y,Z
2	2	6	6	0	14	10	0	0	8	12	12	6	4	2	10	10	4	4	8	1dxx	Protein_Protein	D-C	x,y,z-X,Y,Z			0	0	0	0	0	0	0	0	0	0	0	0	0	0	0	0	0	0	1	0	1m6x	DNA_Protein	H-B	x,y,z-X,Y,Z
0	2	6	2	0	2	0	2	0	2	4	0	0	0	0	2	2	0	0	4	1dxx	Protein_Protein	D-A	x,y,z-X,Y,Z			1	6	3	0	1	1	0	5	1	3	2	4	1	2	2	3	1	1	0	5	1mdm	DNA_Protein	D-A	x,y,z-X,Y,Z
0	2	6	2	0	2	0	2	0	2	4	0	0	0	0	2	2	0	0	4	1dxx	Protein_Protein	C-B	x,y,z-X,Y,Z			1	4	1	1	1	0	0	4	1	2	0	3	0	0	3	5	0	0	0	3	1mdm	DNA_Protein	C-A	x,y,z-X,Y,Z
3	3	3	0	0	1	3	1	1	1	6	5	5	2	3	2	1	0	3	4	1dzg	Protein_Protein	L-I	x,y,z-X,Y,Z			0	2	0	0	0	1	1	1	0	1	2	4	1	0	0	0	0	1	2	0	1mdm	DNA_Protein	D-B	x,y,z-X,Y,Z
4	6	4	3	0	6	7	2	2	0	4	8	0	8	0	7	2	0	10	5	1dzt	Protein_Protein	B-A	x,y,z-X,Y,Z			0	3	1	0	0	0	1	1	0	0	0	3	0	0	1	0	0	0	3	0	1mdm	DNA_Protein	C-B	x,y,z-X,Y,Z
22	23	9	17	1	8	17	18	3	14	19	5	7	15	18	9	12	7	11	22	1e1c	Protein_Protein	B-A	x,y,z-X,Y,Z			2	1	0	0	1	3	0	2	1	2	3	5	0	5	1	5	3	1	1	2	1mje	DNA_Protein	C-A	x,y,z-X,Y,Z
21	24	9	17	1	7	18	19	3	14	19	5	7	15	18	10	13	7	10	21	1e1c	Protein_Protein	D-C	x,y,z-X,Y,Z			0	1	1	0	0	0	1	1	1	0	0	3	0	0	0	2	3	0	0	1	1mjq	DNA_Protein	L-J	x,y,z-X,Y,Z
2	1	0	1	0	0	1	0	0	0	0	1	0	0	0	0	0	0	0	1	1e1c	Protein_Protein	C-A	x,y,z-X,Y,Z			0	1	1	0	0	0	1	1	1	0	0	3	0	0	0	2	2	0	0	1	1mjq	DNA_Protein	K-H	x,y,z-X,Y,Z
0	0	0	0	0	0	1	0	0	0	0	1	0	0	0	1	1	0	0	0	1e1c	Protein_Protein	B-C	x,y,z-X,Y,Z			0	1	1	0	0	0	1	1	1	0	1	3	0	0	0	2	2	0	0	1	1mjq	DNA_Protein	F-D	x,y,z-X,Y,Z
0	4	0	2	0	6	0	2	2	0	4	0	2	2	6	4	2	4	0	4	1e2t	Protein_Protein	D-A	x,y,z-X,Y,Z			0	1	1	0	0	0	1	1	1	0	0	3	0	0	0	2	2	0	0	1	1mjq	DNA_Protein	E-B	x,y,z-X,Y,Z
0	4	0	2	0	5	1	2	2	0	4	0	2	2	6	3	2	4	0	4	1e2t	Protein_Protein	C-B	x,y,z-X,Y,Z			0	1	1	0	0	0	1	1	1	0	1	2	0	0	0	2	2	0	0	1	1mjq	DNA_Protein	F-A	x,y,z-X,Y,Z
0	4	0	2	0	5	1	2	2	0	3	0	2	2	6	3	2	4	0	4	1e2t	Protein_Protein	G-E	x,y,z-X,Y,Z			0	1	1	0	0	0	1	1	1	0	1	2	0	0	0	2	2	0	0	1	1mjq	DNA_Protein	L-G	x,y,z-X,Y,Z
0	4	0	2	0	5	1	2	2	0	4	0	2	2	6	3	1	4	0	4	1e2t	Protein_Protein	H-F	x,y,z-X,Y,Z			0	1	1	0	0	0	1	1	1	0	1	2	0	0	0	2	2	0	0	1	1mjq	DNA_Protein	E-C	x,y,z-X,Y,Z
6	2	0	0	0	2	1	0	6	0	4	0	0	2	4	0	0	2	0	3	1e2t	Protein_Protein	G-F	x,y,z-X,Y,Z			0	1	1	0	0	0	1	1	1	0	1	2	0	0	0	2	2	0	0	1	1mjq	DNA_Protein	K-I	x,y,z-X,Y,Z
6	2	0	0	0	2	0	0	6	0	4	0	0	2	4	0	0	2	0	3	1e2t	Protein_Protein	H-E	x,y,z-X,Y,Z			0	0	0	0	0	0	0	0	1	1	0	3	0	0	0	1	1	0	0	1	1mjq	DNA_Protein	K-G	x,y,z-X,Y,Z
6	2	0	0	0	2	1	0	6	0	4	0	0	2	4	0	0	2	0	3	1e2t	Protein_Protein	C-A	x,y,z-X,Y,Z			0	0	0	0	0	0	0	0	1	1	0	3	0	0	0	1	2	0	0	1	1mjq	DNA_Protein	E-A	x,y,z-X,Y,Z
6	2	0	0	0	2	0	0	6	0	4	0	0	2	4	0	0	2	0	2	1e2t	Protein_Protein	D-B	x,y,z-X,Y,Z			0	0	0	0	0	0	0	0	1	1	0	2	0	0	0	1	1	0	0	1	1mjq	DNA_Protein	L-I	x,y,z-X,Y,Z
0	2	0	2	0	2	6	1	0	0	0	2	0	0	2	0	0	0	0	2	1e2t	Protein_Protein	B-A	x,y,z-X,Y,Z			0	0	0	0	0	0	0	0	1	1	0	2	0	0	0	1	2	0	0	1	1mjq	DNA_Protein	F-C	x,y,z-X,Y,Z
0	2	0	2	0	2	6	0	0	0	0	2	0	0	2	0	0	0	0	2	1e2t	Protein_Protein	F-E	x,y,z-X,Y,Z			0	0	0	0	0	0	0	0	0	1	0	2	0	0	0	1	1	0	0	1	1mjq	DNA_Protein	L-H	x,y,z-X,Y,Z
0	2	0	2	0	2	6	0	0	0	0	2	0	0	2	0	0	0	0	2	1e2t	Protein_Protein	D-C	x,y,z-X,Y,Z			0	0	0	0	0	0	0	0	0	1	0	2	0	0	0	1	1	0	0	1	1mjq	DNA_Protein	K-J	x,y,z-X,Y,Z
0	2	0	0	0	2	4	0	0	0	0	2	0	0	2	0	0	0	0	2	1e2t	Protein_Protein	H-G	x,y,z-X,Y,Z			0	0	0	0	0	0	0	0	0	1	0	2	0	0	0	1	1	0	0	1	1mjq	DNA_Protein	E-D	x,y,z-X,Y,Z
2	0	2	0	0	2	2	0	2	0	0	0	0	0	2	0	0	0	0	4	1e2t	Protein_Protein	F-B	x,y,z-X,Y,Z			0	0	0	0	0	0	0	0	0	1	0	2	0	0	0	1	1	0	0	1	1mjq	DNA_Protein	F-B	x,y,z-X,Y,Z
1	1	1	0	0	1	3	0	2	0	0	0	0	0	0	0	0	0	0	2	1e2t	Protein_Protein	G-B	x,y,z-X,Y,Z			0	4	1	0	0	0	0	1	1	0	1	2	0	0	0	1	0	0	2	0	1mnm	DNA_Protein	F-C	x,y,z-X,Y,Z
1	1	1	0	0	1	2	0	1	0	0	0	0	0	0	0	0	0	0	1	1e2t	Protein_Protein	F-D	x,y,z-X,Y,Z			0	3	0	0	0	0	0	0	2	1	2	5	0	1	0	2	1	0	1	1	1mnm	DNA_Protein	F-B	x,y,z-X,Y,Z
20	12	5	8	6	8	11	10	8	10	12	7	4	14	12	6	16	3	8	8	1e3d	Protein_Protein	D-C	x,y,z-X,Y,Z			0	3	2	0	0	1	0	1	1	1	0	1	0	1	1	0	0	1	1	1	1mnm	DNA_Protein	E-C	x,y,z-X,Y,Z
20	12	5	8	6	8	11	9	8	10	11	7	4	13	12	6	16	3	8	8	1e3d	Protein_Protein	B-A	x,y,z-X,Y,Z			0	2	0	0	0	0	1	0	1	1	1	5	0	0	0	0	1	0	0	1	1mnm	DNA_Protein	E-A	x,y,z-X,Y,Z
1	0	0	3	0	1	0	0	0	0	0	1	0	0	2	1	2	0	1	1	1e3d	Protein_Protein	D-A	x,y,z-X,Y,Z			0	3	0	0	0	0	2	1	0	2	0	4	0	0	0	0	1	0	0	1	1mnm	DNA_Protein	F-A	x,y,z-X,Y,Z
0	0	1	1	0	2	1	0	0	0	0	1	0	0	1	0	0	0	0	1	1e3d	Protein_Protein	C-A	x,y,z-X,Y,Z			0	2	2	0	0	1	0	0	1	1	0	1	0	1	0	0	0	1	1	1	1mnm	DNA_Protein	F-D	x,y,z-X,Y,Z
3	2	2	7	0	0	2	6	0	6	14	6	2	4	4	4	8	2	2	11	1e3i	Protein_Protein	B-A	x,y,z-X,Y,Z			0	2	0	0	0	0	1	1	0	2	0	3	0	0	0	0	1	0	0	1	1mnm	DNA_Protein	E-B	x,y,z-X,Y,Z
4	2	8	6	0	2	3	10	14	4	6	9	4	0	8	6	2	8	8	2	1e5d	Protein_Protein	B-A	x,y,z-X,Y,Z			0	3	1	0	0	0	0	0	1	0	0	1	0	0	0	1	0	0	1	0	1mnm	DNA_Protein	E-D	x,y,z-X,Y,Z
6	4	2	2	2	2	4	5	0	2	2	7	0	4	6	2	1	2	6	3	1e5l	Protein_Protein	B-A	x,y,z-X,Y,Z			3	5	0	2	0	1	3	2	0	4	2	4	0	1	1	2	2	2	2	0	1muh	DNA_Protein	C-A	x,y,z-X,Y,Z
9	10	1	11	0	4	9	4	1	1	9	2	1	3	10	5	5	1	0	5	1e6e	Protein_Protein	C-A	x,y,z-X,Y,Z			1	3	1	1	0	1	2	1	1	0	0	5	0	0	1	2	3	1	0	2	1muh	DNA_Protein	B-A	x,y,z-X,Y,Z
2	6	3	7	2	1	5	1	2	3	5	2	2	1	1	4	9	0	2	3	1e6e	Protein_Protein	B-A	x,y,z-X,Y,Z			0	2	0	0	0	0	0	1	0	0	1	1	0	0	0	1	0	0	0	1	1mwi	DNA_Protein	D-A	x,y,z-X,Y,Z
3	4	3	6	2	2	4	1	2	4	5	2	2	1	1	1	8	0	2	3	1e6e	Protein_Protein	D-C	x,y,z-X,Y,Z			0	2	1	3	0	2	1	2	0	2	2	5	0	0	1	2	1	0	2	0	1n3f	DNA_Protein	I-G	x,y,z-X,Y,Z
1	3	1	1	1	0	2	1	1	0	0	0	1	2	1	0	1	0	4	2	1e6i	Protein_Protein	P-A	x,y,z-X,Y,Z			0	2	1	3	0	2	1	2	0	2	2	5	0	0	1	2	1	0	2	0	1n3f	DNA_Protein	E-B	x,y,z-X,Y,Z
6	6	10	7	5	8	10	8	7	4	29	14	4	6	4	4	4	2	8	6	1e7d	Protein_Protein	B-A	x,y,z-X,Y,Z			0	2	1	3	0	1	1	2	0	2	1	5	0	0	1	2	1	0	2	0	1n3f	DNA_Protein	K-H	x,y,z-X,Y,Z
0	1	2	2	0	2	2	0	1	1	4	2	0	0	1	0	0	0	0	1	1e7k	Protein_Protein	B-A	x,y,z-X,Y,Z			0	2	1	3	0	2	1	2	0	2	0	5	0	0	1	2	1	0	2	0	1n3f	DNA_Protein	C-A	x,y,z-X,Y,Z
4	5	2	6	1	1	5	5	3	1	4	4	0	0	2	1	1	0	1	1	1e8c	Protein_Protein	B-A	x,y,z-X,Y,Z			2	3	2	3	0	3	0	2	0	5	0	4	0	0	1	3	3	0	1	0	1n3f	DNA_Protein	L-G	x,y,z-X,Y,Z
4	8	4	4	0	2	2	6	6	8	12	0	0	6	6	10	18	0	2	6	1e8v	Protein_Protein	B-A	x,y,z-X,Y,Z			2	3	2	3	0	3	0	2	0	3	0	4	0	0	1	3	3	0	1	0	1n3f	DNA_Protein	D-B	x,y,z-X,Y,Z
7	12	6	5	0	0	12	6	4	10	2	5	5	4	0	10	3	0	2	4	1e9i	Protein_Protein	D-C	x,y,z-X,Y,Z			2	3	2	3	0	3	0	2	0	4	0	4	0	0	1	3	3	0	1	0	1n3f	DNA_Protein	F-A	x,y,z-X,Y,Z
5	12	6	4	0	0	10	6	4	10	2	4	4	4	0	10	2	0	0	4	1e9i	Protein_Protein	B-A	x,y,z-X,Y,Z			2	3	2	4	0	4	0	2	0	3	0	4	0	0	1	2	3	0	1	0	1n3f	DNA_Protein	J-H	x,y,z-X,Y,Z
1	0	1	0	0	0	1	2	0	0	0	3	0	0	1	0	0	0	0	0	1e9i	Protein_Protein	C-B	x,y,z-X,Y,Z			0	2	0	1	0	1	0	1	0	0	0	2	0	0	0	1	1	0	0	1	1n3f	DNA_Protein	C-B	x,y,z-X,Y,Z
0	0	1	1	0	0	0	3	0	0	0	4	0	0	0	0	0	0	0	0	1e9i	Protein_Protein	D-B	x,y,z-X,Y,Z			0	2	0	1	0	1	0	1	0	0	0	2	0	0	0	1	1	0	0	1	1n3f	DNA_Protein	I-H	x,y,z-X,Y,Z
6	16	8	10	2	10	16	8	4	6	7	4	0	2	6	6	2	2	2	16	1ea0	Protein_Protein	B-A	x,y,z-X,Y,Z			0	2	0	1	0	1	0	1	0	0	0	1	0	0	0	1	1	0	0	1	1n3f	DNA_Protein	E-A	x,y,z-X,Y,Z
1	7	2	1	7	1	3	7	1	0	5	1	2	1	4	5	8	1	2	2	1eai	Protein_Protein	D-B	x,y,z-X,Y,Z			0	2	0	1	0	1	0	1	0	0	0	2	0	0	0	1	1	0	0	1	1n3f	DNA_Protein	K-G	x,y,z-X,Y,Z
1	7	2	1	8	1	3	7	1	0	4	1	2	1	4	5	8	1	1	2	1eai	Protein_Protein	C-A	x,y,z-X,Y,Z			1	1	0	0	0	0	1	0	0	0	0	0	0	0	0	0	1	0	0	0	1n3f	DNA_Protein	J-A	x,y,z-X,Y,Z
0	1	1	1	2	0	3	3	0	0	0	2	0	0	1	3	1	0	0	0	1eai	Protein_Protein	D-A	x,y,z-X,Y,Z			0	1	0	0	0	0	1	0	0	0	0	0	0	0	0	0	0	0	0	0	1n3f	DNA_Protein	D-G	x,y,z-X,Y,Z
0	1	1	1	2	0	2	3	0	0	0	1	0	0	1	3	1	0	0	0	1eai	Protein_Protein	C-B	x,y,z-X,Y,Z			0	1	0	1	0	1	0	0	0	0	0	0	0	0	0	0	0	0	0	0	1n3f	DNA_Protein	F-B	x,y,z-X,Y,Z
0	2	0	0	0	0	0	0	0	0	0	0	0	0	0	0	0	0	0	0	1eai	Protein_Protein	D-C	x,y,z-X,Y,Z			0	1	0	1	0	1	0	0	0	0	0	0	0	0	0	0	0	0	0	0	1n3f	DNA_Protein	J-G	x,y,z-X,Y,Z
2	0	0	5	0	2	4	6	0	0	4	4	0	0	4	3	0	0	6	4	1eaj	Protein_Protein	B-A	x,y,z-X,Y,Z			0	1	0	1	0	1	0	0	0	0	0	0	0	0	0	0	0	0	0	0	1n3f	DNA_Protein	D-A	x,y,z-X,Y,Z
0	5	4	2	0	10	4	8	3	0	11	2	4	4	2	6	8	2	2	2	1ec8	Protein_Protein	C-A	x,y,z-X,Y,Z			0	1	0	1	0	1	0	0	0	0	0	0	0	0	0	0	0	0	0	0	1n3f	DNA_Protein	L-H	x,y,z-X,Y,Z
0	5	4	2	0	10	4	9	3	0	11	2	4	4	2	6	8	2	2	2	1ec8	Protein_Protein	D-B	x,y,z-X,Y,Z			0	3	0	0	0	0	1	2	0	1	1	5	0	0	0	0	1	0	0	1	1n6j	DNA_Protein	C-B	x,y,z-X,Y,Z
6	4	0	2	0	4	6	4	2	0	4	0	0	2	0	4	0	0	0	2	1ec8	Protein_Protein	B-A	x,y,z-X,Y,Z			0	2	1	0	0	0	1	2	0	1	0	5	0	0	0	0	1	0	0	1	1n6j	DNA_Protein	D-A	x,y,z-X,Y,Z
5	4	0	2	0	4	6	4	2	0	4	0	0	2	0	4	0	0	0	2	1ec8	Protein_Protein	D-C	x,y,z-X,Y,Z			0	1	0	0	0	0	0	1	0	1	1	4	0	0	0	0	0	0	0	1	1n6j	DNA_Protein	D-B	x,y,z-X,Y,Z
1	4	0	2	0	2	0	4	0	0	4	0	0	2	0	2	0	0	0	2	1ec8	Protein_Protein	D-A	x,y,z-X,Y,Z			0	1	0	0	0	0	0	1	0	1	1	4	0	0	0	0	0	0	0	1	1n6j	DNA_Protein	C-A	x,y,z-X,Y,Z
2	4	0	2	0	2	0	4	0	0	4	0	0	2	0	2	0	0	0	2	1ec8	Protein_Protein	C-B	x,y,z-X,Y,Z			1	3	2	0	0	0	1	0	1	0	0	3	0	0	1	0	0	0	0	2	1nkp	DNA_Protein	G-A	x,y,z-X,Y,Z
10	14	1	8	0	0	8	2	4	6	31	6	0	2	2	5	0	0	2	2	1ecm	Protein_Protein	B-A	x,y,z-X,Y,Z			1	3	2	0	0	0	1	0	1	0	0	2	0	0	1	0	0	0	0	2	1nkp	DNA_Protein	H-D	x,y,z-X,Y,Z
0	3	2	0	0	0	2	2	0	1	3	3	2	1	1	5	2	0	3	1	1ecx	Protein_Protein	B-A	x,y,z-X,Y,Z			2	4	1	0	0	1	1	0	1	0	0	1	0	0	0	1	0	0	0	0	1nkp	DNA_Protein	J-E	x,y,z-X,Y,Z
4	2	8	4	0	4	4	8	2	4	14	2	6	0	6	6	3	2	2	6	1ee2	Protein_Protein	B-A	x,y,z-X,Y,Z			2	4	1	0	0	1	1	0	1	0	0	1	0	0	0	1	0	0	0	0	1nkp	DNA_Protein	F-B	x,y,z-X,Y,Z
1	0	1	0	0	0	8	1	0	2	3	5	4	2	2	5	4	4	4	3	1efh	Protein_Protein	B-A	x,y,z-X,Y,Z			0	1	0	0	0	0	1	0	2	1	1	2	0	0	0	0	0	0	0	0	1nkp	DNA_Protein	G-B	x,y,z-X,Y,Z
15	8	7	14	0	9	11	8	1	12	14	14	3	3	5	8	7	2	3	22	1efp	Protein_Protein	D-C	x,y,z-X,Y,Z			0	2	0	0	0	0	1	0	2	1	1	0	0	0	0	0	0	0	0	0	1nkp	DNA_Protein	H-E	x,y,z-X,Y,Z
15	8	7	14	0	9	10	8	1	12	14	14	3	3	5	8	7	2	3	21	1efp	Protein_Protein	B-A	x,y,z-X,Y,Z			0	2	0	0	0	0	1	0	2	0	2	1	0	0	0	0	1	0	0	0	1nkp	DNA_Protein	F-A	x,y,z-X,Y,Z
0	0	0	0	0	0	2	6	0	0	2	4	0	0	0	0	0	0	0	0	1efp	Protein_Protein	C-A	x,y,z-X,Y,Z			0	2	0	0	0	0	2	0	1	0	2	2	0	0	0	0	1	0	0	0	1nkp	DNA_Protein	J-D	x,y,z-X,Y,Z
10	9	5	14	3	10	16	8	0	17	15	18	2	5	7	7	12	2	3	17	1efv	Protein_Protein	B-A	x,y,z-X,Y,Z			2	4	1	1	0	0	1	0	1	0	0	1	0	0	0	1	0	0	0	0	1nlw	DNA_Protein	G-B	x,y,z-X,Y,Z
6	0	2	2	0	0	4	2	4	2	0	4	4	2	2	8	4	0	0	0	1ega	Protein_Protein	B-A	x,y,z-X,Y,Z			3	3	1	1	0	0	1	0	1	0	0	1	0	0	0	1	0	0	0	0	1nlw	DNA_Protein	J-E	x,y,z-X,Y,Z
4	6	10	17	0	9	5	9	3	3	25	11	0	8	4	8	4	0	7	10	1ehi	Protein_Protein	B-A	x,y,z-X,Y,Z			0	4	1	0	0	0	1	0	2	0	1	1	0	0	0	0	2	0	0	0	1nlw	DNA_Protein	H-D	x,y,z-X,Y,Z
1	2	1	1	0	3	3	1	1	1	5	2	1	3	2	1	0	1	3	1	1ejh	Protein_Protein	F-B	x,y,z-X,Y,Z			0	3	1	0	0	0	1	0	2	0	1	1	0	0	0	0	2	0	0	0	1nlw	DNA_Protein	F-A	x,y,z-X,Y,Z
0	3	1	2	0	3	3	1	2	1	5	1	1	3	1	1	0	1	2	1	1ejh	Protein_Protein	E-A	x,y,z-X,Y,Z			0	2	0	0	0	0	1	0	2	1	1	1	0	0	0	0	0	0	0	0	1nlw	DNA_Protein	F-B	x,y,z-X,Y,Z
0	3	1	1	0	3	3	1	1	1	5	1	0	2	1	1	0	1	3	1	1ejh	Protein_Protein	G-C	x,y,z-X,Y,Z			0	1	0	0	0	0	1	0	2	1	1	0	0	0	0	0	0	0	0	0	1nlw	DNA_Protein	H-E	x,y,z-X,Y,Z
0	2	1	0	0	2	2	1	1	1	5	0	0	3	1	1	0	1	2	1	1ejh	Protein_Protein	H-D	x,y,z-X,Y,Z			0	2	0	0	0	0	1	0	1	0	1	0	1	0	0	0	1	0	0	0	1nlw	DNA_Protein	J-D	x,y,z-X,Y,Z
1	5	1	3	0	0	4	1	3	2	4	4	0	2	2	1	1	1	1	3	1ejh	Protein_Protein	D-C	x,y,z-X,Y,Z			0	2	0	0	0	0	1	0	1	0	1	0	1	0	0	0	1	0	0	0	1nlw	DNA_Protein	G-A	x,y,z-X,Y,Z
4	2	0	2	0	2	4	0	0	0	2	6	1	0	0	1	2	3	0	0	1ejh	Protein_Protein	C-A	x,y,z-X,Y,Z			0	1	0	0	0	1	0	0	1	0	0	0	0	0	0	0	0	0	0	0	1nlw	DNA_Protein	F-D	x,y,z-X,Y,Z
4	2	0	2	0	2	4	0	0	0	2	6	1	0	0	1	2	3	0	0	1ejh	Protein_Protein	D-B	x,y,z-X,Y,Z			0	1	0	0	0	0	0	0	0	0	0	0	0	0	0	0	0	0	0	0	1nlw	DNA_Protein	G-D	x,y,z-X,Y,Z
0	2	0	0	0	0	1	0	0	0	0	1	1	0	1	0	0	0	0	0	1ejh	Protein_Protein	B-A	x,y,z-X,Y,Z			0	1	0	0	0	0	0	0	0	0	0	0	0	0	0	0	0	0	0	0	1nlw	DNA_Protein	J-B	x,y,z-X,Y,Z
6	10	4	10	4	10	6	14	2	4	10	8	4	4	8	8	4	2	4	10	1ek2	Protein_Protein	B-A	x,y,z-X,Y,Z			0	0	2	3	0	0	2	1	0	1	2	2	0	3	2	2	0	1	1	1	1noy	DNA_Protein	S-B	x,y,z-X,Y,Z
5	7	3	0	4	10	2	14	4	6	18	2	4	12	7	8	6	2	7	12	1ekf	Protein_Protein	B-A	x,y,z-X,Y,Z			0	4	2	1	0	0	0	0	0	0	0	1	0	0	0	0	0	0	1	1	1nwq	DNA_Protein	B-C	x,y,z-X,Y,Z
0	5	10	16	0	9	0	1	4	4	6	6	2	10	0	4	4	0	4	0	1eku	Protein_Protein	B-A	x,y,z-X,Y,Z			1	4	1	0	0	0	1	0	0	0	0	2	0	0	0	1	0	0	0	1	1nwq	DNA_Protein	B-A	x,y,z-X,Y,Z
16	8	10	7	0	10	6	20	4	16	8	4	0	4	14	4	10	7	12	6	1elq	Protein_Protein	B-A	x,y,z-X,Y,Z			1	3	1	0	0	0	0	0	0	0	0	2	0	0	0	1	0	0	0	1	1nwq	DNA_Protein	D-C	x,y,z-X,Y,Z
1	1	3	2	0	1	4	0	0	0	0	4	1	2	0	0	2	0	2	1	1elr	Protein_Protein	B-A	x,y,z-X,Y,Z			0	4	2	0	0	0	1	0	0	0	0	0	0	0	0	0	0	0	1	1	1nwq	DNA_Protein	D-A	x,y,z-X,Y,Z
4	14	6	10	0	2	10	6	2	5	12	6	2	5	8	2	4	2	10	10	1em6	Protein_Protein	B-A	x,y,z-X,Y,Z			2	3	2	0	1	0	0	0	2	1	2	4	1	0	1	1	0	0	0	0	1odh	DNA_Protein	C-A	x,y,z-X,Y,Z
4	5	1	2	1	0	3	2	1	1	3	0	0	2	6	2	0	3	0	1	1em8	Protein_Protein	D-C	x,y,z-X,Y,Z			0	1	2	1	0	0	0	0	2	0	0	2	0	2	1	1	2	0	0	0	1odh	DNA_Protein	D-A	x,y,z-X,Y,Z
4	6	1	1	1	0	2	2	2	1	3	0	0	2	5	1	0	3	0	1	1em8	Protein_Protein	B-A	x,y,z-X,Y,Z			0	3	2	3	0	3	2	0	2	2	2	3	1	3	2	3	4	0	7	1	1otc	DNA_Protein	D-A	x,y,z-X,Y,Z
1	2	1	3	0	2	2	3	0	3	1	6	1	5	2	6	4	1	2	4	1eo6	Protein_Protein	B-A	x,y,z-X,Y,Z			2	1	1	0	0	0	1	0	1	0	1	2	0	2	1	2	0	0	2	0	1otc	DNA_Protein	D-B	x,y,z-X,Y,Z
0	2	2	4	0	0	6	2	3	4	4	5	0	0	1	3	2	0	4	0	1epa	Protein_Protein	B-A	x,y,z-X,Y,Z			0	1	0	1	0	1	0	0	1	0	2	4	0	0	0	3	0	0	0	1	1ozj	DNA_Protein	C-A	x,y,z-X,Y,Z
2	2	3	3	0	0	0	3	0	2	6	2	0	0	10	0	4	0	8	2	1eqw	Protein_Protein	C-A	x,y,z-X,Y,Z			0	1	0	1	0	1	0	0	1	0	2	3	0	0	0	3	0	0	0	1	1ozj	DNA_Protein	D-B	x,y,z-X,Y,Z
2	2	3	2	0	0	0	3	0	2	6	2	0	0	10	0	3	0	8	2	1eqw	Protein_Protein	D-B	x,y,z-X,Y,Z			0	1	0	1	0	1	0	0	4	0	1	4	0	0	0	0	0	0	0	0	1ozj	DNA_Protein	D-A	x,y,z-X,Y,Z
0	0	2	0	0	0	4	0	0	0	4	4	0	0	2	4	4	0	0	0	1eqw	Protein_Protein	C-B	x,y,z-X,Y,Z			0	2	0	0	0	1	0	0	3	0	0	1	0	0	0	1	0	0	0	0	1ozj	DNA_Protein	C-B	x,y,z-X,Y,Z
0	0	0	1	0	0	0	0	0	0	0	2	0	0	0	0	0	0	0	0	1eqw	Protein_Protein	B-A	x,y,z-X,Y,Z			1	5	2	0	0	0	2	1	0	0	0	3	0	1	1	1	0	0	0	0	1p51	DNA_Protein	I-C	x,y,z-X,Y,Z
1	0	0	7	0	0	0	5	1	8	6	0	0	5	2	4	3	0	3	1	1er8	Protein_Protein	I-E	x,y,z-X,Y,Z			1	5	2	0	0	0	2	1	0	0	0	3	0	1	1	1	0	0	0	0	1p51	DNA_Protein	F-B	x,y,z-X,Y,Z
4	3	2	0	0	0	7	0	3	1	2	0	2	4	4	8	3	0	0	2	1ern	Protein_Protein	B-A	x,y,z-X,Y,Z			1	5	2	0	0	0	2	1	0	0	0	3	0	1	1	1	0	0	0	0	1p51	DNA_Protein	E-A	x,y,z-X,Y,Z
5	12	10	6	2	4	13	7	8	7	12	3	0	15	8	7	12	3	13	8	1es0	Protein_Protein	B-A	x,y,z-X,Y,Z			1	5	2	0	0	0	2	1	0	0	0	3	0	1	1	1	0	0	0	0	1p51	DNA_Protein	H-D	x,y,z-X,Y,Z
0	11	1	6	0	5	2	4	4	2	12	4	0	10	10	10	6	2	2	6	1esn	Protein_Protein	B-A	x,y,z-X,Y,Z			0	2	1	0	0	0	1	1	0	1	0	2	1	0	2	2	1	0	0	1	1p51	DNA_Protein	H-C	x,y,z-X,Y,Z
0	11	1	5	0	6	2	4	4	2	12	4	0	10	10	10	6	2	2	7	1esn	Protein_Protein	D-C	x,y,z-X,Y,Z			0	3	1	0	0	0	1	1	0	1	0	1	1	0	2	0	1	0	0	1	1p51	DNA_Protein	F-A	x,y,z-X,Y,Z
2	8	4	3	0	9	5	4	1	1	1	1	0	0	6	0	1	0	0	3	1esn	Protein_Protein	C-B	x,y,z-X,Y,Z			0	3	1	0	0	0	2	1	0	1	0	2	1	0	2	0	0	0	0	1	1p51	DNA_Protein	E-B	x,y,z-X,Y,Z
1	1	0	0	0	0	0	0	0	0	0	0	0	0	0	1	0	0	0	0	1esn	Protein_Protein	C-A	x,y,z-X,Y,Z			0	3	1	0	0	0	1	1	0	1	0	2	1	0	2	0	1	0	0	1	1p51	DNA_Protein	I-D	x,y,z-X,Y,Z
0	0	0	0	0	0	0	0	2	0	8	0	2	0	0	2	0	0	0	2	1et1	Protein_Protein	B-A	x,y,z-X,Y,Z			0	1	0	0	0	0	1	3	0	0	2	2	0	0	0	2	1	0	0	1	1p51	DNA_Protein	F-D	x,y,z-X,Y,Z
5	1	2	1	2	0	1	3	0	1	3	0	2	2	3	0	2	0	0	2	1etp	Protein_Protein	B-A	x,y,z-X,Y,Z			0	1	0	0	0	0	1	3	0	0	2	2	0	0	0	2	1	0	0	1	1p51	DNA_Protein	H-B	x,y,z-X,Y,Z
4	2	4	4	0	10	5	2	0	2	18	6	6	2	4	4	2	0	6	14	1etq	Protein_Protein	B-A	x,y,z-X,Y,Z			0	0	1	0	0	0	0	0	0	0	0	0	0	0	0	0	0	0	0	0	1p51	DNA_Protein	E-C	x,y,z-X,Y,Z
4	2	5	4	0	8	6	4	0	2	19	7	6	2	4	3	2	0	6	13	1etq	Protein_Protein	D-C	x,y,z-X,Y,Z			0	5	2	0	1	0	0	4	1	2	0	2	0	0	2	2	0	0	0	0	1pdn	DNA_Protein	A-C	x,y,z-X,Y,Z
1	2	2	2	0	1	1	1	0	0	1	5	0	0	0	0	0	0	0	0	1etq	Protein_Protein	D-B	x,y,z-X,Y,Z			0	3	2	0	1	1	0	5	1	3	1	2	0	1	2	1	0	0	0	4	1pdn	DNA_Protein	B-C	x,y,z-X,Y,Z
1	1	2	5	0	1	2	3	0	1	1	3	0	1	0	7	0	1	3	3	1eu3	Protein_Protein	B-A	x,y,z-X,Y,Z			0	2	2	1	0	0	0	1	0	1	1	3	0	1	0	2	1	0	0	1	1pp7	DNA_Protein	E-U	x,y,z-X,Y,Z
9	9	4	10	1	4	6	17	4	11	8	4	5	8	9	3	4	0	2	1	1eud	Protein_Protein	B-A	x,y,z-X,Y,Z			0	3	2	1	0	1	0	0	1	0	1	2	0	0	0	2	1	1	0	1	1pp7	DNA_Protein	F-U	x,y,z-X,Y,Z
1	7	7	6	1	6	4	6	2	4	3	1	0	1	0	3	3	3	2	0	1euv	Protein_Protein	B-A	x,y,z-X,Y,Z			1	3	2	0	0	0	1	0	0	1	1	7	2	0	0	0	0	1	1	0	1pue	DNA_Protein	D-F	x,y,z-X,Y,Z
8	6	3	8	0	4	2	6	0	0	4	10	8	4	0	0	2	0	8	2	1ev4	Protein_Protein	D-C	x,y,z-X,Y,Z			1	3	2	0	0	0	1	0	0	1	1	6	2	0	0	0	0	1	1	0	1pue	DNA_Protein	B-E	x,y,z-X,Y,Z
4	2	0	2	0	2	2	0	0	0	2	5	0	0	0	0	0	0	0	0	1ev4	Protein_Protein	D-A	x,y,z-X,Y,Z			1	4	0	0	0	0	1	0	0	0	1	5	0	0	0	1	0	0	2	0	1pue	DNA_Protein	C-F	x,y,z-X,Y,Z
0	0	0	1	1	0	0	0	0	1	0	0	0	0	1	0	0	0	0	0	1ev4	Protein_Protein	C-A	x,y,z-X,Y,Z			0	3	1	0	0	0	1	1	0	0	1	5	0	0	0	1	0	0	2	0	1pue	DNA_Protein	A-E	x,y,z-X,Y,Z
0	8	1	8	0	4	8	2	6	2	8	5	0	4	4	0	9	0	2	0	1ev7	Protein_Protein	B-A	x,y,z-X,Y,Z			1	5	1	0	0	1	0	0	1	0	2	3	1	0	1	0	0	1	1	0	1puf	DNA_Protein	E-A	x,y,z-X,Y,Z
1	1	2	0	0	1	0	0	0	0	0	1	1	2	4	0	1	2	1	1	1evh	Protein_Protein	B-A	x,y,z-X,Y,Z			0	4	1	0	1	2	0	0	0	1	0	3	0	0	1	0	2	1	1	0	1puf	DNA_Protein	D-A	x,y,z-X,Y,Z
6	10	0	9	0	6	0	10	2	4	4	4	2	0	3	12	15	0	4	4	1evj	Protein_Protein	C-A	x,y,z-X,Y,Z			0	5	2	0	0	0	1	1	0	1	0	4	0	0	1	1	0	0	1	0	1puf	DNA_Protein	E-B	x,y,z-X,Y,Z
4	10	0	8	0	6	2	10	2	4	4	4	2	0	2	12	16	0	4	4	1evj	Protein_Protein	D-B	x,y,z-X,Y,Z			0	3	3	0	0	1	0	0	0	0	0	0	0	1	0	0	1	1	0	0	1puf	DNA_Protein	D-B	x,y,z-X,Y,Z
2	10	6	4	0	8	10	6	6	6	2	6	6	6	6	9	4	4	3	4	1evl	Protein_Protein	B-A	x,y,z-X,Y,Z			1	2	0	0	1	0	0	0	0	1	0	3	0	0	0	1	0	0	0	0	1pyi	DNA_Protein	E-A	x,y,z-X,Y,Z
2	12	6	4	0	8	10	6	6	6	2	7	6	6	6	10	4	4	4	4	1evl	Protein_Protein	D-C	x,y,z-X,Y,Z			1	2	0	0	1	1	0	0	0	1	0	3	0	0	1	1	1	0	0	0	1pyi	DNA_Protein	D-B	x,y,z-X,Y,Z
0	2	3	2	0	0	2	0	0	0	0	2	0	0	0	1	0	2	0	1	1evl	Protein_Protein	C-A	x,y,z-X,Y,Z			0	2	0	0	0	0	0	0	0	1	1	2	0	0	0	0	0	0	0	0	1pyi	DNA_Protein	D-A	x,y,z-X,Y,Z
0	2	3	2	0	0	2	0	0	0	0	2	0	0	0	1	0	2	0	1	1evl	Protein_Protein	D-B	x,y,z-X,Y,Z			0	1	0	0	0	0	0	0	0	1	1	2	0	0	0	1	0	0	0	0	1pyi	DNA_Protein	E-B	x,y,z-X,Y,Z
0	0	2	0	0	0	2	0	0	0	0	0	0	0	0	4	0	0	0	0	1evl	Protein_Protein	D-A	x,y,z-X,Y,Z			2	1	0	0	0	2	0	1	3	0	1	0	0	0	3	4	0	0	3	0	1q3f	DNA_Protein	B-A	x,y,z-X,Y,Z
6	4	4	6	4	5	8	12	8	4	15	2	0	4	12	1	4	4	4	15	1evx	Protein_Protein	B-A	x,y,z-X,Y,Z			0	1	0	0	0	0	1	0	0	0	1	0	0	0	1	0	0	0	1	1	1q3f	DNA_Protein	C-A	x,y,z-X,Y,Z
4	6	4	10	4	2	4	0	2	2	8	0	2	6	4	2	4	6	0	0	1ewj	Protein_Protein	B-A	x,y,z-X,Y,Z			3	2	0	0	0	0	1	1	0	0	1	4	1	0	1	1	1	1	2	2	1qrv	DNA_Protein	C-A	x,y,z-X,Y,Z
4	6	4	8	4	2	2	2	2	2	8	0	2	6	4	2	4	6	0	0	1ewj	Protein_Protein	F-E	x,y,z-X,Y,Z			1	2	1	0	0	0	1	0	0	0	2	2	1	0	1	0	0	0	0	1	1qrv	DNA_Protein	D-A	x,y,z-X,Y,Z
4	6	4	9	4	2	2	1	2	4	8	0	2	6	4	2	4	6	0	0	1ewj	Protein_Protein	D-C	x,y,z-X,Y,Z			0	1	1	0	0	0	1	0	0	0	1	2	1	0	0	0	0	0	0	0	1qrv	DNA_Protein	C-B	x,y,z-X,Y,Z
4	6	4	10	4	2	3	1	2	2	8	0	2	6	3	2	4	6	0	0	1ewj	Protein_Protein	H-G	x,y,z-X,Y,Z			1	1	1	1	0	0	0	0	0	0	2	1	1	0	0	0	1	0	1	1	1qrv	DNA_Protein	D-B	x,y,z-X,Y,Z
2	4	0	6	0	2	0	4	0	0	2	0	0	0	6	4	2	0	2	2	1ewj	Protein_Protein	G-E	x,y,z-X,Y,Z			0	4	1	2	0	3	0	1	2	0	2	3	0	1	0	2	3	0	1	1	1qzh	DNA_Protein	G-A	x,y,z-X,Y,Z
2	4	0	6	0	2	0	4	0	0	2	0	0	0	7	4	2	0	2	2	1ewj	Protein_Protein	C-A	x,y,z-X,Y,Z			0	3	1	2	0	3	0	1	2	0	2	3	0	1	0	2	3	0	1	1	1qzh	DNA_Protein	I-C	x,y,z-X,Y,Z
1	1	0	1	0	2	5	2	1	0	1	0	0	1	1	3	1	0	0	0	1ewj	Protein_Protein	E-D	x,y,z-X,Y,Z			0	3	1	2	0	3	0	1	2	0	2	3	0	1	0	2	3	0	1	1	1qzh	DNA_Protein	K-E	x,y,z-X,Y,Z
15	5	2	2	0	0	8	8	2	2	12	4	0	5	2	8	5	0	4	12	1ewr	Protein_Protein	B-A	x,y,z-X,Y,Z			0	3	1	2	0	3	0	1	2	0	2	3	0	1	0	2	3	0	1	1	1qzh	DNA_Protein	L-F	x,y,z-X,Y,Z
3	5	3	7	1	3	2	3	4	1	5	4	1	6	3	14	4	3	4	3	1exu	Protein_Protein	B-A	x,y,z-X,Y,Z			0	4	1	2	0	3	0	1	2	0	2	2	0	1	0	2	3	0	1	1	1qzh	DNA_Protein	H-B	x,y,z-X,Y,Z
4	4	0	0	2	4	5	1	5	7	13	4	0	6	7	0	4	0	2	0	1eyr	Protein_Protein	B-A	x,y,z-X,Y,Z			0	2	1	2	0	3	0	1	2	0	2	3	0	1	0	2	3	0	1	1	1qzh	DNA_Protein	J-D	x,y,z-X,Y,Z
9	11	0	1	0	2	6	0	0	3	7	4	0	2	2	2	4	1	0	6	1eyv	Protein_Protein	B-A	x,y,z-X,Y,Z			0	0	0	0	0	0	0	1	1	0	0	1	0	0	0	0	1	0	0	0	1qzh	DNA_Protein	H-F	x,y,z-X,Y,Z
8	10	4	8	0	10	4	14	4	6	18	4	0	2	6	0	8	0	2	12	1eyz	Protein_Protein	B-A	x,y,z-X,Y,Z			0	0	0	0	0	0	0	1	1	0	0	1	0	0	0	0	1	0	0	0	1qzh	DNA_Protein	J-E	x,y,z-X,Y,Z
4	0	2	2	11	0	0	0	0	0	0	0	0	0	0	0	23	0	0	0	1ezg	Protein_Protein	B-A	x,y,z-X,Y,Z			0	0	0	0	0	0	0	1	1	0	0	1	0	0	0	0	1	0	0	0	1qzh	DNA_Protein	K-D	x,y,z-X,Y,Z
14	12	4	10	0	4	6	4	5	8	16	6	2	6	8	10	6	0	6	12	1f06	Protein_Protein	B-A	x,y,z-X,Y,Z			0	0	0	0	0	0	0	1	1	0	0	0	0	0	0	0	1	0	0	0	1qzh	DNA_Protein	L-B	x,y,z-X,Y,Z
10	2	8	4	0	2	8	6	1	6	13	2	4	0	1	6	2	0	6	4	1f07	Protein_Protein	B-A	x,y,z-X,Y,Z			0	3	0	1	0	1	0	1	0	0	0	2	0	1	1	1	0	0	1	1	1r4i	DNA_Protein	D-A	x,y,z-X,Y,Z
10	2	8	4	0	2	8	6	2	6	14	2	4	0	0	6	2	0	5	4	1f07	Protein_Protein	D-C	x,y,z-X,Y,Z			1	1	0	0	0	0	0	1	1	0	1	3	0	0	0	1	0	0	1	1	1r4i	DNA_Protein	C-A	x,y,z-X,Y,Z
2	2	1	0	0	1	6	3	0	0	0	6	1	0	2	2	3	0	0	2	1f07	Protein_Protein	C-A	x,y,z-X,Y,Z			0	3	0	0	0	0	0	1	0	0	0	3	0	1	1	1	0	0	0	1	1r4i	DNA_Protein	C-B	x,y,z-X,Y,Z
2	0	4	0	0	0	4	0	0	0	2	2	0	2	0	0	0	0	0	2	1f08	Protein_Protein	B-A	x,y,z-X,Y,Z			1	1	0	0	0	0	0	1	1	0	0	3	0	0	0	1	0	0	1	1	1r4i	DNA_Protein	D-B	x,y,z-X,Y,Z
3	0	5	5	0	8	2	8	1	1	8	10	1	7	9	15	12	3	8	4	1f11	Protein_Protein	D-C	x,y,z-X,Y,Z			1	3	10	4	0	1	1	2	1	1	4	6	0	0	1	3	2	2	3	1	1r7m	DNA_Protein	C-A	x,y,z-X,Y,Z
2	0	5	5	0	8	2	9	1	1	7	9	1	6	9	14	11	3	8	4	1f11	Protein_Protein	B-A	x,y,z-X,Y,Z			1	3	10	4	0	1	1	2	1	1	4	7	0	0	1	3	2	2	1	1	1r7m	DNA_Protein	E-B	x,y,z-X,Y,Z
0	0	2	6	0	0	2	2	0	0	0	0	0	2	0	2	0	0	2	0	1f11	Protein_Protein	C-A	x,y,z-X,Y,Z			0	3	4	4	0	3	1	3	2	0	3	8	1	1	2	2	1	1	2	0	1r7m	DNA_Protein	D-A	x,y,z-X,Y,Z
0	0	0	3	0	0	0	2	0	0	0	1	0	0	0	0	1	1	2	0	1f11	Protein_Protein	B-C	x,y,z-X,Y,Z			0	3	4	4	0	3	1	3	2	0	2	8	0	1	2	2	2	1	2	1	1r7m	DNA_Protein	F-B	x,y,z-X,Y,Z
0	0	0	3	0	0	0	2	0	0	0	1	0	0	0	0	1	1	1	0	1f11	Protein_Protein	D-A	x,y,z-X,Y,Z			0	0	1	0	0	0	0	0	0	0	0	1	0	0	0	0	0	0	0	0	1r7m	DNA_Protein	D-B	x,y,z-X,Y,Z
4	11	10	21	2	7	5	13	4	4	10	14	4	10	14	7	9	6	2	10	1f13	Protein_Protein	B-A	x,y,z-X,Y,Z			0	0	0	0	0	0	0	0	0	0	0	1	0	0	0	0	0	0	0	0	1r7m	DNA_Protein	F-A	x,y,z-X,Y,Z
0	2	2	4	2	2	2	0	2	4	2	2	0	3	2	2	4	0	0	2	1f1c	Protein_Protein	B-A	x,y,z-X,Y,Z			1	2	0	2	0	2	0	0	1	1	1	1	0	1	0	1	2	0	2	0	1r8d	DNA_Protein	C-B	x,y,z-X,Y,Z
2	2	2	2	0	0	2	6	0	2	2	4	0	2	0	1	4	0	0	10	1f1g	Protein_Protein	B-A	x,y,z-X,Y,Z			1	2	0	2	0	1	0	0	1	1	1	2	0	1	0	1	2	0	2	0	1r8d	DNA_Protein	D-A	x,y,z-X,Y,Z
2	2	2	2	0	0	2	6	0	2	2	4	0	2	0	0	4	0	0	10	1f1g	Protein_Protein	D-C	x,y,z-X,Y,Z			1	2	0	0	0	1	0	1	1	1	0	1	0	0	0	0	0	0	1	1	1r8d	DNA_Protein	C-A	x,y,z-X,Y,Z
2	2	2	2	0	0	2	6	0	2	2	4	0	2	0	0	4	0	0	10	1f1g	Protein_Protein	F-E	x,y,z-X,Y,Z			1	2	0	0	0	1	0	1	1	1	0	1	0	0	0	0	0	0	1	1	1r8d	DNA_Protein	D-B	x,y,z-X,Y,Z
0	1	0	0	0	0	2	0	0	0	2	4	0	4	4	0	2	0	0	0	1f1g	Protein_Protein	F-A	x,y,z-X,Y,Z			1	5	1	0	1	2	1	0	0	0	0	4	0	0	1	0	0	0	1	2	1ram	DNA_Protein	C-A	x,y,z-X,Y,Z
1	0	0	0	0	0	2	1	0	1	1	2	0	0	1	1	1	0	0	2	1f1g	Protein_Protein	E-A	x,y,z-X,Y,Z			1	3	1	0	1	2	2	1	0	0	1	5	0	0	1	0	0	0	1	2	1ram	DNA_Protein	D-B	x,y,z-X,Y,Z
1	0	1	0	0	0	2	1	0	1	1	2	0	0	1	1	1	0	0	2	1f1g	Protein_Protein	F-B	x,y,z-X,Y,Z			1	3	1	0	0	0	1	1	0	0	0	0	1	0	0	2	0	0	0	0	1ram	DNA_Protein	D-A	x,y,z-X,Y,Z
3	0	4	2	0	0	9	8	4	7	24	19	2	0	2	10	12	0	2	6	1f1m	Protein_Protein	B-A	x,y,z-X,Y,Z			0	2	0	0	0	0	0	0	0	0	0	1	0	0	0	1	0	0	0	0	1ram	DNA_Protein	C-B	x,y,z-X,Y,Z
3	0	4	2	0	0	9	9	4	8	24	16	2	0	2	12	12	0	2	6	1f1m	Protein_Protein	D-C	x,y,z-X,Y,Z			2	6	1	1	0	1	2	1	0	0	0	1	0	0	1	4	0	0	3	2	1rep	DNA_Protein	B-C	x,y,z-X,Y,Z
5	10	2	8	2	6	2	4	4	6	6	2	4	6	12	9	2	2	10	8	1f28	Protein_Protein	B-A	x,y,z-X,Y,Z			1	8	0	3	0	2	1	0	0	0	1	2	1	0	1	1	2	0	0	0	1rep	DNA_Protein	A-C	x,y,z-X,Y,Z
5	10	2	7	2	6	2	4	4	6	6	2	4	6	12	9	2	2	10	8	1f28	Protein_Protein	D-C	x,y,z-X,Y,Z			2	1	2	0	0	0	1	3	2	0	0	2	0	1	1	5	1	1	1	1	1rff	DNA_Protein	F-B	x,y,z-X,Y,Z
0	0	4	0	0	5	0	0	2	2	2	0	0	0	0	0	2	0	2	0	1f28	Protein_Protein	C-A	x,y,z-X,Y,Z			2	1	2	0	0	0	1	3	2	0	0	2	0	1	1	5	1	1	1	1	1rff	DNA_Protein	D-A	x,y,z-X,Y,Z
1	1	1	0	0	1	0	0	0	0	0	0	0	0	1	0	0	0	0	0	1f28	Protein_Protein	D-A	x,y,z-X,Y,Z			0	0	0	0	0	0	0	0	0	0	0	1	0	0	0	0	0	0	1	0	1rff	DNA_Protein	F-E	x,y,z-X,Y,Z
1	1	1	0	0	0	0	0	0	0	0	0	0	0	1	0	0	0	0	0	1f28	Protein_Protein	C-B	x,y,z-X,Y,Z			0	0	0	0	0	0	0	0	0	0	0	1	0	0	0	0	0	0	1	0	1rff	DNA_Protein	D-C	x,y,z-X,Y,Z
1	2	1	1	7	2	1	5	3	2	1	2	2	1	2	5	2	2	5	1	1f2s	Protein_Protein	I-E	x,y,z-X,Y,Z			2	2	2	0	0	1	0	1	0	1	3	3	1	4	1	2	3	0	0	5	1rm1	DNA_Protein	D-A	x,y,z-X,Y,Z
5	0	6	4	2	6	7	10	1	7	4	0	4	7	10	12	10	0	3	3	1f34	Protein_Protein	B-A	x,y,z-X,Y,Z			1	2	1	0	1	1	2	1	0	2	2	3	0	4	2	2	3	0	0	5	1rm1	DNA_Protein	E-A	x,y,z-X,Y,Z
1	3	2	4	0	3	3	3	0	1	2	5	0	0	2	0	2	2	1	2	1f35	Protein_Protein	B-A	x,y,z-X,Y,Z			0	1	0	0	0	0	0	0	0	0	0	1	0	0	0	0	0	0	0	0	1rm1	DNA_Protein	E-C	x,y,z-X,Y,Z
4	0	4	4	0	3	4	6	0	2	0	4	2	6	5	6	6	2	0	2	1f39	Protein_Protein	B-A	x,y,z-X,Y,Z			0	0	0	0	0	0	0	0	0	0	0	2	0	0	0	0	1	0	0	0	1rm1	DNA_Protein	D-C	x,y,z-X,Y,Z
9	8	4	8	0	6	2	4	0	2	6	11	8	4	0	0	2	0	8	2	1f3b	Protein_Protein	B-A	x,y,z-X,Y,Z			1	2	1	1	0	1	0	1	1	0	0	0	0	1	0	2	0	1	1	0	1rnb	DNA_Protein	C-A	x,y,z-X,Y,Z
4	3	10	12	6	4	4	11	4	4	6	12	2	6	6	8	6	2	8	10	1f3t	Protein_Protein	D-C	x,y,z-X,Y,Z			1	4	2	2	0	0	2	1	0	0	0	4	0	0	2	1	2	0	1	2	1rpz	DNA_Protein	B-A	x,y,z-X,Y,Z
4	2	10	11	6	5	4	13	4	4	5	12	2	6	6	8	6	2	8	10	1f3t	Protein_Protein	B-A	x,y,z-X,Y,Z			3	2	3	2	2	2	1	0	2	0	0	3	0	2	1	1	1	0	0	2	1rta	DNA_Protein	C-E	x,y,z-X,Y,Z
10	8	6	0	0	5	10	6	0	4	9	9	1	8	3	7	9	5	5	12	1f3u	Protein_Protein	B-A	x,y,z-X,Y,Z			5	6	4	3	2	6	3	3	1	2	4	5	1	2	2	1	2	4	3	3	1rtd	DNA_Protein	E-A	x,y,z-X,Y,Z
10	7	7	0	0	4	10	7	1	4	9	9	1	8	2	5	7	5	5	12	1f3u	Protein_Protein	F-E	x,y,z-X,Y,Z			2	6	4	2	2	6	3	3	1	2	4	5	1	2	2	1	2	4	2	3	1rtd	DNA_Protein	G-C	x,y,z-X,Y,Z
10	8	7	0	0	5	9	6	0	4	9	10	1	8	2	6	9	5	5	13	1f3u	Protein_Protein	H-G	x,y,z-X,Y,Z			1	3	3	3	1	4	0	3	1	2	2	5	2	0	1	0	1	2	3	0	1rtd	DNA_Protein	H-C	x,y,z-X,Y,Z
10	8	6	0	0	5	10	6	0	4	9	8	1	8	2	7	10	5	6	12	1f3u	Protein_Protein	D-C	x,y,z-X,Y,Z			1	3	3	3	1	4	0	3	1	2	1	5	2	0	1	1	1	2	3	0	1rtd	DNA_Protein	F-A	x,y,z-X,Y,Z
1	0	1	1	0	3	0	3	0	2	0	3	0	0	1	1	1	1	0	2	1f3u	Protein_Protein	G-E	x,y,z-X,Y,Z			0	0	0	0	0	0	0	0	0	0	0	1	0	1	0	0	0	0	0	0	1rtd	DNA_Protein	F-B	x,y,z-X,Y,Z
1	1	1	0	0	2	0	2	0	2	1	2	0	0	1	0	1	1	0	2	1f3u	Protein_Protein	C-A	x,y,z-X,Y,Z			0	0	0	0	0	0	0	0	0	0	0	1	0	0	0	0	0	0	0	0	1rtd	DNA_Protein	H-D	x,y,z-X,Y,Z
1	1	3	0	0	1	2	0	0	0	0	1	0	0	0	1	2	0	0	1	1f3u	Protein_Protein	D-B	x,y,z-X,Y,Z			0	0	0	0	0	0	0	0	0	0	0	2	0	0	0	0	0	0	0	0	1rtd	DNA_Protein	E-B	x,y,z-X,Y,Z
0	1	4	0	0	1	3	2	0	0	0	2	0	0	0	1	1	1	0	0	1f3u	Protein_Protein	H-F	x,y,z-X,Y,Z			0	0	0	0	0	0	0	0	0	0	0	2	0	0	0	0	1	0	0	0	1rtd	DNA_Protein	G-D	x,y,z-X,Y,Z
2	0	2	1	0	1	0	2	0	1	0	2	0	2	1	0	1	0	1	1	1f3u	Protein_Protein	D-A	x,y,z-X,Y,Z			3	3	3	0	0	0	0	0	0	1	1	1	0	0	1	2	1	0	1	2	1rzr	DNA_Protein	E-D	x,y,z-X,Y,Z
1	0	0	1	0	1	0	1	1	1	0	2	0	2	0	0	2	0	1	0	1f3u	Protein_Protein	H-E	x,y,z-X,Y,Z			3	3	3	0	0	0	0	0	0	1	1	0	0	0	1	2	1	0	1	1	1rzr	DNA_Protein	H-C	x,y,z-X,Y,Z
0	2	1	2	1	1	1	1	0	0	0	0	0	0	1	1	0	0	0	0	1f3u	Protein_Protein	H-C	x,y,z-X,Y,Z			3	3	3	0	0	0	0	0	0	1	1	0	0	0	1	2	1	0	1	2	1rzr	DNA_Protein	R-G	x,y,z-X,Y,Z
2	2	0	0	0	1	2	1	0	0	0	1	0	0	0	2	1	0	0	0	1f3u	Protein_Protein	E-A	x,y,z-X,Y,Z			3	3	3	0	0	0	0	0	0	1	1	1	0	0	1	2	1	0	1	2	1rzr	DNA_Protein	B-A	x,y,z-X,Y,Z
0	2	1	1	1	0	1	2	0	1	0	0	0	0	1	1	2	0	0	0	1f3u	Protein_Protein	F-A	x,y,z-X,Y,Z			2	1	1	0	0	0	0	0	0	0	1	2	0	0	0	2	2	0	0	2	1rzr	DNA_Protein	E-A	x,y,z-X,Y,Z
0	2	1	1	0	0	0	0	0	0	0	1	0	0	2	0	0	0	0	0	1f3u	Protein_Protein	F-B	x,y,z-X,Y,Z			3	1	1	0	0	0	0	0	0	0	1	2	0	0	0	2	2	0	0	2	1rzr	DNA_Protein	H-G	x,y,z-X,Y,Z
0	1	1	1	0	0	0	0	0	0	0	1	0	0	1	0	0	0	0	0	1f3u	Protein_Protein	H-D	x,y,z-X,Y,Z			3	1	1	0	0	0	0	0	0	0	1	2	0	0	1	2	2	0	0	2	1rzr	DNA_Protein	R-C	x,y,z-X,Y,Z
0	0	0	1	0	0	0	1	0	0	0	0	0	0	1	1	0	0	0	0	1f3u	Protein_Protein	D-E	x,y,z-X,Y,Z			3	1	1	0	0	0	0	0	0	0	1	2	0	0	0	2	2	0	0	2	1rzr	DNA_Protein	B-D	x,y,z-X,Y,Z
2	1	0	0	0	0	0	0	0	0	0	1	0	0	0	1	0	0	0	0	1f3u	Protein_Protein	G-C	x,y,z-X,Y,Z			4	8	1	0	0	0	3	4	0	3	1	5	1	1	1	3	1	0	1	6	1s97	DNA_Protein	K-C	x,y,z-X,Y,Z
0	1	0	0	0	0	0	0	0	0	0	1	0	0	0	0	0	0	0	0	1f3u	Protein_Protein	B-E	x,y,z-X,Y,Z			4	8	0	0	0	0	2	4	0	2	1	5	1	1	1	3	1	0	1	5	1s97	DNA_Protein	J-B	x,y,z-X,Y,Z
0	1	0	0	0	0	0	0	0	0	0	1	0	0	0	0	0	0	0	0	1f3u	Protein_Protein	D-G	x,y,z-X,Y,Z			4	7	0	0	0	0	2	4	0	3	1	4	1	1	1	3	1	0	1	5	1s97	DNA_Protein	I-A	x,y,z-X,Y,Z
4	6	2	2	3	2	3	0	0	2	3	0	0	1	3	9	3	0	5	3	1f45	Protein_Protein	B-A	x,y,z-X,Y,Z			4	7	0	0	0	0	2	4	0	3	1	5	1	1	1	3	1	0	1	6	1s97	DNA_Protein	L-D	x,y,z-X,Y,Z
1	1	1	3	0	2	0	1	0	3	2	2	2	2	4	0	2	0	1	2	1f47	Protein_Protein	A-B	x,y,z-X,Y,Z			0	2	1	0	0	0	1	4	1	3	0	4	0	0	1	1	2	0	0	2	1s97	DNA_Protein	G-C	x,y,z-X,Y,Z
16	3	0	0	0	4	6	1	2	14	2	2	2	3	0	4	4	0	0	0	1f4m	Protein_Protein	D-C	x,y,z-X,Y,Z			0	2	1	3	0	0	1	4	1	3	0	5	0	0	1	2	2	0	0	2	1s97	DNA_Protein	E-A	x,y,z-X,Y,Z
16	2	0	0	0	4	6	1	2	14	2	3	2	4	0	4	5	0	0	0	1f4m	Protein_Protein	B-A	x,y,z-X,Y,Z			1	2	1	2	0	0	1	4	1	3	0	5	0	0	1	2	2	0	0	1	1s97	DNA_Protein	F-B	x,y,z-X,Y,Z
15	2	0	0	0	3	6	0	2	14	2	2	2	4	0	4	4	0	0	0	1f4m	Protein_Protein	F-E	x,y,z-X,Y,Z			0	2	1	1	0	0	1	4	1	3	0	4	0	0	1	2	2	0	0	2	1s97	DNA_Protein	H-D	x,y,z-X,Y,Z
0	0	1	1	0	1	2	0	0	0	1	2	0	0	0	0	1	0	0	0	1f4m	Protein_Protein	F-B	x,y,z-X,Y,Z			2	0	1	2	0	1	1	3	1	2	0	8	0	0	0	7	1	0	1	1	1sa3	DNA_Protein	C-A	x,y,z-X,Y,Z
0	0	0	2	0	0	1	1	0	0	0	1	0	0	0	0	1	0	0	0	1f4m	Protein_Protein	E-D	x,y,z-X,Y,Z			2	0	1	2	0	1	1	3	1	2	0	8	0	0	0	7	1	0	1	1	1sa3	DNA_Protein	E-B	x,y,z-X,Y,Z
0	1	0	1	0	0	0	0	0	0	0	0	0	0	0	0	0	0	0	0	1f4m	Protein_Protein	F-A	x,y,z-X,Y,Z			1	1	1	2	0	3	0	3	2	0	0	3	0	0	1	2	1	1	1	1	1sa3	DNA_Protein	F-B	x,y,z-X,Y,Z
5	6	0	6	2	4	4	4	2	7	10	7	2	8	0	6	10	0	6	0	1f4o	Protein_Protein	B-A	x,y,z-X,Y,Z			1	1	1	2	0	3	0	3	2	0	0	3	0	0	1	2	1	1	1	1	1sa3	DNA_Protein	D-A	x,y,z-X,Y,Z
7	2	1	3	0	1	2	5	0	1	5	4	3	3	2	1	3	0	1	0	1f4v	Protein_Protein	B-A	x,y,z-X,Y,Z			0	1	0	0	0	0	0	0	0	0	0	0	0	0	0	0	0	0	0	0	1sa3	DNA_Protein	D-B	x,y,z-X,Y,Z
4	0	1	2	0	1	2	1	0	5	3	5	0	0	0	2	1	0	1	2	1f4v	Protein_Protein	F-C	x,y,z-X,Y,Z			0	1	0	0	0	0	0	0	0	0	0	0	0	0	0	0	0	0	0	0	1sa3	DNA_Protein	F-A	x,y,z-X,Y,Z
4	0	1	2	0	1	2	1	0	4	3	5	0	1	0	2	1	0	1	2	1f4v	Protein_Protein	E-B	x,y,z-X,Y,Z			0	0	0	0	0	0	0	0	0	0	0	2	0	0	0	0	0	0	0	0	1sa3	DNA_Protein	E-A	x,y,z-X,Y,Z
4	0	1	2	0	1	2	1	0	4	3	4	0	0	0	2	1	0	1	2	1f4v	Protein_Protein	D-A	x,y,z-X,Y,Z			0	0	0	0	0	0	0	0	0	0	0	2	0	0	0	0	0	0	0	0	1sa3	DNA_Protein	C-B	x,y,z-X,Y,Z
2	0	0	1	0	0	2	0	0	0	4	0	0	0	0	0	0	0	0	0	1f4v	Protein_Protein	F-E	x,y,z-X,Y,Z			1	1	0	1	0	0	2	0	0	0	1	4	0	0	0	3	2	1	1	0	1sax	DNA_Protein	D-A	x,y,z-X,Y,Z
3	0	0	0	0	2	1	0	0	3	0	4	0	0	0	0	0	0	0	0	1f4v	Protein_Protein	C-B	x,y,z-X,Y,Z			1	1	0	0	0	0	2	0	0	0	1	3	0	0	0	3	2	1	1	0	1sax	DNA_Protein	C-B	x,y,z-X,Y,Z
1	0	1	2	0	0	0	0	0	2	2	2	0	0	0	0	0	0	0	0	1f4v	Protein_Protein	E-C	x,y,z-X,Y,Z			1	3	1	0	0	0	0	0	0	1	0	3	0	1	0	1	2	0	1	0	1sax	DNA_Protein	C-A	x,y,z-X,Y,Z
1	0	1	0	0	0	0	0	0	2	2	1	0	0	0	0	0	0	0	0	1f4v	Protein_Protein	F-B	x,y,z-X,Y,Z			1	3	1	0	0	0	0	0	0	1	0	4	0	1	0	0	2	0	1	0	1sax	DNA_Protein	D-B	x,y,z-X,Y,Z
5	5	1	6	0	1	4	4	4	4	8	4	1	3	2	8	4	1	2	7	1f5q	Protein_Protein	B-A	x,y,z-X,Y,Z			3	4	5	1	0	2	1	4	1	0	2	9	1	1	1	2	5	0	0	0	1seu	DNA_Protein	D-A	x,y,z-X,Y,Z
5	6	2	5	1	1	5	4	4	4	8	4	1	2	1	8	4	1	3	6	1f5q	Protein_Protein	D-C	x,y,z-X,Y,Z			0	1	0	2	0	0	1	0	0	2	0	7	1	0	0	2	3	1	1	1	1seu	DNA_Protein	B-A	x,y,z-X,Y,Z
0	1	2	3	1	1	1	0	3	1	2	6	0	0	0	0	2	0	1	2	1f5q	Protein_Protein	B-C	x,y,z-X,Y,Z			2	3	1	0	0	1	0	1	2	2	0	4	0	0	0	0	2	0	0	0	1seu	DNA_Protein	C-A	x,y,z-X,Y,Z
0	0	1	3	0	1	1	0	0	0	1	3	0	0	0	0	1	0	0	1	1f5q	Protein_Protein	D-B	x,y,z-X,Y,Z			0	0	2	0	0	1	0	0	0	0	0	3	0	0	2	1	0	1	1	0	1sfu	DNA_Protein	D-B	x,y,z-X,Y,Z
22	16	8	6	4	16	6	0	8	28	44	6	6	6	14	26	12	2	8	8	1f5v	Protein_Protein	B-A	x,y,z-X,Y,Z			0	0	2	0	0	1	0	0	0	0	0	2	0	0	2	1	0	1	1	0	1sfu	DNA_Protein	C-A	x,y,z-X,Y,Z
6	6	4	10	0	6	2	6	3	11	3	8	2	3	4	5	5	3	1	10	1f60	Protein_Protein	B-A	x,y,z-X,Y,Z			2	7	1	0	1	0	0	0	0	0	1	1	0	0	0	0	1	0	0	0	1skn	DNA_Protein	B-P	x,y,z-X,Y,Z
5	4	5	0	2	1	6	2	2	3	15	2	0	2	4	0	8	2	4	2	1f6d	Protein_Protein	D-C	x,y,z-X,Y,Z			1	4	1	1	0	0	0	1	0	0	0	2	0	0	0	1	0	0	0	0	1skn	DNA_Protein	A-P	x,y,z-X,Y,Z
6	4	4	1	2	1	6	1	2	4	17	2	0	2	4	0	8	2	4	2	1f6d	Protein_Protein	B-A	x,y,z-X,Y,Z			5	3	3	2	0	4	1	3	3	0	0	2	0	1	1	2	2	0	0	1	1sl0	DNA_Protein	T-A	x,y,z-X,Y,Z
4	8	2	3	0	2	6	2	0	0	2	2	0	0	2	0	4	0	0	2	1f6d	Protein_Protein	C-B	x,y,z-X,Y,Z			4	3	3	2	0	4	1	3	3	0	0	2	0	1	0	2	2	0	0	1	1sl0	DNA_Protein	U-C	x,y,z-X,Y,Z
11	2	8	4	4	6	2	0	0	4	8	3	3	4	2	2	8	0	2	6	1f6y	Protein_Protein	B-A	x,y,z-X,Y,Z			2	4	0	3	0	2	0	2	1	1	0	3	1	0	2	1	1	0	0	3	1sl0	DNA_Protein	Q-C	x,y,z-X,Y,Z
2	5	3	4	2	4	10	3	0	12	4	4	0	7	0	8	0	2	4	4	1f75	Protein_Protein	B-A	x,y,z-X,Y,Z			2	4	0	3	0	2	1	2	1	1	0	3	1	0	2	1	1	0	0	3	1sl0	DNA_Protein	P-A	x,y,z-X,Y,Z
0	1	4	8	0	1	2	2	2	2	3	5	2	0	2	2	2	2	2	0	1f77	Protein_Protein	B-A	x,y,z-X,Y,Z			2	3	0	0	0	2	1	0	2	0	1	5	0	0	1	0	1	0	1	1	1svc	DNA_Protein	D-P	x,y,z-X,Y,Z
0	14	0	2	0	2	4	3	4	0	12	2	2	4	6	4	2	0	2	6	1f89	Protein_Protein	B-A	x,y,z-X,Y,Z			3	6	3	2	0	5	2	3	1	2	4	5	1	2	2	2	2	2	2	3	1t05	DNA_Protein	T-A	x,y,z-X,Y,Z
2	2	2	0	4	4	2	2	0	2	0	6	0	0	2	0	2	2	0	4	1f9m	Protein_Protein	B-A	x,y,z-X,Y,Z			1	3	3	1	1	2	0	3	1	3	1	5	1	0	0	0	1	1	2	0	1t05	DNA_Protein	P-A	x,y,z-X,Y,Z
7	4	1	2	0	0	14	8	4	6	12	3	6	0	0	2	5	0	10	4	1fa8	Protein_Protein	B-A	x,y,z-X,Y,Z			0	0	1	0	0	1	1	0	0	0	0	1	0	0	0	0	0	0	0	0	1t05	DNA_Protein	P-B	x,y,z-X,Y,Z
1	1	3	0	0	1	2	1	3	0	0	2	1	0	0	4	1	1	0	0	1fbu	Protein_Protein	B-A	x,y,z-X,Y,Z			0	0	0	0	0	0	0	0	0	0	0	2	0	0	0	0	1	1	0	0	1t05	DNA_Protein	T-B	x,y,z-X,Y,Z
1	2	5	1	0	4	2	0	4	2	6	2	1	2	0	1	1	0	2	0	1fc2	Protein_Protein	D-C	x,y,z-X,Y,Z			1	4	1	1	0	1	0	0	1	1	2	3	0	0	1	1	2	1	0	0	1t2k	DNA_Protein	F-A	x,y,z-X,Y,Z
28	23	10	16	6	8	12	14	10	14	26	12	0	14	4	20	10	2	8	6	1fc4	Protein_Protein	B-A	x,y,z-X,Y,Z			1	4	1	1	0	1	0	0	1	1	2	2	0	0	2	2	2	1	0	0	1t2k	DNA_Protein	F-B	x,y,z-X,Y,Z
5	3	5	3	2	1	3	7	2	4	3	3	1	0	7	9	5	2	9	5	1fcd	Protein_Protein	C-A	x,y,z-X,Y,Z			0	3	1	0	0	0	0	1	1	0	2	3	0	1	2	2	0	1	0	0	1t2k	DNA_Protein	E-B	x,y,z-X,Y,Z
7	3	5	3	2	1	3	7	2	4	3	3	1	0	7	9	6	2	9	6	1fcd	Protein_Protein	D-B	x,y,z-X,Y,Z			0	3	1	0	0	0	0	1	1	0	2	2	0	1	1	2	0	1	0	0	1t2k	DNA_Protein	E-A	x,y,z-X,Y,Z
2	0	0	4	0	4	8	3	2	1	0	0	0	6	4	7	3	2	0	2	1fcd	Protein_Protein	B-A	x,y,z-X,Y,Z			1	4	1	0	0	0	0	0	0	0	1	1	0	1	0	1	0	0	0	0	1t2k	DNA_Protein	F-D	x,y,z-X,Y,Z
6	8	6	6	0	1	11	6	2	6	10	3	2	2	4	8	6	0	4	4	1fcj	Protein_Protein	D-B	x,y,z-X,Y,Z			2	4	1	0	0	0	0	0	0	0	0	1	0	0	0	1	0	0	0	0	1t2k	DNA_Protein	E-D	x,y,z-X,Y,Z
7	8	6	6	0	1	11	5	2	5	10	3	2	2	4	7	6	0	4	4	1fcj	Protein_Protein	C-A	x,y,z-X,Y,Z			1	3	1	0	0	0	0	0	0	0	1	1	0	0	0	1	0	0	0	0	1t2k	DNA_Protein	E-C	x,y,z-X,Y,Z
1	0	0	0	0	0	3	0	1	1	3	6	0	0	0	1	1	0	1	0	1fcj	Protein_Protein	D-C	x,y,z-X,Y,Z			1	0	1	0	0	0	0	0	0	0	0	2	0	0	0	1	0	0	0	0	1t2k	DNA_Protein	F-C	x,y,z-X,Y,Z
0	0	0	1	0	0	1	0	0	0	0	1	0	0	0	0	0	0	0	0	1fcj	Protein_Protein	D-A	x,y,z-X,Y,Z			2	3	3	0	1	0	0	3	2	2	0	7	1	2	1	4	1	0	1	0	1t2t	DNA_Protein	B-A	x,y,z-X,Y,Z
2	2	0	0	4	0	0	2	2	2	4	3	0	1	6	0	2	0	2	3	1fd4	Protein_Protein	F-E	x,y,z-X,Y,Z			1	3	2	0	1	1	0	1	2	3	1	5	1	1	1	6	2	1	2	0	1t2t	DNA_Protein	C-A	x,y,z-X,Y,Z
2	1	0	0	4	0	0	3	2	2	4	3	0	1	6	0	2	0	2	2	1fd4	Protein_Protein	H-G	x,y,z-X,Y,Z			2	2	0	0	1	1	0	2	0	0	0	0	0	0	0	2	0	0	1	0	1t39	DNA_Protein	C-A	x,y,z-X,Y,Z
2	1	0	0	4	0	0	3	2	2	4	3	0	0	6	0	2	0	2	2	1fd4	Protein_Protein	J-I	x,y,z-X,Y,Z			2	2	0	0	1	1	0	1	0	0	0	0	0	0	0	2	0	0	1	0	1t39	DNA_Protein	E-B	x,y,z-X,Y,Z
2	0	0	0	4	0	0	3	2	2	4	3	0	1	5	0	2	0	2	3	1fd4	Protein_Protein	P-O	x,y,z-X,Y,Z			3	2	1	0	0	0	0	0	0	0	0	1	0	1	0	1	1	0	0	0	1t39	DNA_Protein	F-B	x,y,z-X,Y,Z
2	0	0	0	4	0	0	3	2	2	4	3	0	1	4	0	2	0	2	2	1fd4	Protein_Protein	B-A	x,y,z-X,Y,Z			2	2	1	0	0	0	0	0	0	0	0	1	0	1	0	1	1	0	0	0	1t39	DNA_Protein	D-A	x,y,z-X,Y,Z
2	0	0	0	4	0	0	2	2	2	4	2	0	0	7	0	2	0	2	2	1fd4	Protein_Protein	N-M	x,y,z-X,Y,Z			2	0	1	0	0	1	0	0	1	0	0	0	0	1	0	0	0	0	0	0	1t39	DNA_Protein	F-A	x,y,z-X,Y,Z
2	0	0	0	4	0	0	2	2	2	4	3	0	0	6	0	2	0	2	2	1fd4	Protein_Protein	D-C	x,y,z-X,Y,Z			0	0	0	0	0	1	0	0	1	0	0	0	0	0	0	0	0	0	0	0	1t39	DNA_Protein	E-A	x,y,z-X,Y,Z
2	0	0	0	4	0	0	4	2	2	4	3	0	0	4	0	2	0	2	2	1fd4	Protein_Protein	L-K	x,y,z-X,Y,Z			0	3	1	0	0	1	2	3	2	0	1	4	1	1	0	0	0	0	2	0	1tdz	DNA_Protein	B-A	x,y,z-X,Y,Z
0	0	0	2	0	2	0	4	0	4	1	6	0	0	0	2	2	0	0	0	1fd4	Protein_Protein	E-C	x,y,z-X,Y,Z			1	2	0	0	0	0	0	0	1	0	0	4	0	1	0	0	1	0	1	1	1tdz	DNA_Protein	C-A	x,y,z-X,Y,Z
0	0	0	1	0	0	0	4	0	4	1	6	0	0	0	2	2	0	0	0	1fd4	Protein_Protein	O-I	x,y,z-X,Y,Z			1	5	2	0	0	0	0	1	6	0	2	11	0	4	0	0	3	1	1	2	1tf6	DNA_Protein	B-A	x,y,z-X,Y,Z
0	0	0	2	0	1	0	4	0	4	1	5	0	0	0	2	2	0	0	0	1fd4	Protein_Protein	M-K	x,y,z-X,Y,Z			1	5	2	0	0	0	0	2	6	0	2	10	0	4	0	0	3	1	1	2	1tf6	DNA_Protein	E-D	x,y,z-X,Y,Z
0	0	0	2	0	1	0	5	0	4	1	5	0	0	0	2	2	0	0	0	1fd4	Protein_Protein	G-A	x,y,z-X,Y,Z			1	5	3	0	0	1	0	0	2	0	2	5	0	1	1	2	0	1	3	1	1tf6	DNA_Protein	C-A	x,y,z-X,Y,Z
0	0	0	2	1	0	0	5	0	0	1	1	0	0	3	0	2	0	0	2	1fd4	Protein_Protein	O-M	x,y,z-X,Y,Z			1	5	3	0	0	1	0	0	2	0	2	6	0	0	1	2	0	1	3	1	1tf6	DNA_Protein	F-D	x,y,z-X,Y,Z
0	0	0	2	0	0	0	5	0	1	1	1	0	0	3	0	2	0	0	2	1fd4	Protein_Protein	K-I	x,y,z-X,Y,Z			0	3	2	0	0	2	2	1	0	1	2	3	0	4	2	2	4	0	0	6	1tgh	DNA_Protein	C-A	x,y,z-X,Y,Z
0	0	0	2	1	0	0	5	0	0	1	0	0	0	3	0	2	0	0	2	1fd4	Protein_Protein	G-E	x,y,z-X,Y,Z			1	2	2	0	0	1	0	1	0	1	3	2	1	4	1	1	3	0	0	5	1tgh	DNA_Protein	B-A	x,y,z-X,Y,Z
0	0	0	2	1	0	0	4	0	1	1	1	0	0	3	0	2	0	0	1	1fd4	Protein_Protein	C-A	x,y,z-X,Y,Z			0	3	1	0	0	0	1	2	0	1	1	5	0	0	0	0	1	0	0	0	1tqe	DNA_Protein	C-P	x,y,z-X,Y,Z
0	1	0	0	1	0	0	2	0	0	1	1	0	1	3	0	0	0	0	1	1fd4	Protein_Protein	K-B	x,y,z-X,Y,Z			0	2	1	0	0	0	1	2	0	1	1	5	0	0	0	0	1	0	0	1	1tqe	DNA_Protein	E-R	x,y,z-X,Y,Z
0	1	0	0	1	0	0	2	0	0	1	0	0	1	3	0	0	0	0	1	1fd4	Protein_Protein	J-C	x,y,z-X,Y,Z			0	3	1	0	0	0	1	2	0	1	1	4	0	0	0	0	1	0	0	1	1tqe	DNA_Protein	D-Q	x,y,z-X,Y,Z
0	2	0	0	1	0	0	2	0	0	1	0	0	1	3	0	0	0	0	1	1fd4	Protein_Protein	N-G	x,y,z-X,Y,Z			0	2	1	0	0	0	1	2	0	1	1	4	0	0	0	0	1	0	0	1	1tqe	DNA_Protein	F-S	x,y,z-X,Y,Z
0	1	0	0	1	0	0	2	0	0	1	0	0	1	3	0	0	0	0	1	1fd4	Protein_Protein	O-F	x,y,z-X,Y,Z			0	2	0	0	0	2	0	1	0	2	1	4	0	0	0	0	1	0	0	1	1tqe	DNA_Protein	F-R	x,y,z-X,Y,Z
0	0	0	2	1	0	0	3	0	0	1	0	0	0	3	0	1	0	0	1	1fd4	Protein_Protein	D-A	x,y,z-X,Y,Z			0	2	0	0	0	1	0	1	0	2	1	4	0	0	0	0	0	0	0	1	1tqe	DNA_Protein	D-P	x,y,z-X,Y,Z
0	0	0	2	0	0	0	3	0	0	1	0	0	0	3	0	1	0	0	1	1fd4	Protein_Protein	L-I	x,y,z-X,Y,Z			0	2	0	0	0	1	0	1	0	2	1	4	0	0	0	0	1	0	0	1	1tqe	DNA_Protein	C-Q	x,y,z-X,Y,Z
0	0	0	2	1	0	0	3	0	0	1	0	0	0	3	0	1	0	0	1	1fd4	Protein_Protein	P-M	x,y,z-X,Y,Z			0	1	0	0	0	1	0	1	0	2	1	4	0	0	0	0	0	0	0	1	1tqe	DNA_Protein	E-S	x,y,z-X,Y,Z
0	0	0	2	0	0	0	3	0	0	1	0	0	0	3	0	1	0	0	1	1fd4	Protein_Protein	H-E	x,y,z-X,Y,Z			1	1	1	1	0	1	1	0	0	1	0	1	1	0	1	2	2	1	0	0	1tro	DNA_Protein	I-A	x,y,z-X,Y,Z
0	0	0	2	0	0	0	0	0	0	0	2	0	0	0	0	2	0	0	2	1fd4	Protein_Protein	P-N	x,y,z-X,Y,Z			1	1	1	1	0	1	1	0	0	1	0	1	1	0	1	2	2	0	0	0	1tro	DNA_Protein	L-G	x,y,z-X,Y,Z
0	0	0	1	0	0	0	1	0	0	0	2	0	0	1	0	1	0	0	2	1fd4	Protein_Protein	H-F	x,y,z-X,Y,Z			1	1	1	1	0	1	1	0	0	1	0	1	1	0	0	2	2	0	0	0	1tro	DNA_Protein	J-C	x,y,z-X,Y,Z
0	0	0	1	0	0	0	0	0	0	0	2	0	0	0	0	2	0	0	2	1fd4	Protein_Protein	D-B	x,y,z-X,Y,Z			1	1	1	1	0	1	1	0	0	1	0	1	1	0	0	2	2	0	0	0	1tro	DNA_Protein	K-E	x,y,z-X,Y,Z
0	0	0	0	0	0	0	6	0	0	0	0	0	0	0	0	2	0	0	0	1fd4	Protein_Protein	G-C	x,y,z-X,Y,Z			3	3	0	0	0	0	0	2	0	1	1	1	0	0	0	0	2	1	0	0	1tro	DNA_Protein	J-A	x,y,z-X,Y,Z
0	0	0	0	0	0	0	6	0	0	0	0	0	0	0	0	2	0	0	0	1fd4	Protein_Protein	O-K	x,y,z-X,Y,Z			3	3	0	0	0	0	0	2	0	1	1	1	0	0	0	0	2	1	0	0	1tro	DNA_Protein	K-G	x,y,z-X,Y,Z
0	0	0	1	0	0	0	0	0	0	0	2	0	0	0	0	2	0	0	2	1fd4	Protein_Protein	L-J	x,y,z-X,Y,Z			3	3	0	0	0	0	0	2	0	1	1	1	0	0	0	0	2	0	0	0	1tro	DNA_Protein	I-C	x,y,z-X,Y,Z
0	0	0	0	0	0	0	2	0	0	0	2	0	2	2	0	0	0	0	2	1fd4	Protein_Protein	O-G	x,y,z-X,Y,Z			3	3	0	0	0	0	0	2	0	1	1	1	0	0	0	0	2	1	0	0	1tro	DNA_Protein	L-E	x,y,z-X,Y,Z
0	0	0	0	0	0	0	2	0	0	0	2	0	2	2	0	0	0	0	2	1fd4	Protein_Protein	K-C	x,y,z-X,Y,Z			0	1	0	0	0	0	0	0	0	0	0	0	0	0	0	0	0	0	0	0	1tro	DNA_Protein	J-G	x,y,z-X,Y,Z
0	3	0	0	0	1	0	0	0	0	0	4	0	0	1	0	0	0	2	0	1fd4	Protein_Protein	O-C	x,y,z-X,Y,Z			0	0	0	0	0	0	0	0	0	0	0	0	0	0	0	1	0	0	0	0	1tro	DNA_Protein	K-A	x,y,z-X,Y,Z
0	3	0	0	0	0	0	0	0	0	0	2	0	0	0	0	0	0	1	0	1fd4	Protein_Protein	K-G	x,y,z-X,Y,Z			0	2	0	1	0	2	1	1	0	1	1	5	0	0	0	3	0	0	1	1	1ttu	DNA_Protein	C-A	x,y,z-X,Y,Z
0	0	0	0	0	0	0	0	0	0	0	2	0	1	0	0	0	0	0	1	1fd4	Protein_Protein	M-G	x,y,z-X,Y,Z			0	2	1	0	1	2	1	0	0	0	0	4	0	2	0	1	3	0	0	0	1ttu	DNA_Protein	B-A	x,y,z-X,Y,Z
0	0	0	0	0	0	0	0	0	0	0	2	0	1	0	0	0	0	0	1	1fd4	Protein_Protein	K-A	x,y,z-X,Y,Z			1	5	0	1	0	1	3	3	1	0	0	2	1	3	1	2	0	0	0	2	1u1k	DNA_Protein	B-A	x,y,z-X,Y,Z
0	0	0	0	0	0	0	0	0	0	0	2	0	1	0	0	0	0	0	1	1fd4	Protein_Protein	I-C	x,y,z-X,Y,Z			1	6	0	1	0	1	1	1	1	0	1	3	1	0	2	0	1	0	1	1	1u35	DNA_Protein	J-A	x,y,z-X,Y,Z
0	0	0	0	1	0	0	0	0	0	0	1	0	1	0	0	0	0	0	1	1fd4	Protein_Protein	O-E	x,y,z-X,Y,Z			1	6	0	1	0	1	1	1	1	0	1	3	0	0	2	0	1	0	1	1	1u35	DNA_Protein	I-E	x,y,z-X,Y,Z
0	0	0	0	0	0	0	0	0	0	1	0	0	0	1	0	0	0	0	1	1fd4	Protein_Protein	K-J	x,y,z-X,Y,Z			0	8	0	0	0	1	0	0	1	0	2	2	1	1	2	1	2	0	1	1	1u35	DNA_Protein	J-E	x,y,z-X,Y,Z
0	0	0	0	0	0	0	0	0	0	1	0	0	0	1	0	0	0	0	1	1fd4	Protein_Protein	O-N	x,y,z-X,Y,Z			0	7	0	0	0	1	0	0	1	0	1	2	1	1	1	1	2	0	1	1	1u35	DNA_Protein	I-A	x,y,z-X,Y,Z
0	0	0	0	0	0	0	0	0	0	1	0	0	0	1	0	0	0	0	1	1fd4	Protein_Protein	G-F	x,y,z-X,Y,Z			1	3	0	0	0	0	0	2	0	1	1	4	0	0	1	1	0	0	1	1	1u35	DNA_Protein	J-C	x,y,z-X,Y,Z
0	0	0	0	0	0	0	0	0	0	1	0	0	0	1	0	0	0	0	1	1fd4	Protein_Protein	C-B	x,y,z-X,Y,Z			1	3	0	0	0	0	0	2	0	1	1	4	0	0	1	1	0	0	1	1	1u35	DNA_Protein	I-G	x,y,z-X,Y,Z
0	0	0	0	0	0	0	2	0	0	0	0	0	0	0	0	0	0	0	0	1fd4	Protein_Protein	M-I	x,y,z-X,Y,Z			0	3	0	0	0	0	1	2	0	1	0	4	0	0	0	3	2	0	1	0	1u35	DNA_Protein	J-H	x,y,z-X,Y,Z
0	0	0	0	0	0	0	2	0	0	0	0	0	0	0	0	0	0	0	0	1fd4	Protein_Protein	E-A	x,y,z-X,Y,Z			0	2	0	0	0	0	1	1	0	1	0	4	0	0	0	3	2	0	1	0	1u35	DNA_Protein	I-D	x,y,z-X,Y,Z
0	0	0	0	0	0	0	0	0	0	0	0	0	0	1	0	0	0	0	1	1fd4	Protein_Protein	M-L	x,y,z-X,Y,Z			0	5	0	0	0	0	0	1	0	0	0	3	0	0	0	2	1	0	0	0	1u35	DNA_Protein	I-C	x,y,z-X,Y,Z
0	0	0	0	0	0	0	0	0	0	0	1	0	0	1	0	0	0	0	0	1fd4	Protein_Protein	N-K	x,y,z-X,Y,Z			0	5	0	0	0	0	0	1	0	0	0	2	0	0	0	2	1	0	0	0	1u35	DNA_Protein	J-G	x,y,z-X,Y,Z
0	0	0	0	0	0	0	0	0	0	1	1	0	0	0	0	0	0	0	0	1fd4	Protein_Protein	F-C	x,y,z-X,Y,Z			0	2	0	0	0	0	1	1	0	1	0	4	0	0	0	2	1	0	1	0	1u35	DNA_Protein	I-H	x,y,z-X,Y,Z
0	0	0	0	0	0	0	0	0	0	0	0	0	0	1	0	0	0	0	1	1fd4	Protein_Protein	H-A	x,y,z-X,Y,Z			0	1	0	0	0	0	1	0	0	1	0	3	0	0	0	2	1	0	1	0	1u35	DNA_Protein	J-D	x,y,z-X,Y,Z
21	4	7	6	10	2	8	10	2	14	11	10	6	6	8	10	13	2	4	12	1fea	Protein_Protein	D-C	x,y,z-X,Y,Z			0	4	0	0	0	0	0	1	0	1	0	4	0	0	0	1	2	0	1	0	1u35	DNA_Protein	I-F	x,y,z-X,Y,Z
20	6	6	6	10	2	8	10	2	14	11	10	6	6	8	10	12	2	4	12	1fea	Protein_Protein	B-A	x,y,z-X,Y,Z			0	4	0	0	0	0	0	1	0	1	1	4	0	0	0	1	2	0	0	0	1u35	DNA_Protein	J-B	x,y,z-X,Y,Z
2	2	0	2	4	0	1	4	0	0	0	7	0	0	0	0	6	0	0	2	1fee	Protein_Protein	B-A	x,y,z-X,Y,Z			0	2	0	0	0	1	0	0	0	0	0	4	0	0	1	0	2	0	0	0	1u35	DNA_Protein	J-F	x,y,z-X,Y,Z
4	3	2	0	0	3	0	2	3	2	1	1	1	2	2	0	1	1	0	1	1fgl	Protein_Protein	B-A	x,y,z-X,Y,Z			1	2	0	0	0	1	0	0	0	0	0	3	0	0	1	0	2	0	0	0	1u35	DNA_Protein	I-B	x,y,z-X,Y,Z
8	0	2	4	4	4	3	6	4	0	9	0	10	0	8	4	4	0	0	4	1fj2	Protein_Protein	B-A	x,y,z-X,Y,Z			2	3	2	2	0	4	1	4	3	0	3	10	1	1	1	3	4	0	2	2	1u3e	DNA_Protein	A-M	x,y,z-X,Y,Z
18	10	2	5	0	5	4	11	2	4	1	2	4	7	8	6	4	0	2	13	1fjh	Protein_Protein	B-A	x,y,z-X,Y,Z			2	3	4	2	0	3	0	2	2	2	1	5	0	0	0	0	2	0	1	2	1u3e	DNA_Protein	B-M	x,y,z-X,Y,Z
3	4	2	3	6	1	1	3	1	3	5	1	1	2	2	4	4	1	1	2	1fle	Protein_Protein	I-E	x,y,z-X,Y,Z			0	2	1	2	0	3	0	2	2	0	1	3	0	0	0	0	1	0	1	2	1u3e	DNA_Protein	C-M	x,y,z-X,Y,Z
4	4	0	2	0	6	2	8	0	0	0	5	0	6	6	6	6	6	6	1	1flg	Protein_Protein	B-A	x,y,z-X,Y,Z			3	9	0	0	1	0	0	2	1	0	2	3	0	0	2	5	2	0	1	1	1u78	DNA_Protein	C-A	x,y,z-X,Y,Z
7	2	2	6	0	0	6	7	2	2	0	5	0	0	4	6	4	0	0	2	1fm7	Protein_Protein	B-A	x,y,z-X,Y,Z			3	9	1	0	0	0	1	1	2	0	2	3	0	0	2	4	1	0	0	0	1u78	DNA_Protein	B-A	x,y,z-X,Y,Z
6	4	4	4	2	6	2	7	6	2	7	0	4	0	4	4	5	0	4	6	1fn9	Protein_Protein	B-A	x,y,z-X,Y,Z			0	3	1	3	0	2	1	1	0	0	1	0	0	0	1	1	4	0	0	0	1u8r	DNA_Protein	E-B	x,y,z-X,Y,Z
6	0	0	0	4	7	0	2	0	2	1	0	0	4	0	4	0	0	0	2	1foc	Protein_Protein	B-A	x,y,z-X,Y,Z			0	3	1	3	0	2	1	1	0	0	1	0	0	0	1	1	4	0	0	0	1u8r	DNA_Protein	K-H	x,y,z-X,Y,Z
8	10	4	8	8	6	6	7	9	4	16	5	2	3	13	12	6	4	3	12	1foj	Protein_Protein	B-A	x,y,z-X,Y,Z			0	2	1	2	0	2	1	0	0	0	1	0	0	0	1	1	4	0	0	0	1u8r	DNA_Protein	L-G	x,y,z-X,Y,Z
2	5	4	5	4	2	0	5	6	2	2	3	0	4	0	10	6	3	2	4	1fon	Protein_Protein	B-A	x,y,z-X,Y,Z			0	2	1	2	0	2	1	0	0	0	1	0	0	0	1	1	4	0	0	0	1u8r	DNA_Protein	F-A	x,y,z-X,Y,Z
6	8	0	4	0	4	16	0	2	0	2	6	2	0	0	4	2	2	2	2	1fp3	Protein_Protein	B-A	x,y,z-X,Y,Z			0	3	1	2	0	2	1	0	0	0	1	0	0	0	1	1	4	0	0	0	1u8r	DNA_Protein	F-D	x,y,z-X,Y,Z
7	10	3	9	4	2	13	14	2	4	2	13	10	2	6	0	2	0	6	12	1fp6	Protein_Protein	B-A	x,y,z-X,Y,Z			0	3	1	2	0	2	1	0	0	0	1	0	0	0	1	1	4	0	0	0	1u8r	DNA_Protein	L-J	x,y,z-X,Y,Z
6	12	2	9	4	2	14	14	2	5	2	12	11	2	6	0	2	0	6	10	1fp6	Protein_Protein	D-C	x,y,z-X,Y,Z			0	2	1	2	0	2	1	0	0	0	1	0	0	0	1	1	4	0	0	0	1u8r	DNA_Protein	E-C	x,y,z-X,Y,Z
5	4	4	4	0	2	5	2	1	5	3	7	2	2	0	0	2	0	0	2	1fp6	Protein_Protein	C-A	x,y,z-X,Y,Z			0	2	1	2	0	2	1	0	0	0	1	0	0	0	1	1	4	0	0	0	1u8r	DNA_Protein	K-I	x,y,z-X,Y,Z
0	1	0	0	0	0	0	0	0	0	2	0	0	0	0	0	1	0	0	2	1fp7	Protein_Protein	B-A	x,y,z-X,Y,Z			1	3	0	0	0	1	1	1	0	0	1	0	1	0	1	1	0	0	0	0	1u8r	DNA_Protein	K-J	x,y,z-X,Y,Z
0	4	1	4	0	1	5	6	1	3	5	6	0	3	1	3	4	0	5	2	1fq1	Protein_Protein	B-A	x,y,z-X,Y,Z			1	3	0	0	0	1	1	1	0	0	1	0	1	0	1	1	0	0	0	0	1u8r	DNA_Protein	E-D	x,y,z-X,Y,Z
1	3	5	3	5	2	5	4	1	5	12	8	0	4	3	3	3	4	1	6	1fqv	Protein_Protein	B-A	x,y,z-X,Y,Z			1	3	0	0	0	1	0	1	0	0	1	0	1	0	1	1	0	0	0	0	1u8r	DNA_Protein	F-B	x,y,z-X,Y,Z
1	3	5	3	5	2	4	4	1	5	13	8	0	4	3	3	3	4	1	6	1fqv	Protein_Protein	N-M	x,y,z-X,Y,Z			1	3	0	0	0	1	1	1	0	0	1	0	1	0	1	1	0	0	0	0	1u8r	DNA_Protein	L-H	x,y,z-X,Y,Z
1	3	5	3	5	2	5	4	1	5	13	8	1	4	3	3	3	4	1	6	1fqv	Protein_Protein	J-I	x,y,z-X,Y,Z			1	3	0	0	0	1	0	1	0	0	1	0	1	0	1	1	0	0	0	0	1u8r	DNA_Protein	K-G	x,y,z-X,Y,Z
1	3	5	3	5	2	5	4	1	5	13	8	0	4	3	3	2	4	1	6	1fqv	Protein_Protein	P-O	x,y,z-X,Y,Z			1	3	0	0	0	1	0	1	0	0	1	0	1	0	1	1	0	0	0	0	1u8r	DNA_Protein	E-A	x,y,z-X,Y,Z
1	3	5	3	5	1	5	4	1	5	13	8	0	4	3	3	3	4	1	6	1fqv	Protein_Protein	H-G	x,y,z-X,Y,Z			1	3	0	0	0	1	0	0	0	0	1	0	1	0	1	1	0	0	0	0	1u8r	DNA_Protein	F-C	x,y,z-X,Y,Z
1	3	5	3	5	2	5	4	1	5	13	8	0	4	3	3	2	3	1	6	1fqv	Protein_Protein	D-C	x,y,z-X,Y,Z			1	3	0	0	0	1	0	0	0	0	1	0	1	0	1	1	0	0	0	0	1u8r	DNA_Protein	L-I	x,y,z-X,Y,Z
1	3	5	3	5	2	4	4	0	5	13	8	0	4	3	3	2	4	1	6	1fqv	Protein_Protein	F-E	x,y,z-X,Y,Z			1	5	4	3	0	5	4	3	4	0	1	3	0	2	0	3	3	1	2	2	1uaa	DNA_Protein	C-A	x,y,z-X,Y,Z
1	3	5	3	5	2	5	4	1	5	12	8	0	4	3	3	2	4	1	6	1fqv	Protein_Protein	L-K	x,y,z-X,Y,Z			2	5	3	4	0	2	1	3	4	0	3	2	0	3	0	4	4	1	1	0	1uaa	DNA_Protein	C-B	x,y,z-X,Y,Z
0	4	4	4	0	0	0	7	0	4	0	2	0	4	4	2	2	0	2	6	1fqv	Protein_Protein	O-M	x,y,z-X,Y,Z			2	4	2	0	0	1	1	0	5	1	2	6	0	5	0	2	3	0	0	2	1ubd	DNA_Protein	B-C	x,y,z-X,Y,Z
0	4	4	4	0	0	0	6	0	4	0	2	0	4	4	2	2	0	2	6	1fqv	Protein_Protein	C-A	x,y,z-X,Y,Z			0	3	1	1	0	1	1	0	2	0	0	4	0	1	0	4	1	0	1	0	1ubd	DNA_Protein	A-C	x,y,z-X,Y,Z
0	4	4	4	0	0	0	6	0	4	0	1	0	4	4	2	2	0	2	6	1fqv	Protein_Protein	K-I	x,y,z-X,Y,Z			1	3	0	1	0	0	1	1	3	1	1	0	0	1	1	3	0	1	2	1	1v15	DNA_Protein	K-D	x,y,z-X,Y,Z
0	4	4	4	0	0	0	6	0	4	0	1	0	4	4	2	2	0	2	6	1fqv	Protein_Protein	G-E	x,y,z-X,Y,Z			1	3	0	1	0	0	1	1	3	1	1	0	1	1	1	2	0	1	2	1	1v15	DNA_Protein	G-B	x,y,z-X,Y,Z
1	1	2	2	0	3	3	1	2	0	1	2	0	1	3	5	1	0	0	0	1fqv	Protein_Protein	M-A	x,y,z-X,Y,Z			1	3	0	1	0	1	1	1	3	1	1	0	0	1	1	2	0	1	2	1	1v15	DNA_Protein	I-C	x,y,z-X,Y,Z
0	1	2	3	0	3	1	0	2	1	0	1	0	0	1	0	2	1	0	2	1fqv	Protein_Protein	J-M	x,y,z-X,Y,Z			1	3	0	1	0	0	1	0	3	1	1	0	0	1	1	2	0	1	2	1	1v15	DNA_Protein	E-A	x,y,z-X,Y,Z
0	1	2	3	0	3	1	0	2	1	0	1	0	0	1	0	2	1	1	2	1fqv	Protein_Protein	L-O	x,y,z-X,Y,Z			0	0	4	1	0	1	0	0	0	0	2	2	0	1	1	1	1	0	1	0	1v15	DNA_Protein	F-B	x,y,z-X,Y,Z
0	1	2	3	0	2	1	0	2	1	0	1	0	0	1	0	2	1	0	2	1fqv	Protein_Protein	D-G	x,y,z-X,Y,Z			0	0	4	1	0	1	0	0	0	0	2	2	0	1	1	1	1	0	1	0	1v15	DNA_Protein	J-D	x,y,z-X,Y,Z
0	1	2	3	0	2	1	0	2	1	0	1	0	0	1	0	2	1	0	2	1fqv	Protein_Protein	F-A	x,y,z-X,Y,Z			0	2	0	1	0	0	0	2	1	1	0	0	0	0	0	0	0	0	0	1	1v15	DNA_Protein	L-D	x,y,z-X,Y,Z
0	1	2	3	0	2	1	0	2	1	0	1	0	0	1	0	2	1	1	2	1fqv	Protein_Protein	H-C	x,y,z-X,Y,Z			0	2	0	1	0	0	0	2	0	1	0	1	0	0	0	0	0	0	0	1	1v15	DNA_Protein	H-B	x,y,z-X,Y,Z
0	1	2	3	0	2	1	0	2	1	0	0	0	0	1	0	2	1	1	2	1fqv	Protein_Protein	P-K	x,y,z-X,Y,Z			0	1	0	1	0	0	0	2	0	1	0	0	0	0	0	0	0	0	0	1	1v15	DNA_Protein	J-C	x,y,z-X,Y,Z
0	1	2	3	0	2	1	0	2	1	0	1	0	0	1	0	2	1	0	2	1fqv	Protein_Protein	N-I	x,y,z-X,Y,Z			0	1	0	1	0	0	0	2	1	1	0	0	0	0	0	0	0	0	0	1	1v15	DNA_Protein	F-A	x,y,z-X,Y,Z
0	1	2	3	0	3	1	0	2	1	0	1	0	0	1	0	2	1	0	2	1fqv	Protein_Protein	B-E	x,y,z-X,Y,Z			0	0	0	0	0	0	0	0	0	0	0	1	0	1	0	3	0	0	1	0	1v15	DNA_Protein	L-B	x,y,z-X,Y,Z
0	0	2	0	0	0	2	3	0	2	0	5	0	0	0	0	0	0	0	0	1fqv	Protein_Protein	M-I	x,y,z-X,Y,Z			0	0	0	0	0	0	0	0	0	0	0	1	0	1	0	3	0	0	1	0	1v15	DNA_Protein	H-D	x,y,z-X,Y,Z
0	0	2	0	0	0	2	3	0	2	0	6	0	0	0	0	0	0	0	0	1fqv	Protein_Protein	O-K	x,y,z-X,Y,Z			0	0	1	0	0	0	0	0	0	0	0	1	0	0	1	2	0	0	0	0	1v15	DNA_Protein	I-D	x,y,z-X,Y,Z
0	0	2	0	0	0	2	3	0	2	0	5	0	0	0	0	0	0	0	0	1fqv	Protein_Protein	E-A	x,y,z-X,Y,Z			0	0	1	0	0	0	0	0	0	0	0	1	0	0	1	2	0	0	0	0	1v15	DNA_Protein	E-B	x,y,z-X,Y,Z
0	0	2	0	0	0	2	2	0	2	0	5	0	0	0	0	0	0	0	0	1fqv	Protein_Protein	G-C	x,y,z-X,Y,Z			0	0	1	0	0	0	1	0	0	0	0	0	0	0	0	1	0	0	0	0	1v15	DNA_Protein	E-D	x,y,z-X,Y,Z
0	0	0	1	0	0	1	1	0	0	0	3	0	0	0	1	2	0	0	1	1fqv	Protein_Protein	F-O	x,y,z-X,Y,Z			0	0	0	0	0	0	1	0	0	0	0	0	1	0	0	1	0	0	0	0	1v15	DNA_Protein	I-B	x,y,z-X,Y,Z
0	0	0	0	0	0	2	0	0	0	0	2	0	0	0	0	0	0	0	0	1fqv	Protein_Protein	F-M	x,y,z-X,Y,Z			0	0	0	0	0	0	0	0	0	0	0	1	0	0	0	0	0	0	1	0	1v15	DNA_Protein	G-D	x,y,z-X,Y,Z
2	1	5	3	1	1	1	3	1	2	3	3	0	1	4	8	3	0	4	3	1fr2	Protein_Protein	B-A	x,y,z-X,Y,Z			0	0	0	0	0	0	0	0	0	0	0	1	0	0	0	0	0	0	1	0	1v15	DNA_Protein	K-B	x,y,z-X,Y,Z
16	9	8	10	7	11	8	11	9	11	13	11	3	10	11	7	10	4	7	10	1frf	Protein_Protein	L-S	x,y,z-X,Y,Z			3	5	1	0	0	3	0	2	3	0	1	3	1	1	0	0	2	1	2	1	1vas	DNA_Protein	B-A	x,y,z-X,Y,Z
4	3	0	2	4	3	8	8	2	9	14	0	4	3	6	5	5	2	0	2	1ft9	Protein_Protein	B-A	x,y,z-X,Y,Z			0	2	1	2	0	3	0	3	0	2	0	3	1	1	1	0	2	0	1	0	1vas	DNA_Protein	C-A	x,y,z-X,Y,Z
4	2	6	2	1	0	0	8	0	0	2	0	0	4	5	4	2	4	4	0	1fux	Protein_Protein	B-A	x,y,z-X,Y,Z			0	2	2	0	1	1	1	1	0	2	2	3	0	3	2	2	3	0	0	5	1vol	DNA_Protein	D-B	x,y,z-X,Y,Z
6	2	0	2	0	6	2	0	2	2	10	8	6	2	2	6	2	0	6	0	1fvf	Protein_Protein	B-A	x,y,z-X,Y,Z			1	1	2	0	0	1	0	1	0	1	3	3	1	4	1	1	3	0	0	5	1vol	DNA_Protein	C-B	x,y,z-X,Y,Z
3	0	8	8	2	0	4	2	0	6	12	11	2	5	0	4	2	0	8	4	1fvp	Protein_Protein	B-A	x,y,z-X,Y,Z			1	3	0	0	0	0	0	3	0	0	0	3	0	0	0	3	1	0	0	2	1vol	DNA_Protein	D-A	x,y,z-X,Y,Z
0	4	6	6	0	4	4	2	4	0	12	2	2	6	8	9	6	6	8	4	1fw3	Protein_Protein	B-A	x,y,z-X,Y,Z			1	2	1	0	0	0	0	1	0	0	0	3	0	0	0	0	0	0	0	0	1vol	DNA_Protein	C-A	x,y,z-X,Y,Z
4	3	8	4	2	0	2	8	2	4	10	5	2	4	3	0	2	0	8	16	1fwl	Protein_Protein	D-C	x,y,z-X,Y,Z			0	0	2	2	0	2	2	2	0	1	1	6	0	2	1	5	1	0	2	2	1vrr	DNA_Protein	C-B	x,y,z-X,Y,Z
4	2	7	3	2	0	2	8	2	4	10	6	2	4	2	0	2	0	7	16	1fwl	Protein_Protein	B-A	x,y,z-X,Y,Z			0	0	2	2	0	2	2	2	0	1	1	6	0	2	1	5	1	0	2	2	1vrr	DNA_Protein	D-A	x,y,z-X,Y,Z
0	0	2	2	0	0	0	0	0	0	4	5	0	2	0	0	0	0	0	0	1fwl	Protein_Protein	C-A	x,y,z-X,Y,Z			0	1	1	0	0	1	1	2	0	0	0	3	0	0	0	1	1	0	3	0	1vrr	DNA_Protein	D-B	x,y,z-X,Y,Z
0	1	1	2	0	0	3	0	0	0	0	6	0	1	0	1	0	0	1	1	1fwl	Protein_Protein	D-A	x,y,z-X,Y,Z			0	1	1	0	0	1	1	2	0	0	0	3	0	0	0	1	1	0	3	0	1vrr	DNA_Protein	C-A	x,y,z-X,Y,Z
0	1	1	1	0	0	2	0	0	1	0	6	0	2	0	0	0	0	0	1	1fwl	Protein_Protein	C-B	x,y,z-X,Y,Z			0	4	2	0	0	0	0	0	1	1	1	2	0	0	0	3	0	1	1	0	1vtn	DNA_Protein	A-C	x,y,z-X,Y,Z
15	16	18	23	4	8	24	29	16	6	26	20	14	14	24	12	22	6	14	20	1fwx	Protein_Protein	B-A	x,y,z-X,Y,Z			0	2	1	0	1	1	0	1	1	0	2	2	0	1	0	3	0	1	1	0	1vtn	DNA_Protein	B-C	x,y,z-X,Y,Z
15	16	22	21	4	8	22	27	16	6	25	20	14	14	24	12	22	6	14	20	1fwx	Protein_Protein	D-C	x,y,z-X,Y,Z			1	4	0	1	0	1	0	0	0	0	1	3	1	0	0	0	1	1	0	1	1w0t	DNA_Protein	D-A	x,y,z-X,Y,Z
1	0	0	0	0	0	3	1	0	0	0	1	0	0	0	0	0	0	0	1	1fwx	Protein_Protein	D-B	x,y,z-X,Y,Z			1	4	0	1	0	1	0	0	0	0	1	3	1	0	0	0	1	1	0	1	1w0t	DNA_Protein	D-B	x,y,z-X,Y,Z
4	1	0	2	0	1	6	4	0	2	0	2	0	0	2	2	0	0	0	0	1fxr	Protein_Protein	B-A	x,y,z-X,Y,Z			0	2	1	1	0	0	0	1	0	0	0	3	0	0	0	2	0	1	0	1	1w0t	DNA_Protein	C-A	x,y,z-X,Y,Z
0	8	3	5	1	9	2	4	8	1	8	1	0	2	2	4	1	0	3	1	1fxw	Protein_Protein	F-A	x,y,z-X,Y,Z			0	2	1	1	0	0	1	1	0	0	2	2	0	0	0	2	0	1	0	1	1w0t	DNA_Protein	C-B	x,y,z-X,Y,Z
1	0	1	1	2	1	0	5	1	0	0	1	0	0	0	3	0	2	0	2	1fy5	Protein_Protein	B-A	x,y,z-X,Y,Z			1	2	2	1	0	1	2	3	2	2	1	5	2	0	0	1	6	3	0	0	1wte	DNA_Protein	X-B	x,y,z-X,Y,Z
0	6	1	0	4	2	6	4	0	0	8	0	2	2	4	8	4	2	2	12	1fzv	Protein_Protein	B-A	x,y,z-X,Y,Z			1	2	2	1	0	1	2	3	3	2	2	5	2	0	0	1	7	3	0	0	1wte	DNA_Protein	Y-A	x,y,z-X,Y,Z
3	10	4	6	0	6	8	10	4	2	9	2	0	4	0	0	4	2	13	5	1g0r	Protein_Protein	C-A	x,y,z-X,Y,Z			1	1	0	4	0	1	2	2	0	1	2	2	1	1	0	0	3	1	1	0	1wte	DNA_Protein	Y-B	x,y,z-X,Y,Z
4	10	4	8	0	6	7	10	4	2	10	2	0	4	0	0	4	2	13	4	1g0r	Protein_Protein	G-F	x,y,z-X,Y,Z			1	1	0	4	0	1	2	2	0	1	2	3	1	1	0	0	3	1	1	0	1wte	DNA_Protein	X-A	x,y,z-X,Y,Z
4	10	4	6	0	6	8	10	4	2	9	2	0	4	0	1	4	2	14	5	1g0r	Protein_Protein	H-E	x,y,z-X,Y,Z			2	1	0	0	0	0	0	3	0	0	0	4	0	0	0	2	0	0	1	2	1wtr	DNA_Protein	C-A	x,y,z-X,Y,Z
4	10	4	6	0	6	8	10	4	2	9	2	0	4	0	0	4	2	13	4	1g0r	Protein_Protein	D-B	x,y,z-X,Y,Z			1	2	0	0	0	0	0	1	0	0	0	2	0	0	0	1	2	1	0	1	1wtr	DNA_Protein	B-A	x,y,z-X,Y,Z
6	4	4	4	0	6	0	2	4	2	15	4	0	0	8	0	2	0	6	0	1g0r	Protein_Protein	H-G	x,y,z-X,Y,Z			2	10	0	0	1	2	1	7	2	1	6	8	0	2	2	6	5	0	2	0	1x9n	DNA_Protein	D-A	x,y,z-X,Y,Z
6	4	4	4	0	6	2	3	4	2	14	4	0	0	8	0	2	0	6	0	1g0r	Protein_Protein	B-A	x,y,z-X,Y,Z			1	3	0	1	0	0	3	1	0	0	1	5	0	2	2	2	1	0	0	0	1x9n	DNA_Protein	C-A	x,y,z-X,Y,Z
6	4	4	4	0	4	2	2	4	2	14	4	0	0	8	0	2	0	6	0	1g0r	Protein_Protein	F-E	x,y,z-X,Y,Z			0	2	2	1	0	1	2	4	0	0	1	1	0	1	0	1	1	0	0	2	1x9n	DNA_Protein	B-A	x,y,z-X,Y,Z
6	4	4	4	0	5	2	2	4	2	14	4	0	0	8	0	2	0	6	0	1g0r	Protein_Protein	D-C	x,y,z-X,Y,Z			2	2	2	1	0	1	0	0	0	0	1	4	0	2	1	1	2	0	1	1	1xbr	DNA_Protein	C-A	x,y,z-X,Y,Z
2	3	1	3	0	5	3	3	0	1	3	2	0	0	0	2	1	0	0	0	1g0r	Protein_Protein	E-B	x,y,z-X,Y,Z			2	2	1	1	0	1	0	0	0	0	1	4	0	2	1	1	2	1	1	1	1xbr	DNA_Protein	D-B	x,y,z-X,Y,Z
0	0	0	0	0	2	0	0	0	0	0	0	0	0	0	0	0	0	0	0	1g0r	Protein_Protein	H-F	x,y,z-X,Y,Z			2	2	1	0	0	0	0	0	0	2	0	2	1	3	0	0	1	0	1	0	1xbr	DNA_Protein	D-A	x,y,z-X,Y,Z
0	0	0	0	0	2	0	0	0	0	0	0	0	0	0	0	0	0	0	0	1g0r	Protein_Protein	G-E	x,y,z-X,Y,Z			2	2	1	0	0	0	0	0	0	2	0	2	1	3	0	0	1	0	1	0	1xbr	DNA_Protein	C-B	x,y,z-X,Y,Z
0	0	0	0	0	2	0	0	0	0	0	0	0	0	0	0	0	0	0	0	1g0r	Protein_Protein	D-A	x,y,z-X,Y,Z			1	1	0	0	0	1	3	0	0	0	1	3	1	0	0	2	2	0	0	1	1xsd	DNA_Protein	B-A	x,y,z-X,Y,Z
0	0	0	0	0	2	0	0	0	0	0	0	0	0	0	0	0	0	0	0	1g0r	Protein_Protein	C-B	x,y,z-X,Y,Z			1	5	1	0	0	0	1	0	1	0	2	2	0	1	1	3	4	1	1	0	1y6f	DNA_Protein	C-A	x,y,z-X,Y,Z
14	8	0	6	1	0	4	4	3	5	2	2	0	2	7	11	7	2	6	4	1g1a	Protein_Protein	D-C	x,y,z-X,Y,Z			2	4	0	0	0	0	1	0	0	1	1	1	0	1	1	1	0	0	0	2	1y6f	DNA_Protein	D-A	x,y,z-X,Y,Z
13	8	0	6	1	0	4	5	3	5	2	2	0	2	7	12	7	2	6	4	1g1a	Protein_Protein	B-A	x,y,z-X,Y,Z			1	2	1	0	0	0	0	0	0	0	2	1	0	0	1	3	3	1	1	0	1y6f	DNA_Protein	C-B	x,y,z-X,Y,Z
2	2	1	5	0	0	4	2	0	3	2	5	0	2	0	2	4	0	2	1	1g1a	Protein_Protein	C-B	x,y,z-X,Y,Z			2	1	0	0	0	0	0	0	0	1	1	0	0	0	1	0	0	0	0	1	1y6f	DNA_Protein	D-B	x,y,z-X,Y,Z
2	4	0	2	0	0	6	2	4	2	2	2	0	0	2	0	0	0	6	4	1g2i	Protein_Protein	B-A	x,y,z-X,Y,Z			1	4	0	0	0	1	0	0	1	1	2	3	1	0	0	1	0	2	1	0	1yo5	DNA_Protein	B-C	x,y,z-X,Y,Z
2	7	2	4	0	2	4	2	2	4	2	4	0	0	2	2	0	0	2	0	1g2i	Protein_Protein	C-A	x,y,z-X,Y,Z			0	4	0	1	0	2	0	0	0	0	1	1	0	0	0	3	0	0	3	0	1yo5	DNA_Protein	A-C	x,y,z-X,Y,Z
4	6	2	2	0	4	2	8	0	2	8	4	0	12	10	2	2	0	4	4	1g2q	Protein_Protein	B-A	x,y,z-X,Y,Z			0	4	1	0	0	0	0	1	1	0	1	3	0	0	0	1	0	0	2	0	1yrn	DNA_Protein	C-B	x,y,z-X,Y,Z
2	11	9	7	2	3	13	8	4	7	7	10	0	3	3	7	3	2	4	4	1g3j	Protein_Protein	B-A	x,y,z-X,Y,Z			0	3	2	0	0	1	0	1	1	2	0	1	0	1	1	0	0	1	1	1	1yrn	DNA_Protein	D-B	x,y,z-X,Y,Z
2	9	9	5	2	1	8	7	3	6	7	9	0	3	3	4	3	1	4	4	1g3j	Protein_Protein	D-C	x,y,z-X,Y,Z			0	3	1	0	0	0	0	0	0	1	2	1	1	1	0	2	0	0	0	0	1yrn	DNA_Protein	C-A	x,y,z-X,Y,Z
2	4	0	2	0	3	3	2	0	1	4	2	0	0	3	3	0	0	1	1	1g3j	Protein_Protein	C-A	x,y,z-X,Y,Z			0	2	2	0	0	1	0	0	0	2	1	0	0	0	0	1	0	1	0	1	1yrn	DNA_Protein	D-A	x,y,z-X,Y,Z
0	1	0	0	0	1	2	0	0	1	1	0	0	0	1	0	0	0	0	0	1g3j	Protein_Protein	D-A	x,y,z-X,Y,Z			2	8	1	1	0	0	3	3	2	1	3	6	0	0	2	6	4	1	2	2	1z1g	DNA_Protein	J-B	x,y,z-X,Y,Z
3	5	1	4	0	5	4	4	2	1	6	1	0	1	6	3	4	2	2	2	1g4c	Protein_Protein	B-A	x,y,z-X,Y,Z			2	8	1	2	0	1	0	3	1	1	1	6	0	1	0	5	2	0	1	1	1z1g	DNA_Protein	L-C	x,y,z-X,Y,Z
2	3	4	4	1	4	6	6	0	2	5	4	1	1	2	4	3	0	2	2	1g4u	Protein_Protein	R-S	x,y,z-X,Y,Z			1	7	1	1	0	0	0	2	1	1	1	7	0	1	1	5	3	0	1	1	1z1g	DNA_Protein	J-A	x,y,z-X,Y,Z
14	29	0	20	0	8	24	16	6	6	30	10	10	20	22	4	10	4	12	18	1g51	Protein_Protein	B-A	x,y,z-X,Y,Z			1	6	1	1	0	0	0	2	1	1	1	7	0	1	1	4	2	0	1	1	1z1g	DNA_Protein	I-D	x,y,z-X,Y,Z
6	6	2	4	0	0	5	10	3	4	1	0	4	4	2	4	8	0	0	8	1g58	Protein_Protein	B-A	x,y,z-X,Y,Z			1	8	1	2	0	0	0	2	1	1	1	5	0	2	1	4	2	0	1	1	1z1g	DNA_Protein	K-B	x,y,z-X,Y,Z
10	12	7	10	1	0	4	8	0	14	11	5	6	2	6	6	0	0	2	10	1g5c	Protein_Protein	F-E	x,y,z-X,Y,Z			1	8	1	1	0	1	2	2	2	0	1	6	0	1	0	5	3	1	2	2	1z1g	DNA_Protein	I-A	x,y,z-X,Y,Z
10	11	5	13	0	0	4	9	0	13	13	4	6	2	5	6	0	0	2	11	1g5c	Protein_Protein	B-A	x,y,z-X,Y,Z			2	7	1	1	0	0	1	2	2	2	2	6	0	0	0	6	3	0	2	2	1z1g	DNA_Protein	L-D	x,y,z-X,Y,Z
10	11	5	13	0	0	4	10	0	13	12	4	6	2	5	6	0	0	2	11	1g5c	Protein_Protein	D-C	x,y,z-X,Y,Z			3	7	1	1	0	0	2	2	2	0	2	6	0	1	0	6	3	0	2	2	1z1g	DNA_Protein	K-C	x,y,z-X,Y,Z
1	3	3	3	0	1	3	2	2	8	8	2	0	2	2	1	1	0	0	0	1g5c	Protein_Protein	C-A	x,y,z-X,Y,Z			0	3	2	0	0	0	1	0	0	1	2	0	0	0	3	0	0	0	1	0	1z1g	DNA_Protein	H-D	x,y,z-X,Y,Z
0	2	0	1	0	0	1	1	1	1	1	1	0	1	0	1	0	0	0	0	1g5c	Protein_Protein	D-A	x,y,z-X,Y,Z			0	3	2	0	0	0	1	0	0	1	2	0	0	0	3	0	0	0	1	0	1z1g	DNA_Protein	F-B	x,y,z-X,Y,Z
0	1	0	2	0	0	4	0	0	0	0	1	0	0	0	1	0	0	1	0	1g5c	Protein_Protein	E-A	x,y,z-X,Y,Z			0	4	2	0	0	0	1	0	0	1	2	0	0	0	3	0	0	0	1	0	1z1g	DNA_Protein	H-C	x,y,z-X,Y,Z
0	1	0	0	0	0	2	1	0	0	2	1	0	0	1	0	0	0	0	1	1g5c	Protein_Protein	F-A	x,y,z-X,Y,Z			0	4	3	0	0	0	1	0	0	1	2	0	0	0	2	0	0	0	1	0	1z1g	DNA_Protein	F-A	x,y,z-X,Y,Z
10	20	7	6	4	6	16	9	9	9	26	8	0	12	10	16	3	4	0	21	1g5h	Protein_Protein	D-C	x,y,z-X,Y,Z			0	3	1	0	1	0	1	2	0	0	1	1	0	1	0	0	0	0	1	0	1z1g	DNA_Protein	G-D	x,y,z-X,Y,Z
6	18	5	6	4	4	14	9	9	6	26	7	0	12	9	16	3	4	0	21	1g5h	Protein_Protein	B-A	x,y,z-X,Y,Z			0	3	2	0	1	0	1	3	0	0	1	1	0	1	0	0	0	0	1	0	1z1g	DNA_Protein	E-B	x,y,z-X,Y,Z
0	2	8	2	0	2	0	2	0	0	2	0	0	0	0	2	2	0	0	4	1g5h	Protein_Protein	C-A	x,y,z-X,Y,Z			0	2	1	0	1	0	1	2	0	0	1	1	0	1	0	0	0	0	1	0	1z1g	DNA_Protein	G-C	x,y,z-X,Y,Z
2	3	1	1	0	2	1	2	2	0	1	1	0	0	4	2	3	1	1	0	1g5h	Protein_Protein	C-B	x,y,z-X,Y,Z			0	2	2	0	1	0	1	2	0	0	0	1	0	1	0	0	0	0	1	0	1z1g	DNA_Protein	E-A	x,y,z-X,Y,Z
1	3	1	1	0	2	2	2	2	0	1	1	0	0	4	0	3	1	0	1	1g5h	Protein_Protein	D-A	x,y,z-X,Y,Z			0	1	0	1	0	0	0	0	0	0	0	0	0	0	0	0	0	0	0	0	1z1g	DNA_Protein	G-A	x,y,z-X,Y,Z
0	1	0	0	0	1	0	0	0	0	0	0	0	0	0	0	2	0	0	0	1g5h	Protein_Protein	D-B	x,y,z-X,Y,Z			0	1	0	0	0	0	0	0	0	0	0	0	0	0	0	0	0	0	0	0	1z1g	DNA_Protein	E-C	x,y,z-X,Y,Z
0	2	0	10	2	4	0	2	2	4	2	0	2	0	0	0	4	0	4	0	1g5u	Protein_Protein	B-A	x,y,z-X,Y,Z			0	1	0	0	0	0	0	0	0	0	0	0	0	0	0	0	0	0	0	0	1z1g	DNA_Protein	I-C	x,y,z-X,Y,Z
6	12	5	5	4	6	2	7	6	5	2	6	2	12	2	4	6	4	6	6	1g60	Protein_Protein	B-A	x,y,z-X,Y,Z			0	1	0	0	0	0	0	0	0	0	0	0	0	0	0	0	0	0	0	0	1z1g	DNA_Protein	K-A	x,y,z-X,Y,Z
13	8	2	7	0	5	7	15	7	6	8	7	4	5	4	2	11	1	2	9	1g64	Protein_Protein	B-A	x,y,z-X,Y,Z			1	4	1	0	0	0	0	0	1	1	1	1	0	0	1	1	1	0	0	1	1z63	DNA_Protein	C-A	x,y,z-X,Y,Z
0	2	4	5	0	2	7	3	7	7	11	6	4	9	3	4	6	2	13	4	1g6q	Protein_Protein	2-1	x,y,z-X,Y,Z			1	4	1	0	0	0	0	0	1	1	1	1	0	0	1	1	1	0	0	1	1z63	DNA_Protein	E-B	x,y,z-X,Y,Z
0	2	2	3	0	2	6	3	6	6	10	4	4	8	2	2	6	2	9	4	1g6q	Protein_Protein	6-5	x,y,z-X,Y,Z			0	1	1	0	0	1	0	0	0	1	1	3	0	0	1	0	1	0	0	0	1z63	DNA_Protein	D-A	x,y,z-X,Y,Z
0	2	2	2	0	2	7	4	3	4	10	4	4	8	2	2	6	2	8	4	1g6q	Protein_Protein	4-3	x,y,z-X,Y,Z			0	1	1	0	0	0	0	0	0	1	1	3	0	0	1	0	1	0	0	0	1z63	DNA_Protein	F-B	x,y,z-X,Y,Z
1	5	3	7	0	3	1	3	1	2	1	2	1	1	1	1	4	0	1	1	1g6q	Protein_Protein	4-2	x,y,z-X,Y,Z			1	6	0	1	0	1	1	1	2	0	1	3	1	0	3	0	0	0	1	1	1zla	DNA_Protein	J-A	x,y,z-X,Y,Z
1	5	3	7	0	2	1	3	1	2	1	2	1	2	1	1	4	0	0	1	1g6q	Protein_Protein	5-1	x,y,z-X,Y,Z			1	6	0	1	0	1	1	1	2	0	1	3	0	0	2	0	0	0	1	1	1zla	DNA_Protein	I-E	x,y,z-X,Y,Z
1	4	3	6	0	2	1	3	0	2	1	2	1	2	1	2	4	0	0	0	1g6q	Protein_Protein	6-2	x,y,z-X,Y,Z			0	7	0	0	0	2	0	0	2	0	2	2	1	1	2	2	1	0	1	1	1zla	DNA_Protein	I-A	x,y,z-X,Y,Z
1	4	3	6	0	2	1	3	0	2	1	2	1	1	1	1	4	0	0	0	1g6q	Protein_Protein	3-1	x,y,z-X,Y,Z			0	7	0	0	0	1	0	0	2	0	2	2	1	1	2	1	1	0	1	1	1zla	DNA_Protein	J-E	x,y,z-X,Y,Z
0	0	0	2	0	0	0	2	0	0	0	0	0	0	0	0	0	0	2	0	1g6q	Protein_Protein	4-1	x,y,z-X,Y,Z			2	4	0	0	0	0	1	2	0	1	0	2	0	0	2	0	2	0	0	1	1zla	DNA_Protein	I-G	x,y,z-X,Y,Z
0	0	0	2	0	0	0	2	0	0	0	0	0	0	0	0	0	0	2	0	1g6q	Protein_Protein	5-2	x,y,z-X,Y,Z			2	4	0	0	0	0	1	2	0	1	0	2	0	0	2	0	2	0	0	1	1zla	DNA_Protein	J-C	x,y,z-X,Y,Z
0	1	0	1	0	0	0	1	0	0	0	0	0	0	0	0	0	0	1	0	1g6q	Protein_Protein	6-4	x,y,z-X,Y,Z			1	6	0	0	0	0	0	1	0	0	0	2	0	0	1	1	1	0	0	0	1zla	DNA_Protein	I-C	x,y,z-X,Y,Z
0	0	1	0	0	0	0	2	0	1	2	4	0	0	0	0	0	0	0	0	1g6q	Protein_Protein	6-1	x,y,z-X,Y,Z			1	6	0	0	0	0	0	1	0	0	0	2	0	0	1	1	1	0	0	0	1zla	DNA_Protein	J-G	x,y,z-X,Y,Z
0	0	1	0	0	0	0	2	0	1	2	4	0	0	0	0	0	0	0	0	1g6q	Protein_Protein	3-2	x,y,z-X,Y,Z			0	4	0	0	0	0	0	1	0	1	0	4	0	0	0	1	2	0	1	0	1zla	DNA_Protein	I-F	x,y,z-X,Y,Z
11	6	6	2	0	8	6	6	6	4	8	4	6	6	4	12	2	4	2	4	1g6w	Protein_Protein	B-A	x,y,z-X,Y,Z			0	4	0	0	0	0	0	2	0	1	1	4	0	0	0	1	2	0	1	0	1zla	DNA_Protein	J-B	x,y,z-X,Y,Z
11	7	6	2	0	8	5	5	6	4	8	4	6	6	4	11	2	4	2	4	1g6w	Protein_Protein	D-C	x,y,z-X,Y,Z			0	3	0	0	0	0	1	1	0	1	0	3	0	0	0	3	2	0	1	0	1zla	DNA_Protein	I-D	x,y,z-X,Y,Z
1	5	3	2	0	0	5	3	1	2	4	5	1	2	1	0	2	0	3	1	1g6w	Protein_Protein	C-B	x,y,z-X,Y,Z			0	2	0	0	0	0	1	1	0	1	0	2	0	0	0	3	1	0	1	0	1zla	DNA_Protein	J-H	x,y,z-X,Y,Z
2	4	9	3	0	1	7	6	8	6	12	10	0	5	5	5	12	3	4	14	1g85	Protein_Protein	B-A	x,y,z-X,Y,Z			0	3	0	0	0	1	0	0	0	0	0	3	0	0	1	0	2	0	0	0	1zla	DNA_Protein	J-F	x,y,z-X,Y,Z
2	7	4	6	2	9	5	2	7	9	24	3	4	6	2	7	11	0	3	3	1g8e	Protein_Protein	B-A	x,y,z-X,Y,Z			1	1	0	0	0	0	1	0	0	1	0	2	0	0	0	1	2	0	1	0	1zla	DNA_Protein	J-D	x,y,z-X,Y,Z
5	8	3	4	4	4	7	8	3	5	10	6	3	3	7	10	10	0	3	4	1g8j	Protein_Protein	D-C	x,y,z-X,Y,Z			1	1	0	0	0	0	1	0	0	1	0	3	0	0	0	1	1	0	1	0	1zla	DNA_Protein	I-H	x,y,z-X,Y,Z
5	8	3	2	4	4	7	7	3	5	10	5	3	3	7	10	10	0	2	3	1g8j	Protein_Protein	B-A	x,y,z-X,Y,Z			0	2	0	0	0	1	0	0	0	0	0	3	0	0	1	0	2	0	0	0	1zla	DNA_Protein	I-B	x,y,z-X,Y,Z
2	4	6	4	2	0	2	2	2	4	4	2	0	0	4	6	0	0	2	6	1g8t	Protein_Protein	B-A	x,y,z-X,Y,Z			0	2	2	0	0	0	2	0	0	0	2	3	0	0	0	1	1	0	0	1	1zlk	DNA_Protein	D-B	x,y,z-X,Y,Z
11	3	4	7	2	0	14	15	2	10	16	18	6	4	9	6	4	0	8	10	1g99	Protein_Protein	B-A	x,y,z-X,Y,Z			0	2	2	0	0	0	2	0	0	0	2	3	0	0	0	1	1	0	0	1	1zlk	DNA_Protein	C-A	x,y,z-X,Y,Z
0	1	1	2	0	2	1	2	0	1	2	0	0	0	0	2	0	2	0	0	1ga4	Protein_Protein	I-A	x,y,z-X,Y,Z			1	1	1	1	0	1	0	0	0	0	1	2	0	1	0	0	2	0	1	0	1zlk	DNA_Protein	D-A	x,y,z-X,Y,Z
18	15	2	12	0	6	8	8	4	5	6	10	7	8	13	12	14	5	6	13	1gc3	Protein_Protein	F-E	x,y,z-X,Y,Z			1	2	1	1	0	1	0	0	0	0	1	2	0	1	0	0	2	0	1	0	1zlk	DNA_Protein	C-B	x,y,z-X,Y,Z
17	15	2	12	0	6	8	8	4	4	6	10	7	8	11	12	15	5	6	13	1gc3	Protein_Protein	B-A	x,y,z-X,Y,Z			1	1	0	0	2	0	1	0	1	2	0	3	0	0	1	2	0	0	0	2	1zme	DNA_Protein	A-D	x,y,z-X,Y,Z
17	14	0	12	0	6	8	8	4	4	6	10	6	8	14	12	14	4	4	12	1gc3	Protein_Protein	D-C	x,y,z-X,Y,Z			1	1	0	0	1	2	0	0	1	1	1	2	0	0	0	2	1	0	0	1	1zme	DNA_Protein	B-C	x,y,z-X,Y,Z
17	14	1	12	0	6	9	8	4	4	6	10	7	8	12	12	14	4	4	12	1gc3	Protein_Protein	H-G	x,y,z-X,Y,Z			0	1	0	0	0	0	0	0	1	2	0	3	0	0	0	1	0	0	1	2	1zme	DNA_Protein	B-D	x,y,z-X,Y,Z
2	4	0	1	0	1	4	1	0	1	2	1	0	0	2	0	0	0	0	3	1gc3	Protein_Protein	D-B	x,y,z-X,Y,Z			0	1	0	0	0	0	0	0	1	1	0	1	0	0	0	0	0	0	0	1	1zme	DNA_Protein	A-C	x,y,z-X,Y,Z
0	3	0	1	0	0	7	0	2	0	0	0	0	0	1	0	2	0	0	3	1gc3	Protein_Protein	G-E	x,y,z-X,Y,Z			1	3	0	1	0	0	2	1	3	0	1	3	0	2	0	1	0	1	0	0	1zns	DNA_Protein	B-A	x,y,z-X,Y,Z
0	2	0	0	0	0	1	0	0	0	0	0	1	0	0	1	0	0	0	0	1gc3	Protein_Protein	G-F	x,y,z-X,Y,Z			0	2	0	2	0	0	2	1	0	1	0	4	0	1	0	2	0	0	0	0	1zns	DNA_Protein	C-A	x,y,z-X,Y,Z
1	2	0	0	0	1	1	0	0	0	1	0	0	0	0	0	0	0	0	0	1gc3	Protein_Protein	H-E	x,y,z-X,Y,Z			1	2	0	0	0	0	1	1	0	0	0	3	0	0	0	2	1	0	0	0	1zs4	DNA_Protein	U-C	x,y,z-X,Y,Z
4	5	4	7	2	3	8	4	0	4	2	6	0	0	12	6	1	2	3	7	1gcj	Protein_Protein	B-A	x,y,z-X,Y,Z			0	2	0	0	0	0	1	1	0	0	0	2	0	0	0	2	1	0	0	0	1zs4	DNA_Protein	U-A	x,y,z-X,Y,Z
6	5	2	4	0	0	5	8	0	2	18	3	2	4	8	0	2	0	2	16	1gd7	Protein_Protein	B-A	x,y,z-X,Y,Z			0	1	0	1	0	1	0	1	0	0	0	1	0	0	0	1	0	2	0	1	1zs4	DNA_Protein	T-C	x,y,z-X,Y,Z
6	5	2	4	0	0	4	8	0	2	18	3	2	4	8	0	2	0	2	16	1gd7	Protein_Protein	D-C	x,y,z-X,Y,Z			0	1	0	1	0	1	0	1	0	0	0	1	0	0	0	1	0	2	0	1	1zs4	DNA_Protein	T-A	x,y,z-X,Y,Z
2	3	0	0	0	0	1	1	0	0	3	1	0	0	1	0	1	0	0	0	1gd7	Protein_Protein	C-B	x,y,z-X,Y,Z			0	0	0	1	0	0	0	0	0	0	0	1	0	0	0	0	0	2	0	0	1zs4	DNA_Protein	T-D	x,y,z-X,Y,Z
1	1	0	1	0	1	2	0	0	0	1	0	0	0	0	0	1	0	0	0	1gd7	Protein_Protein	D-B	x,y,z-X,Y,Z			0	0	0	1	0	0	0	0	0	0	0	1	0	0	0	0	0	1	0	0	1zs4	DNA_Protein	T-B	x,y,z-X,Y,Z
0	1	0	0	0	0	2	0	0	0	0	0	1	0	1	0	1	0	0	1	1gd7	Protein_Protein	D-A	x,y,z-X,Y,Z			0	2	0	0	0	1	0	0	0	0	0	0	0	0	0	0	0	0	0	0	1zs4	DNA_Protein	U-B	x,y,z-X,Y,Z
16	6	6	10	2	4	4	8	2	3	14	10	6	8	6	12	10	2	4	8	1gd9	Protein_Protein	B-A	x,y,z-X,Y,Z			0	2	0	0	0	0	0	0	0	0	0	0	0	0	0	0	0	0	0	0	1zs4	DNA_Protein	U-D	x,y,z-X,Y,Z
10	12	2	8	0	4	14	16	2	9	18	8	6	8	14	2	6	6	6	4	1gdh	Protein_Protein	B-A	x,y,z-X,Y,Z			3	1	2	0	0	0	0	0	0	0	1	2	1	0	0	2	2	0	0	2	1zvv	DNA_Protein	R-G	x,y,z-X,Y,Z
20	16	8	12	4	4	4	10	4	11	8	8	7	11	8	2	17	0	8	16	1ger	Protein_Protein	B-A	x,y,z-X,Y,Z			2	1	1	0	0	0	0	0	0	0	1	2	1	0	0	2	2	0	0	2	1zvv	DNA_Protein	T-B	x,y,z-X,Y,Z
0	1	2	2	0	0	4	1	0	1	3	4	1	0	1	0	1	0	3	1	1ggg	Protein_Protein	B-A	x,y,z-X,Y,Z			2	1	1	0	0	0	0	0	0	0	1	2	1	0	1	1	2	0	0	2	1zvv	DNA_Protein	O-A	x,y,z-X,Y,Z
12	3	5	7	3	4	5	7	2	6	7	2	0	3	3	4	5	2	2	6	1ggp	Protein_Protein	B-A	x,y,z-X,Y,Z			0	0	1	0	0	0	0	0	0	0	0	0	0	0	1	0	0	0	0	0	1zvv	DNA_Protein	O-B	x,y,z-X,Y,Z
14	25	4	14	4	14	18	11	6	14	20	8	5	12	16	21	15	6	8	26	1gh7	Protein_Protein	B-A	x,y,z-X,Y,Z			1	4	2	0	0	0	0	0	2	0	1	0	0	1	0	0	2	0	2	0	2a07	DNA_Protein	C-K	x,y,z-X,Y,Z
0	3	1	4	0	2	2	3	2	0	1	0	0	1	1	1	0	0	1	1	1ghe	Protein_Protein	B-A	x,y,z-X,Y,Z			1	4	2	0	0	0	0	0	2	0	1	0	0	1	0	0	2	0	2	0	2a07	DNA_Protein	A-J	x,y,z-X,Y,Z
3	0	4	5	4	0	4	1	2	4	1	2	0	6	6	3	2	0	6	2	1gka	Protein_Protein	B-A	x,y,z-X,Y,Z			1	2	2	0	0	0	0	0	1	0	2	0	0	0	0	1	0	1	1	0	2a07	DNA_Protein	D-K	x,y,z-X,Y,Z
2	2	4	2	0	6	6	2	0	2	8	2	0	4	0	2	2	0	0	0	1gkr	Protein_Protein	C-A	x,y,z-X,Y,Z			1	2	2	0	0	0	0	0	1	0	2	0	0	0	0	1	0	1	1	0	2a07	DNA_Protein	B-J	x,y,z-X,Y,Z
2	2	4	2	0	6	6	2	0	2	6	2	0	4	0	2	2	0	0	0	1gkr	Protein_Protein	D-B	x,y,z-X,Y,Z			1	2	2	0	0	0	0	0	2	0	1	1	0	0	0	0	1	0	1	0	2a07	DNA_Protein	B-F	x,y,z-X,Y,Z
8	0	2	4	0	4	4	2	2	2	2	2	0	1	2	6	2	0	2	4	1gkr	Protein_Protein	D-C	x,y,z-X,Y,Z			1	2	2	0	0	0	0	0	2	0	1	0	0	0	0	0	1	0	1	0	2a07	DNA_Protein	D-I	x,y,z-X,Y,Z
8	0	0	4	0	4	6	1	2	2	2	2	0	2	2	6	2	0	2	4	1gkr	Protein_Protein	B-A	x,y,z-X,Y,Z			1	2	0	0	0	0	0	0	0	1	0	0	0	0	0	0	0	0	1	1	2a07	DNA_Protein	D-J	x,y,z-X,Y,Z
4	1	2	1	7	0	0	5	2	2	2	3	1	2	1	7	5	2	1	1	1gl1	Protein_Protein	I-A	x,y,z-X,Y,Z			1	2	0	0	0	0	0	0	0	1	0	0	0	0	0	0	0	0	1	1	2a07	DNA_Protein	B-K	x,y,z-X,Y,Z
3	1	2	2	7	0	0	4	2	1	2	3	1	2	1	7	4	2	1	2	1gl1	Protein_Protein	K-C	x,y,z-X,Y,Z			0	1	1	0	0	0	0	0	1	0	0	0	0	0	0	1	0	0	0	0	2a07	DNA_Protein	A-F	x,y,z-X,Y,Z
4	1	2	2	7	0	0	4	2	1	2	3	1	2	1	7	4	2	1	1	1gl1	Protein_Protein	J-B	x,y,z-X,Y,Z			0	1	1	0	0	0	0	0	1	0	0	0	0	0	0	1	0	0	0	0	2a07	DNA_Protein	C-I	x,y,z-X,Y,Z
2	0	1	0	0	3	1	1	0	2	0	1	0	0	1	1	0	0	0	3	1gl1	Protein_Protein	C-A	x,y,z-X,Y,Z			1	0	0	0	0	0	0	0	0	0	0	0	0	1	0	0	1	0	1	0	2a07	DNA_Protein	D-H	x,y,z-X,Y,Z
0	1	1	0	1	2	2	1	0	1	0	1	0	0	1	1	0	0	0	3	1gl1	Protein_Protein	B-A	x,y,z-X,Y,Z			1	0	0	0	0	0	0	0	0	0	0	0	0	1	0	0	1	0	1	0	2a07	DNA_Protein	B-G	x,y,z-X,Y,Z
2	1	1	0	0	2	1	1	0	0	1	0	0	0	1	1	0	0	0	2	1gl1	Protein_Protein	C-B	x,y,z-X,Y,Z			0	1	0	0	0	0	0	0	0	1	0	0	0	0	0	0	0	0	0	0	2a07	DNA_Protein	A-K	x,y,z-X,Y,Z
18	17	5	6	0	10	6	16	2	8	18	3	10	8	10	16	20	4	4	19	1gl3	Protein_Protein	B-A	x,y,z-X,Y,Z			0	1	0	0	0	0	0	0	0	1	0	0	0	0	0	0	0	0	0	0	2a07	DNA_Protein	C-J	x,y,z-X,Y,Z
4	3	5	2	0	1	1	2	3	1	3	2	3	3	2	2	5	1	4	4	1gl4	Protein_Protein	B-A	x,y,z-X,Y,Z			5	8	0	2	0	3	3	2	4	4	2	4	3	1	1	8	2	1	3	2	2a0i	DNA_Protein	B-A	x,y,z-X,Y,Z
12	6	3	0	0	6	6	11	0	4	4	6	6	4	2	0	7	4	5	7	1glj	Protein_Protein	Y-O	x,y,z-X,Y,Z			2	7	2	2	0	3	2	4	8	0	2	9	1	1	1	2	6	2	0	2	2a3v	DNA_Protein	F-B	x,y,z-X,Y,Z
8	2	2	0	0	4	3	4	0	4	0	0	2	0	5	2	2	0	0	2	1gmu	Protein_Protein	B-A	x,y,z-X,Y,Z			2	8	2	1	0	3	2	4	6	0	2	9	1	1	1	2	6	2	0	2	2a3v	DNA_Protein	H-D	x,y,z-X,Y,Z
0	2	2	4	0	2	2	3	3	0	1	0	0	2	0	0	3	0	0	0	1gmu	Protein_Protein	C-A	x,y,z-X,Y,Z			2	3	1	0	1	2	3	3	1	1	5	5	1	2	0	4	5	0	3	0	2a3v	DNA_Protein	H-C	x,y,z-X,Y,Z
0	2	2	4	0	1	1	2	4	0	2	0	0	1	0	0	3	0	0	1	1gmu	Protein_Protein	D-B	x,y,z-X,Y,Z			2	3	1	0	1	2	2	3	1	1	5	5	1	2	0	4	5	0	3	0	2a3v	DNA_Protein	F-A	x,y,z-X,Y,Z
0	2	0	2	0	2	0	2	2	0	1	0	0	1	0	0	1	0	0	1	1gmu	Protein_Protein	D-C	x,y,z-X,Y,Z			2	4	1	1	0	0	1	1	4	1	2	7	0	0	1	0	5	1	1	2	2a3v	DNA_Protein	E-A	x,y,z-X,Y,Z
2	0	0	0	0	1	0	1	0	0	1	0	0	1	0	0	2	0	0	0	1gmu	Protein_Protein	C-B	x,y,z-X,Y,Z			2	4	1	1	0	0	0	1	4	1	2	7	0	0	1	0	5	1	1	1	2a3v	DNA_Protein	G-C	x,y,z-X,Y,Z
6	4	0	2	0	8	2	0	4	6	4	4	0	4	2	2	0	0	6	6	1gnw	Protein_Protein	B-A	x,y,z-X,Y,Z			2	3	1	0	1	2	3	0	1	1	3	5	1	2	0	1	4	0	3	0	2a3v	DNA_Protein	G-D	x,y,z-X,Y,Z
4	7	0	7	1	2	11	6	0	11	10	11	4	3	2	2	2	0	9	9	1go3	Protein_Protein	F-E	x,y,z-X,Y,Z			2	3	1	0	1	1	3	0	1	1	3	5	1	2	0	1	4	0	3	0	2a3v	DNA_Protein	E-B	x,y,z-X,Y,Z
4	7	0	8	1	2	9	5	0	11	9	9	3	3	1	2	2	0	9	9	1go3	Protein_Protein	N-M	x,y,z-X,Y,Z			1	1	0	1	0	2	1	0	0	0	1	1	0	0	1	0	1	2	1	0	2a3v	DNA_Protein	H-A	x,y,z-X,Y,Z
4	0	2	6	0	2	0	6	2	8	2	2	0	0	0	2	0	2	3	2	1gp7	Protein_Protein	B-A	x,y,z-X,Y,Z			1	1	0	1	0	2	1	0	0	0	1	1	0	0	1	0	1	2	1	0	2a3v	DNA_Protein	F-C	x,y,z-X,Y,Z
4	2	8	0	0	0	0	2	0	2	2	2	0	4	4	3	2	0	6	2	1gp7	Protein_Protein	C-B	x,y,z-X,Y,Z			0	0	1	0	0	0	1	0	0	0	0	1	0	0	1	0	0	0	1	0	2a3v	DNA_Protein	E-C	x,y,z-X,Y,Z
3	9	6	6	0	12	6	7	8	10	8	4	4	4	6	10	4	0	8	10	1gph	Protein_Protein	2-1	x,y,z-X,Y,Z			0	0	1	0	0	0	1	0	0	0	0	1	0	0	1	0	0	0	1	0	2a3v	DNA_Protein	G-A	x,y,z-X,Y,Z
4	9	6	6	0	12	6	7	8	10	8	4	4	4	6	10	4	0	8	11	1gph	Protein_Protein	4-3	x,y,z-X,Y,Z			0	1	0	0	0	1	0	0	0	0	0	0	0	0	0	0	0	0	0	0	2a3v	DNA_Protein	F-D	x,y,z-X,Y,Z
6	4	3	0	0	8	6	2	2	2	7	6	0	4	0	4	6	0	2	2	1gph	Protein_Protein	4-2	x,y,z-X,Y,Z			0	1	0	0	0	1	0	0	0	0	0	0	0	0	0	0	0	0	0	0	2a3v	DNA_Protein	H-B	x,y,z-X,Y,Z
6	4	3	0	0	8	6	2	2	2	7	7	0	4	0	5	7	0	2	4	1gph	Protein_Protein	3-1	x,y,z-X,Y,Z			0	5	0	1	0	0	1	3	0	0	0	5	1	1	2	1	0	0	1	0	2a66	DNA_Protein	C-A	x,y,z-X,Y,Z
6	0	0	6	0	0	4	2	4	0	8	3	0	0	0	2	2	0	4	2	1gqa	Protein_Protein	D-A	x,y,z-X,Y,Z			1	4	1	0	0	1	1	3	1	0	0	2	1	0	0	0	0	0	3	1	2a66	DNA_Protein	B-A	x,y,z-X,Y,Z
6	8	4	6	0	6	2	4	2	0	8	2	0	2	8	3	8	2	5	6	1gql	Protein_Protein	B-A	x,y,z-X,Y,Z			0	3	1	0	1	1	1	1	0	2	1	3	1	0	1	2	3	1	0	0	2a6o	DNA_Protein	D-B	x,y,z-X,Y,Z
3	2	3	2	0	6	4	2	2	3	1	1	1	2	0	2	1	0	2	4	1gqp	Protein_Protein	B-A	x,y,z-X,Y,Z			0	3	1	0	1	1	1	1	0	2	1	3	1	0	0	2	3	1	0	0	2a6o	DNA_Protein	C-A	x,y,z-X,Y,Z
8	3	0	2	0	2	6	2	4	4	4	0	2	4	0	1	4	0	2	0	1grc	Protein_Protein	B-A	x,y,z-X,Y,Z			0	1	2	2	0	1	1	0	1	1	1	3	0	1	0	2	0	1	0	2	2a6o	DNA_Protein	C-B	x,y,z-X,Y,Z
2	8	6	6	0	6	6	0	2	0	6	6	3	4	2	0	2	0	2	6	1gsu	Protein_Protein	B-A	x,y,z-X,Y,Z			0	1	2	2	0	1	1	0	1	0	1	3	0	1	0	1	0	1	0	2	2a6o	DNA_Protein	D-A	x,y,z-X,Y,Z
6	6	2	8	0	10	0	2	3	0	8	2	2	2	3	2	4	0	6	2	1gti	Protein_Protein	F-E	x,y,z-X,Y,Z			2	1	0	2	0	0	4	3	0	1	3	6	1	1	2	2	4	0	1	3	2aor	DNA_Protein	C-B	x,y,z-X,Y,Z
6	6	2	8	0	10	0	2	3	0	8	2	2	2	3	2	4	0	6	2	1gti	Protein_Protein	B-A	x,y,z-X,Y,Z			2	1	0	3	0	0	3	4	0	1	3	6	1	1	2	2	3	0	1	3	2aor	DNA_Protein	D-A	x,y,z-X,Y,Z
6	6	2	8	0	10	0	2	2	0	8	0	2	2	2	2	4	0	6	2	1gti	Protein_Protein	D-C	x,y,z-X,Y,Z			3	6	1	1	0	1	1	3	0	0	1	5	1	0	1	2	3	0	1	0	2aor	DNA_Protein	C-A	x,y,z-X,Y,Z
0	1	3	0	0	1	1	3	0	0	0	2	0	0	0	0	1	0	3	0	1gti	Protein_Protein	F-C	x,y,z-X,Y,Z			3	6	1	1	0	1	1	3	0	0	1	5	1	0	1	2	2	0	1	0	2aor	DNA_Protein	D-B	x,y,z-X,Y,Z
0	1	3	0	0	1	1	3	0	0	1	3	1	0	2	1	0	0	2	0	1gti	Protein_Protein	E-C	x,y,z-X,Y,Z			1	6	1	0	0	1	1	1	0	0	0	2	0	0	0	2	2	0	1	0	2as5	DNA_Protein	B-N	x,y,z-X,Y,Z
0	0	3	1	0	2	1	1	0	0	0	2	0	0	0	0	1	0	0	0	1gti	Protein_Protein	F-D	x,y,z-X,Y,Z			1	6	1	0	0	1	1	2	0	0	0	2	0	0	0	2	2	0	1	0	2as5	DNA_Protein	D-M	x,y,z-X,Y,Z
2	1	1	1	0	0	0	0	0	0	0	1	0	0	1	0	0	0	0	0	1gti	Protein_Protein	D-B	x,y,z-X,Y,Z			1	3	0	0	0	1	1	2	1	1	0	2	0	0	0	1	1	0	0	0	2as5	DNA_Protein	C-M	x,y,z-X,Y,Z
8	3	0	3	0	1	3	1	0	1	5	0	0	0	4	4	4	0	2	2	1gtl	Protein_Protein	2-1	x,y,z-X,Y,Z			1	3	0	0	0	1	1	2	1	1	0	1	0	0	0	1	1	0	0	0	2as5	DNA_Protein	A-N	x,y,z-X,Y,Z
1	0	1	3	0	0	1	6	0	1	1	0	0	0	3	3	1	1	0	0	1gtl	Protein_Protein	4-2	x,y,z-X,Y,Z			2	4	2	0	0	0	0	0	2	0	1	0	0	1	0	0	2	0	2	0	2as5	DNA_Protein	B-F	x,y,z-X,Y,Z
1	0	1	3	0	0	1	4	0	1	1	0	0	0	3	3	1	1	0	0	1gtl	Protein_Protein	3-1	x,y,z-X,Y,Z			2	4	2	0	0	0	0	0	2	0	1	0	0	1	0	0	2	0	2	0	2as5	DNA_Protein	D-G	x,y,z-X,Y,Z
3	1	3	3	0	0	7	0	0	1	4	6	0	1	4	4	1	0	1	2	1gud	Protein_Protein	B-A	x,y,z-X,Y,Z			1	2	2	0	0	0	0	0	1	0	2	0	0	0	0	1	0	1	1	0	2as5	DNA_Protein	A-F	x,y,z-X,Y,Z
4	8	0	8	0	4	0	4	0	4	6	4	6	4	0	2	4	0	8	4	1guk	Protein_Protein	B-A	x,y,z-X,Y,Z			1	2	2	0	0	0	0	0	1	0	2	0	0	0	0	1	0	1	1	0	2as5	DNA_Protein	C-G	x,y,z-X,Y,Z
0	6	2	8	0	8	2	2	2	4	8	8	4	4	0	2	2	0	6	4	1gum	Protein_Protein	D-C	x,y,z-X,Y,Z			1	2	0	0	0	0	0	0	0	1	0	0	0	0	0	0	0	0	1	1	2as5	DNA_Protein	B-G	x,y,z-X,Y,Z
0	6	2	8	0	8	2	2	2	4	8	8	4	4	0	2	2	0	6	4	1gum	Protein_Protein	F-E	x,y,z-X,Y,Z			1	2	0	0	0	0	0	0	0	1	0	0	0	0	0	0	0	0	1	1	2as5	DNA_Protein	D-F	x,y,z-X,Y,Z
0	6	2	8	0	8	2	2	2	4	8	8	4	4	0	2	2	0	6	4	1gum	Protein_Protein	H-G	x,y,z-X,Y,Z			0	1	0	0	0	0	0	0	0	1	0	0	0	0	0	0	0	0	0	0	2as5	DNA_Protein	C-F	x,y,z-X,Y,Z
0	6	2	8	0	8	2	2	2	4	8	8	4	4	0	2	2	0	6	4	1gum	Protein_Protein	B-A	x,y,z-X,Y,Z			0	1	0	0	0	0	0	0	0	1	0	0	0	0	0	0	0	0	0	0	2as5	DNA_Protein	A-G	x,y,z-X,Y,Z
4	0	4	0	0	4	0	0	0	8	0	5	0	2	2	2	0	0	0	4	1gum	Protein_Protein	G-F	x,y,z-X,Y,Z			1	1	1	0	2	0	1	0	2	1	0	3	0	1	2	0	1	0	0	0	2ayg	DNA_Protein	C-B	x,y,z-X,Y,Z
0	0	1	1	0	0	1	1	0	1	1	2	0	1	2	1	0	0	0	0	1gum	Protein_Protein	G-B	x,y,z-X,Y,Z			1	1	1	0	2	0	1	0	1	1	0	2	0	1	2	0	1	0	0	0	2ayg	DNA_Protein	D-A	x,y,z-X,Y,Z
0	2	1	0	0	0	3	0	1	1	0	3	0	0	0	0	1	0	0	0	1gum	Protein_Protein	G-C	x,y,z-X,Y,Z			0	1	2	1	1	0	0	0	1	0	0	1	0	0	0	2	1	0	1	0	2ayg	DNA_Protein	D-B	x,y,z-X,Y,Z
1	1	0	1	0	1	0	0	0	0	0	1	0	0	1	1	0	0	1	0	1gum	Protein_Protein	H-F	x,y,z-X,Y,Z			1	1	1	0	1	0	0	0	1	0	0	1	0	0	0	2	1	0	1	0	2ayg	DNA_Protein	C-A	x,y,z-X,Y,Z
1	1	0	1	0	1	0	0	0	0	0	1	0	0	1	1	0	0	1	0	1gum	Protein_Protein	G-E	x,y,z-X,Y,Z			3	4	4	3	0	0	2	4	1	0	0	7	0	1	1	2	2	0	0	1	2b9s	DNA_Protein	E-A	x,y,z-X,Y,Z
18	18	10	11	4	14	9	8	10	0	10	2	12	12	17	8	6	12	12	4	1gup	Protein_Protein	D-C	x,y,z-X,Y,Z			0	4	0	2	0	1	0	1	1	0	0	5	3	0	0	1	3	1	1	1	2b9s	DNA_Protein	C-A	x,y,z-X,Y,Z
18	18	10	10	4	15	9	10	10	0	10	2	12	12	16	8	6	12	12	4	1gup	Protein_Protein	B-A	x,y,z-X,Y,Z			0	4	1	1	0	1	0	0	2	1	0	3	0	0	0	1	0	0	1	0	2b9s	DNA_Protein	D-A	x,y,z-X,Y,Z
4	0	6	0	2	2	6	0	4	0	4	3	0	4	2	2	4	4	2	2	1gve	Protein_Protein	B-A	x,y,z-X,Y,Z			1	0	1	0	0	0	0	0	0	1	0	0	0	0	0	1	1	0	0	0	2b9s	DNA_Protein	E-B	x,y,z-X,Y,Z
0	2	2	4	2	3	0	0	4	5	0	2	0	0	2	8	0	0	2	0	1gvf	Protein_Protein	B-A	x,y,z-X,Y,Z			0	0	1	0	0	0	0	0	0	0	0	1	0	0	0	1	1	0	1	0	2b9s	DNA_Protein	D-B	x,y,z-X,Y,Z
8	22	4	18	2	6	8	1	12	4	2	8	2	12	8	4	8	4	10	3	1gvi	Protein_Protein	B-A	x,y,z-X,Y,Z			0	0	1	0	0	0	0	0	0	0	0	0	0	0	0	0	1	0	1	0	2b9s	DNA_Protein	C-B	x,y,z-X,Y,Z
1	0	0	6	0	0	0	4	1	8	3	0	0	5	1	4	3	0	2	1	1gvu	Protein_Protein	I-A	x,y,z-X,Y,Z			0	2	1	3	0	0	3	6	0	0	0	7	1	1	1	3	2	0	0	3	2bam	DNA_Protein	D-A	x,y,z-X,Y,Z
6	4	2	2	2	2	4	0	4	4	0	4	0	2	4	0	0	2	6	8	1gwc	Protein_Protein	C-B	x,y,z-X,Y,Z			0	2	2	2	0	0	2	5	0	0	0	4	0	1	2	2	2	0	1	3	2bam	DNA_Protein	C-B	x,y,z-X,Y,Z
2	2	1	2	0	0	1	5	1	1	3	3	0	0	2	2	0	0	1	0	1gwc	Protein_Protein	B-A	x,y,z-X,Y,Z			0	1	1	2	0	1	1	1	0	2	0	4	1	0	0	3	0	1	3	0	2bam	DNA_Protein	C-A	x,y,z-X,Y,Z
0	2	0	4	0	0	4	2	0	1	0	2	0	0	0	0	0	0	2	0	1gwc	Protein_Protein	C-A	x,y,z-X,Y,Z			0	1	1	1	0	0	1	0	0	1	0	4	1	0	0	2	0	0	2	0	2bam	DNA_Protein	D-B	x,y,z-X,Y,Z
12	5	2	4	0	1	5	4	1	0	2	0	0	0	1	2	6	0	0	4	1gwi	Protein_Protein	B-A	x,y,z-X,Y,Z			1	3	0	1	0	1	1	3	0	1	0	0	0	1	1	1	1	0	1	0	2bgw	DNA_Protein	C-A	x,y,z-X,Y,Z
1	3	1	3	0	0	1	3	0	0	1	2	0	2	3	2	1	2	3	2	1gwy	Protein_Protein	B-A	x,y,z-X,Y,Z			1	2	0	1	0	1	2	3	0	1	1	1	0	0	0	1	0	0	1	1	2bgw	DNA_Protein	D-A	x,y,z-X,Y,Z
20	6	10	7	8	2	10	12	4	12	16	6	4	8	6	6	12	2	4	12	1gxf	Protein_Protein	B-A	x,y,z-X,Y,Z			0	1	0	0	0	0	1	0	0	1	0	0	0	1	0	1	1	0	0	0	2bgw	DNA_Protein	D-B	x,y,z-X,Y,Z
6	11	6	8	0	1	8	14	0	10	10	8	0	4	2	4	4	0	0	8	1gxl	Protein_Protein	D-C	x,y,z-X,Y,Z			0	0	0	0	0	0	0	0	0	0	0	0	0	0	1	0	0	1	0	0	2bgw	DNA_Protein	C-B	x,y,z-X,Y,Z
4	10	6	8	0	0	8	13	0	10	10	8	0	3	2	5	4	0	0	8	1gxl	Protein_Protein	B-A	x,y,z-X,Y,Z			2	2	1	0	1	0	0	0	0	0	0	2	0	2	0	0	2	0	0	0	2bop	DNA_Protein	B-A	x,y,z-X,Y,Z
5	2	0	1	0	3	0	4	2	4	2	2	2	6	10	6	0	0	4	2	1gxr	Protein_Protein	B-A	x,y,z-X,Y,Z			1	3	0	0	0	0	1	0	1	1	0	1	0	0	0	1	1	0	0	1	2bsq	DNA_Protein	I-H	x,y,z-X,Y,Z
6	2	4	6	4	11	1	3	6	5	5	2	6	5	4	1	6	2	0	3	1gy5	Protein_Protein	B-A	x,y,z-X,Y,Z			1	3	0	0	0	0	1	0	1	0	0	1	0	0	0	1	1	0	0	1	2bsq	DNA_Protein	J-F	x,y,z-X,Y,Z
4	4	6	6	0	6	3	0	2	2	9	0	4	4	4	6	8	0	2	4	1gy7	Protein_Protein	B-A	x,y,z-X,Y,Z			1	2	0	0	0	0	1	0	1	0	0	1	0	0	0	1	1	0	0	1	2bsq	DNA_Protein	I-G	x,y,z-X,Y,Z
4	4	4	6	0	6	1	0	2	3	8	0	4	4	4	5	8	0	1	3	1gy7	Protein_Protein	D-C	x,y,z-X,Y,Z			1	2	0	0	0	0	1	0	1	0	0	1	0	0	0	1	1	0	0	1	2bsq	DNA_Protein	J-E	x,y,z-X,Y,Z
0	1	8	4	0	6	0	1	0	0	4	1	0	4	0	3	2	0	2	0	1gy7	Protein_Protein	D-B	x,y,z-X,Y,Z			1	1	1	0	0	0	0	0	0	0	0	0	0	0	0	1	0	0	0	2	2bsq	DNA_Protein	I-E	x,y,z-X,Y,Z
0	7	2	6	0	6	4	4	2	2	6	4	2	0	4	4	0	4	0	4	1gyh	Protein_Protein	E-C	x,y,z-X,Y,Z			1	2	1	0	0	0	0	0	0	0	0	0	0	0	0	1	0	0	0	2	2bsq	DNA_Protein	I-F	x,y,z-X,Y,Z
0	2	0	4	0	4	0	2	2	0	2	4	0	0	2	0	2	0	0	0	1gyh	Protein_Protein	C-A	x,y,z-X,Y,Z			0	2	1	0	0	0	0	0	0	0	0	0	0	0	0	1	0	0	0	2	2bsq	DNA_Protein	J-H	x,y,z-X,Y,Z
1	1	0	3	0	2	1	4	0	0	0	2	1	0	0	2	0	0	1	0	1gyh	Protein_Protein	F-D	x,y,z-X,Y,Z			1	1	1	0	0	0	0	0	0	0	0	0	0	0	0	1	0	0	0	2	2bsq	DNA_Protein	J-G	x,y,z-X,Y,Z
1	1	0	3	0	1	1	3	0	0	0	1	1	0	0	1	0	0	1	0	1gyh	Protein_Protein	E-A	x,y,z-X,Y,Z			0	0	0	0	0	0	0	0	3	0	0	0	0	0	0	0	0	0	0	0	2bsq	DNA_Protein	I-A	x,y,z-X,Y,Z
1	1	0	3	0	1	2	1	1	0	1	4	0	0	1	1	1	0	0	0	1gyh	Protein_Protein	D-B	x,y,z-X,Y,Z			0	0	0	0	0	0	0	0	3	0	0	0	0	0	0	0	0	0	0	0	2bsq	DNA_Protein	J-C	x,y,z-X,Y,Z
0	2	0	1	0	1	1	1	0	0	0	2	0	0	1	0	1	1	0	0	1gyh	Protein_Protein	E-B	x,y,z-X,Y,Z			1	0	1	1	0	2	1	3	0	1	1	3	0	0	0	1	0	0	0	1	2bzf	DNA_Protein	C-A	x,y,z-X,Y,Z
1	0	0	0	0	0	0	0	0	0	0	1	0	0	2	0	0	0	0	0	1gyh	Protein_Protein	F-C	x,y,z-X,Y,Z			1	1	1	0	0	0	0	0	0	0	0	1	0	0	0	0	0	0	0	0	2bzf	DNA_Protein	B-A	x,y,z-X,Y,Z
0	0	0	0	0	1	0	0	0	0	0	1	0	0	0	0	0	0	0	0	1gyh	Protein_Protein	F-B	x,y,z-X,Y,Z			0	0	0	0	0	1	0	0	0	0	1	1	0	0	0	0	0	0	0	0	2c5r	DNA_Protein	Z-F	x,y,z-X,Y,Z
2	2	0	6	6	0	0	4	2	0	2	0	0	4	0	2	0	0	0	2	1gyo	Protein_Protein	B-A	x,y,z-X,Y,Z			0	1	0	0	0	0	0	0	0	0	1	1	0	0	0	0	0	0	0	0	2c5r	DNA_Protein	Y-F	x,y,z-X,Y,Z
1	2	2	1	0	4	1	1	0	0	0	2	0	1	1	2	3	1	0	1	1gyw	Protein_Protein	B-A	x,y,z-X,Y,Z			0	0	0	0	0	1	0	0	0	0	1	0	0	0	0	0	0	0	0	0	2c5r	DNA_Protein	Z-D	x,y,z-X,Y,Z
10	4	2	6	2	6	2	2	4	18	10	8	0	1	4	8	2	2	2	2	1gyx	Protein_Protein	B-A	x,y,z-X,Y,Z			0	0	0	0	0	1	0	0	0	0	0	1	0	0	0	0	0	0	0	0	2c5r	DNA_Protein	Z-E	x,y,z-X,Y,Z
12	16	6	7	4	7	12	18	0	20	30	8	0	11	8	17	10	12	4	9	1gz6	Protein_Protein	D-C	x,y,z-X,Y,Z			0	0	0	0	0	1	0	0	0	0	1	1	0	0	0	0	0	0	0	0	2c5r	DNA_Protein	Z-C	x,y,z-X,Y,Z
12	16	6	7	4	7	12	18	0	20	29	8	0	11	8	18	10	12	4	9	1gz6	Protein_Protein	B-A	x,y,z-X,Y,Z			0	0	0	0	0	1	0	0	0	0	0	0	0	0	0	0	0	0	0	0	2c5r	DNA_Protein	Z-B	x,y,z-X,Y,Z
2	2	4	0	0	2	4	6	2	5	2	8	0	0	2	4	2	0	0	0	1gz6	Protein_Protein	D-A	x,y,z-X,Y,Z			0	0	0	0	0	0	0	0	0	0	0	1	0	0	0	0	0	0	0	0	2c5r	DNA_Protein	Y-D	x,y,z-X,Y,Z
1	0	0	3	0	0	1	0	0	0	0	2	0	0	0	2	0	0	0	2	1gz6	Protein_Protein	C-B	x,y,z-X,Y,Z			0	0	0	0	0	0	0	0	0	0	1	1	0	0	0	0	0	0	0	0	2c5r	DNA_Protein	Z-A	x,y,z-X,Y,Z
0	0	2	1	0	0	2	0	1	1	1	1	0	1	0	1	0	0	0	0	1gz6	Protein_Protein	C-A	x,y,z-X,Y,Z			0	0	0	0	0	0	0	0	0	0	0	1	0	0	0	0	0	0	0	0	2c5r	DNA_Protein	Y-A	x,y,z-X,Y,Z
0	0	2	1	0	0	2	0	1	0	0	1	0	1	0	1	0	0	0	0	1gz6	Protein_Protein	D-B	x,y,z-X,Y,Z			0	4	1	2	0	1	2	1	0	0	1	4	2	1	3	2	0	1	1	0	2c62	DNA_Protein	C-B	x,y,z-X,Y,Z
10	9	7	3	4	5	11	7	1	5	5	8	3	4	7	3	14	4	2	3	1h0h	Protein_Protein	B-A	x,y,z-X,Y,Z			0	4	1	2	0	1	1	2	0	0	1	4	0	1	1	2	0	1	1	0	2c62	DNA_Protein	C-A	x,y,z-X,Y,Z
10	9	6	3	4	5	11	7	1	5	5	8	3	4	7	3	14	4	2	3	1h0h	Protein_Protein	L-K	x,y,z-X,Y,Z			0	2	2	0	0	0	0	1	1	0	3	3	0	0	1	2	0	1	1	0	2c6y	DNA_Protein	D-A	x,y,z-X,Y,Z
1	0	1	0	0	0	3	0	0	0	0	2	0	0	0	0	0	0	1	0	1h0h	Protein_Protein	B-K	x,y,z-X,Y,Z			1	4	3	0	0	1	0	3	1	0	1	2	0	0	1	2	0	0	3	0	2c6y	DNA_Protein	C-A	x,y,z-X,Y,Z
1	1	0	3	0	0	1	1	0	0	0	3	0	0	0	1	1	0	0	0	1h0h	Protein_Protein	L-A	x,y,z-X,Y,Z			0	1	2	0	0	0	0	2	1	0	3	3	0	0	0	2	0	1	1	0	2c6y	DNA_Protein	D-B	x,y,z-X,Y,Z
0	10	2	2	0	0	2	4	0	11	0	0	0	0	0	6	2	0	0	6	1h0x	Protein_Protein	B-A	x,y,z-X,Y,Z			0	2	2	0	0	0	0	1	1	0	1	1	0	0	0	2	0	0	1	0	2c6y	DNA_Protein	C-B	x,y,z-X,Y,Z
11	10	7	7	2	2	7	0	0	5	12	6	0	12	8	10	1	0	12	13	1h1c	Protein_Protein	D-C	x,y,z-X,Y,Z			0	2	0	0	1	0	0	4	1	0	1	4	0	0	0	1	0	0	1	1	2c7a	DNA_Protein	C-A	x,y,z-X,Y,Z
10	10	7	8	2	2	9	1	0	5	13	4	0	13	8	11	1	0	12	13	1h1c	Protein_Protein	B-A	x,y,z-X,Y,Z			0	2	0	0	1	0	0	4	1	0	0	4	0	0	0	1	0	0	1	1	2c7a	DNA_Protein	D-B	x,y,z-X,Y,Z
0	5	0	2	0	0	8	0	0	1	2	3	0	3	3	1	0	0	0	1	1h1c	Protein_Protein	C-A	x,y,z-X,Y,Z			0	4	0	1	0	0	0	1	1	0	0	2	0	1	1	1	0	0	1	1	2c7a	DNA_Protein	D-A	x,y,z-X,Y,Z
0	2	2	3	0	0	3	0	0	0	1	1	0	1	0	1	1	0	0	1	1h1c	Protein_Protein	D-A	x,y,z-X,Y,Z			0	4	0	1	0	0	0	1	0	0	0	2	0	1	1	1	0	0	1	1	2c7a	DNA_Protein	C-B	x,y,z-X,Y,Z
0	0	3	1	0	0	2	0	0	0	1	3	0	1	0	1	3	0	0	0	1h1c	Protein_Protein	D-B	x,y,z-X,Y,Z			1	4	1	0	0	0	0	0	0	1	0	1	0	0	0	0	0	0	0	0	2c9l	DNA_Protein	B-Z	x,y,z-X,Y,Z
0	2	0	1	0	0	0	0	0	0	0	1	0	0	0	0	0	0	0	0	1h1c	Protein_Protein	C-B	x,y,z-X,Y,Z			1	4	1	0	0	0	0	0	0	0	1	1	0	0	0	0	0	0	0	0	2c9l	DNA_Protein	A-Y	x,y,z-X,Y,Z
8	0	6	4	0	0	0	4	4	4	8	0	2	3	4	4	4	0	2	4	1h1z	Protein_Protein	B-A	x,y,z-X,Y,Z			2	0	1	0	0	0	0	0	0	0	0	3	0	1	0	1	0	0	0	0	2c9l	DNA_Protein	B-Y	x,y,z-X,Y,Z
16	8	12	8	12	8	10	18	10	8	8	14	6	18	4	12	8	7	8	12	1h21	Protein_Protein	B-A	x,y,z-X,Y,Z			2	1	1	0	0	0	0	0	0	0	0	3	0	0	0	1	0	0	0	0	2c9l	DNA_Protein	A-Z	x,y,z-X,Y,Z
16	8	12	8	12	8	10	17	10	8	8	14	6	18	4	12	8	8	8	12	1h21	Protein_Protein	D-C	x,y,z-X,Y,Z			0	2	1	0	1	2	1	1	2	0	2	2	0	0	2	3	0	1	0	1	2ccz	DNA_Protein	C-A	x,y,z-X,Y,Z
4	0	2	2	0	4	0	2	0	2	0	1	0	2	2	0	0	0	1	0	1h21	Protein_Protein	C-B	x,y,z-X,Y,Z			1	2	0	0	0	1	0	0	0	0	1	1	0	0	0	1	0	1	0	0	2ccz	DNA_Protein	C-B	x,y,z-X,Y,Z
19	13	7	11	7	8	8	11	7	9	15	7	3	12	13	3	14	3	8	12	1h2a	Protein_Protein	L-S	x,y,z-X,Y,Z			0	3	0	0	0	1	1	2	0	0	0	3	0	0	0	0	1	0	0	0	2cgp	DNA_Protein	C-A	x,y,z-X,Y,Z
2	4	0	2	2	0	2	4	6	0	2	0	0	0	0	1	4	0	2	2	1h2b	Protein_Protein	B-A	x,y,z-X,Y,Z			0	2	0	0	1	0	1	1	0	0	0	2	0	0	0	1	1	0	0	1	2cgp	DNA_Protein	B-A	x,y,z-X,Y,Z
1	10	4	7	1	4	6	2	3	5	9	10	1	2	0	11	3	1	5	3	1h2u	Protein_Protein	X-A	x,y,z-X,Y,Z			1	7	0	1	0	1	1	1	1	0	1	4	1	0	3	0	1	0	1	1	2cv5	DNA_Protein	I-E	x,y,z-X,Y,Z
1	9	4	6	1	3	6	1	3	5	9	11	1	3	0	10	3	1	5	3	1h2u	Protein_Protein	Y-B	x,y,z-X,Y,Z			1	8	0	1	0	1	1	1	1	0	1	3	1	0	2	0	1	0	1	1	2cv5	DNA_Protein	J-A	x,y,z-X,Y,Z
0	1	3	0	1	3	2	1	0	1	4	2	0	1	2	1	2	0	0	1	1h2u	Protein_Protein	B-A	x,y,z-X,Y,Z			0	7	0	0	0	1	0	0	1	0	1	3	1	1	1	1	2	0	1	1	2cv5	DNA_Protein	J-E	x,y,z-X,Y,Z
1	1	1	0	0	1	2	1	0	1	0	0	0	0	0	0	1	0	2	0	1h2u	Protein_Protein	X-B	x,y,z-X,Y,Z			0	8	0	0	0	1	0	0	1	0	1	2	1	1	1	2	2	0	1	1	2cv5	DNA_Protein	I-A	x,y,z-X,Y,Z
4	1	0	0	0	0	2	1	2	3	13	2	5	6	2	4	6	0	4	6	1h3f	Protein_Protein	B-A	x,y,z-X,Y,Z			2	5	0	0	0	1	1	2	1	1	0	3	0	0	2	0	2	0	0	1	2cv5	DNA_Protein	J-C	x,y,z-X,Y,Z
2	5	2	6	0	3	5	11	2	2	6	2	2	8	7	7	10	0	14	6	1h3i	Protein_Protein	B-A	x,y,z-X,Y,Z			2	8	0	0	0	0	1	1	0	0	0	3	0	0	0	1	1	0	0	0	2cv5	DNA_Protein	I-C	x,y,z-X,Y,Z
3	2	5	4	2	6	6	6	1	1	6	5	2	7	7	14	9	5	7	5	1h3p	Protein_Protein	L-H	x,y,z-X,Y,Z			1	3	0	0	0	0	1	1	1	1	0	3	0	0	2	0	2	0	0	1	2cv5	DNA_Protein	I-G	x,y,z-X,Y,Z
3	5	4	3	3	1	4	4	1	6	11	4	2	3	5	7	2	1	4	4	1h4l	Protein_Protein	D-A	x,y,z-X,Y,Z			0	4	0	0	0	0	1	1	0	1	0	3	0	0	0	4	2	0	1	0	2cv5	DNA_Protein	I-D	x,y,z-X,Y,Z
3	5	5	3	3	1	4	4	1	6	11	4	2	3	5	7	2	1	4	4	1h4l	Protein_Protein	E-B	x,y,z-X,Y,Z			0	7	0	0	0	0	1	1	0	0	0	2	0	0	0	1	1	0	0	0	2cv5	DNA_Protein	J-G	x,y,z-X,Y,Z
4	7	6	4	2	1	0	2	0	0	0	6	0	2	4	2	0	2	0	2	1h4l	Protein_Protein	B-A	x,y,z-X,Y,Z			0	2	0	0	0	0	1	0	0	0	0	3	0	0	0	3	2	0	1	1	2cv5	DNA_Protein	J-D	x,y,z-X,Y,Z
6	8	4	6	0	5	7	6	4	2	13	3	4	9	11	4	5	10	10	16	1h4t	Protein_Protein	B-A	x,y,z-X,Y,Z			0	4	0	0	0	0	0	2	0	1	0	4	0	0	0	1	2	0	1	0	2cv5	DNA_Protein	J-B	x,y,z-X,Y,Z
7	4	4	4	0	4	6	6	4	2	12	2	4	9	10	4	4	10	9	16	1h4t	Protein_Protein	D-C	x,y,z-X,Y,Z			0	3	0	0	0	0	1	1	0	1	0	2	0	0	0	4	1	0	1	0	2cv5	DNA_Protein	J-H	x,y,z-X,Y,Z
3	8	0	6	0	2	9	6	2	0	3	9	0	1	2	4	4	0	0	0	1h4t	Protein_Protein	D-B	x,y,z-X,Y,Z			0	3	0	0	0	0	0	1	0	1	0	4	0	0	0	1	2	0	1	0	2cv5	DNA_Protein	I-F	x,y,z-X,Y,Z
2	0	6	6	0	8	4	4	4	9	13	6	0	2	0	0	0	2	3	0	1h56	Protein_Protein	B-A	x,y,z-X,Y,Z			1	4	0	0	0	1	0	0	1	0	0	3	0	0	1	0	2	0	0	0	2cv5	DNA_Protein	J-F	x,y,z-X,Y,Z
4	10	2	6	0	2	5	9	2	3	5	2	0	6	6	7	0	0	4	2	1h65	Protein_Protein	C-B	x,y,z-X,Y,Z			0	2	0	0	0	0	1	0	0	0	0	3	0	0	0	3	2	0	1	1	2cv5	DNA_Protein	I-H	x,y,z-X,Y,Z
4	0	4	4	0	0	2	0	0	5	2	5	0	0	1	2	0	0	2	0	1h65	Protein_Protein	B-A	x,y,z-X,Y,Z			1	2	0	0	0	1	0	0	0	0	0	2	0	0	1	0	2	0	0	0	2cv5	DNA_Protein	I-B	x,y,z-X,Y,Z
1	0	2	0	0	0	0	0	0	0	0	1	0	0	0	0	0	0	1	0	1h65	Protein_Protein	C-A	x,y,z-X,Y,Z			0	6	0	1	1	1	0	2	0	0	2	4	1	1	1	2	2	0	0	1	2d5v	DNA_Protein	E-B	x,y,z-X,Y,Z
0	3	0	1	0	1	1	1	1	2	4	3	1	1	3	0	2	1	3	5	1h6e	Protein_Protein	P-A	x,y,z-X,Y,Z			0	6	1	1	1	2	0	2	0	0	2	5	1	0	1	3	2	0	0	1	2d5v	DNA_Protein	C-A	x,y,z-X,Y,Z
6	7	6	0	0	2	2	2	0	2	6	2	4	0	12	8	2	0	4	4	1h7h	Protein_Protein	B-A	x,y,z-X,Y,Z			1	5	3	1	0	2	0	1	0	1	3	3	1	2	1	2	2	0	0	1	2d5v	DNA_Protein	D-A	x,y,z-X,Y,Z
30	38	26	32	16	30	31	41	15	22	53	46	20	22	39	41	42	8	20	33	1h7w	Protein_Protein	D-C	x,y,z-X,Y,Z			1	5	3	1	0	2	0	1	0	1	1	2	0	2	1	3	2	0	0	1	2d5v	DNA_Protein	F-B	x,y,z-X,Y,Z
30	37	26	30	14	30	30	43	15	22	52	44	20	22	40	42	42	8	20	32	1h7w	Protein_Protein	B-A	x,y,z-X,Y,Z			2	5	2	0	0	2	0	2	2	1	1	2	0	1	0	2	0	0	1	0	2dem	DNA_Protein	C-A	x,y,z-X,Y,Z
3	2	1	1	0	4	7	3	0	1	4	2	0	0	3	2	3	0	1	0	1h7w	Protein_Protein	D-A	x,y,z-X,Y,Z			1	5	1	0	0	2	1	0	0	0	0	3	0	0	1	0	1	0	0	0	2dem	DNA_Protein	D-A	x,y,z-X,Y,Z
1	1	0	0	0	1	0	2	0	0	0	3	1	0	3	0	1	0	0	0	1h7w	Protein_Protein	C-A	x,y,z-X,Y,Z			2	3	1	0	0	0	0	0	0	0	1	1	0	0	0	0	1	0	0	0	2dgc	DNA_Protein	B-A	x,y,z-X,Y,Z
1	1	0	0	0	0	1	1	0	0	1	0	0	0	0	0	0	0	0	0	1h7w	Protein_Protein	D-B	x,y,z-X,Y,Z			0	3	2	1	0	0	1	0	3	2	0	1	0	1	0	1	3	0	1	1	2drp	DNA_Protein	E-D	x,y,z-X,Y,Z
1	0	0	1	0	0	0	0	0	0	0	0	0	0	0	0	0	0	0	0	1h7w	Protein_Protein	C-B	x,y,z-X,Y,Z			1	3	2	1	0	0	1	0	4	2	0	1	0	1	0	1	2	0	1	1	2drp	DNA_Protein	B-A	x,y,z-X,Y,Z
2	4	3	6	0	6	2	4	0	0	4	4	0	0	0	2	4	0	2	2	1h80	Protein_Protein	B-A	x,y,z-X,Y,Z			0	2	2	1	1	0	0	0	0	1	0	1	0	0	0	1	1	0	1	1	2drp	DNA_Protein	F-D	x,y,z-X,Y,Z
4	7	6	2	0	6	8	1	8	0	2	6	6	6	6	10	6	0	2	10	1h8x	Protein_Protein	B-A	x,y,z-X,Y,Z			0	2	2	1	1	0	0	0	0	1	0	2	0	0	0	1	1	0	1	1	2drp	DNA_Protein	C-A	x,y,z-X,Y,Z
4	4	4	2	0	2	12	4	4	2	8	4	0	2	2	2	4	0	2	6	1h8y	Protein_Protein	B-A	x,y,z-X,Y,Z			0	0	0	0	0	0	0	0	1	0	0	2	0	0	0	0	0	0	1	1	2drp	DNA_Protein	F-A	x,y,z-X,Y,Z
1	2	1	2	0	1	3	0	5	2	2	3	0	0	2	0	2	0	1	1	1h97	Protein_Protein	B-A	x,y,z-X,Y,Z			0	1	0	0	0	0	0	0	0	0	0	0	0	0	0	0	0	0	0	0	2drp	DNA_Protein	E-A	x,y,z-X,Y,Z
1	2	2	1	3	2	0	8	2	2	3	2	0	2	3	6	0	2	5	2	1h9h	Protein_Protein	I-E	x,y,z-X,Y,Z			0	1	0	0	0	2	1	2	2	0	1	3	0	1	0	1	2	0	3	2	2efw	DNA_Protein	E-A	x,y,z-X,Y,Z
6	3	0	2	1	4	5	1	2	4	2	3	0	1	3	1	6	0	3	4	1hbr	Protein_Protein	D-C	x,y,z-X,Y,Z			0	1	0	0	0	2	1	1	2	0	1	3	0	0	0	1	2	0	3	2	2efw	DNA_Protein	J-F	x,y,z-X,Y,Z
6	4	0	2	1	4	4	1	2	4	2	3	0	1	4	1	6	0	3	3	1hbr	Protein_Protein	B-A	x,y,z-X,Y,Z			0	1	0	0	0	0	0	0	2	0	3	2	0	1	0	1	2	0	1	0	2efw	DNA_Protein	D-B	x,y,z-X,Y,Z
0	3	2	2	0	2	1	0	1	0	4	0	0	1	2	0	1	1	2	3	1hbr	Protein_Protein	D-A	x,y,z-X,Y,Z			0	1	0	0	0	0	1	0	2	0	2	2	0	1	0	1	2	0	1	0	2efw	DNA_Protein	I-G	x,y,z-X,Y,Z
0	3	2	2	0	2	1	0	1	0	4	0	0	1	3	0	1	1	2	2	1hbr	Protein_Protein	B-C	x,y,z-X,Y,Z			0	2	1	0	0	2	2	0	1	0	1	2	0	0	1	0	1	0	0	0	2efw	DNA_Protein	D-A	x,y,z-X,Y,Z
2	1	0	0	0	0	0	0	3	0	0	0	0	0	0	0	0	0	1	2	1hbr	Protein_Protein	D-B	x,y,z-X,Y,Z			0	2	1	0	0	2	2	0	1	0	1	2	0	0	1	0	1	0	0	0	2efw	DNA_Protein	I-F	x,y,z-X,Y,Z
0	2	0	0	0	0	1	0	0	0	0	3	1	0	0	0	0	0	1	0	1hbr	Protein_Protein	C-A	x,y,z-X,Y,Z			0	2	1	0	0	1	1	0	1	0	0	1	0	0	0	0	1	0	0	0	2efw	DNA_Protein	E-B	x,y,z-X,Y,Z
0	3	2	6	0	6	12	6	0	4	4	12	4	2	0	4	4	0	4	0	1hcm	Protein_Protein	B-A	x,y,z-X,Y,Z			0	2	1	0	0	1	2	0	1	0	0	1	0	0	0	0	1	0	0	0	2efw	DNA_Protein	J-G	x,y,z-X,Y,Z
2	4	6	7	0	4	8	12	2	4	4	6	2	4	6	5	6	0	3	4	1hcy	Protein_Protein	E-D	x,y,z-X,Y,Z			1	3	0	0	0	2	0	0	0	0	0	5	0	0	0	1	0	0	1	0	2er8	DNA_Protein	F-A	x,y,z-X,Y,Z
2	4	6	6	0	4	10	12	2	4	4	6	2	4	6	5	6	0	2	4	1hcy	Protein_Protein	F-C	x,y,z-X,Y,Z			1	3	0	0	0	2	0	0	0	0	0	3	0	0	0	1	0	0	1	0	2er8	DNA_Protein	E-B	x,y,z-X,Y,Z
2	4	6	6	0	4	8	12	2	4	4	6	2	4	5	4	6	0	2	4	1hcy	Protein_Protein	B-A	x,y,z-X,Y,Z			1	3	0	0	0	1	0	0	0	0	0	5	0	0	0	1	0	0	1	0	2er8	DNA_Protein	G-D	x,y,z-X,Y,Z
0	5	1	7	0	1	5	2	5	2	0	1	0	0	0	3	2	0	2	0	1hcy	Protein_Protein	E-A	x,y,z-X,Y,Z			1	3	0	0	0	2	0	0	0	0	0	3	0	0	0	1	0	0	1	0	2er8	DNA_Protein	H-C	x,y,z-X,Y,Z
0	5	1	7	0	1	5	2	5	2	0	1	0	0	0	3	2	0	2	0	1hcy	Protein_Protein	F-B	x,y,z-X,Y,Z			1	4	0	0	1	1	0	0	0	0	0	3	0	1	0	1	0	0	0	0	2er8	DNA_Protein	H-D	x,y,z-X,Y,Z
0	5	1	7	0	1	5	2	5	2	0	2	0	0	0	3	2	0	2	0	1hcy	Protein_Protein	C-A	x,y,z-X,Y,Z			1	4	0	0	1	1	0	0	0	0	0	3	0	1	0	1	0	0	0	0	2er8	DNA_Protein	G-C	x,y,z-X,Y,Z
0	5	1	7	0	1	5	2	5	2	0	2	0	0	0	3	2	0	2	0	1hcy	Protein_Protein	E-C	x,y,z-X,Y,Z			1	4	0	0	1	1	0	0	0	0	0	3	0	1	0	1	0	0	0	0	2er8	DNA_Protein	F-B	x,y,z-X,Y,Z
0	5	1	7	0	1	5	1	5	2	0	2	0	0	0	3	2	0	2	0	1hcy	Protein_Protein	D-B	x,y,z-X,Y,Z			1	3	0	0	1	1	0	0	0	0	0	3	0	1	0	1	0	0	0	0	2er8	DNA_Protein	E-A	x,y,z-X,Y,Z
0	5	1	7	0	1	4	2	5	2	0	2	0	0	0	3	2	0	2	0	1hcy	Protein_Protein	F-D	x,y,z-X,Y,Z			0	1	0	1	0	1	0	1	1	0	0	2	0	4	1	1	0	1	0	0	2es2	DNA_Protein	B-A	x,y,z-X,Y,Z
0	4	6	1	0	0	2	2	0	2	0	2	0	0	0	0	4	2	0	0	1hcy	Protein_Protein	D-C	x,y,z-X,Y,Z			1	7	2	0	0	1	0	0	0	1	0	3	0	0	1	2	0	0	2	0	2euz	DNA_Protein	C-A	x,y,z-X,Y,Z
0	2	6	0	0	0	2	2	0	2	0	2	0	0	0	0	3	2	0	0	1hcy	Protein_Protein	F-A	x,y,z-X,Y,Z			1	5	2	1	0	0	1	0	0	1	0	2	0	0	1	6	1	0	0	1	2euz	DNA_Protein	B-A	x,y,z-X,Y,Z
0	2	6	0	0	0	2	2	0	2	0	2	0	0	0	0	2	2	0	0	1hcy	Protein_Protein	E-B	x,y,z-X,Y,Z			2	3	4	1	0	2	3	3	1	1	2	7	1	1	1	3	4	1	0	2	2ex5	DNA_Protein	Y-A	x,y,z-X,Y,Z
1	3	2	3	2	2	7	9	2	0	3	6	4	0	10	5	7	0	1	6	1hei	Protein_Protein	B-A	x,y,z-X,Y,Z			0	4	3	2	0	4	2	3	2	0	1	7	0	1	0	3	1	0	0	2	2ex5	DNA_Protein	Y-B	x,y,z-X,Y,Z
0	3	0	1	0	1	1	2	1	2	5	2	0	2	1	0	2	1	3	4	1hes	Protein_Protein	P-A	x,y,z-X,Y,Z			1	3	4	1	0	2	3	3	1	1	1	6	1	0	1	3	3	1	0	0	2ex5	DNA_Protein	X-B	x,y,z-X,Y,Z
0	2	6	6	0	3	2	0	4	2	10	8	1	4	2	1	4	0	6	2	1hgx	Protein_Protein	B-A	x,y,z-X,Y,Z			0	3	3	4	0	4	2	3	2	0	1	6	0	1	0	3	2	0	0	1	2ex5	DNA_Protein	X-A	x,y,z-X,Y,Z
6	5	4	10	1	4	5	3	3	2	6	9	1	1	8	4	4	1	7	4	1hh4	Protein_Protein	D-A	x,y,z-X,Y,Z			2	6	2	0	0	0	2	3	1	1	0	1	0	1	1	5	1	0	1	0	2f03	DNA_Protein	E-A	x,y,z-X,Y,Z
6	5	3	9	1	3	7	3	3	2	7	9	1	1	8	4	2	1	5	4	1hh4	Protein_Protein	E-B	x,y,z-X,Y,Z			2	3	0	2	0	2	3	0	0	1	0	2	0	1	0	1	2	0	1	1	2f03	DNA_Protein	F-A	x,y,z-X,Y,Z
2	10	0	5	0	3	8	6	0	1	4	4	0	2	1	3	0	2	3	1	1hi0	Protein_Protein	Q-P	x,y,z-X,Y,Z			2	4	2	0	0	0	1	2	1	0	0	1	0	1	0	3	1	0	1	0	2f03	DNA_Protein	G-C	x,y,z-X,Y,Z
1	4	3	3	0	3	1	0	1	3	1	2	1	0	3	3	0	0	0	2	1hi0	Protein_Protein	R-P	x,y,z-X,Y,Z			1	2	0	0	0	0	1	1	0	1	0	1	0	0	0	1	2	0	1	1	2f03	DNA_Protein	H-C	x,y,z-X,Y,Z
6	2	4	2	0	2	2	4	0	2	8	4	0	1	2	1	0	0	2	10	1hjr	Protein_Protein	D-B	x,y,z-X,Y,Z			0	4	1	0	1	1	1	2	2	0	2	2	1	2	2	0	0	0	1	0	2f5q	DNA_Protein	C-A	x,y,z-X,Y,Z
6	2	3	2	0	2	2	4	0	2	8	4	0	2	2	1	0	0	2	10	1hjr	Protein_Protein	C-A	x,y,z-X,Y,Z			0	3	1	0	0	0	0	1	1	0	0	1	0	1	0	0	0	1	0	2	2f5q	DNA_Protein	B-A	x,y,z-X,Y,Z
2	3	1	0	0	4	0	2	1	0	5	1	2	0	1	1	2	0	1	3	1hjr	Protein_Protein	B-A	x,y,z-X,Y,Z			1	6	0	1	0	1	1	1	1	0	1	3	1	0	3	0	1	0	1	1	2f8n	DNA_Protein	J-A	x,y,z-X,Y,Z
0	6	2	6	0	6	2	6	0	2	5	0	0	2	0	2	0	0	5	0	1hjx	Protein_Protein	D-A	x,y,z-X,Y,Z			1	7	0	1	0	1	1	1	1	0	1	3	1	0	3	0	1	0	1	1	2f8n	DNA_Protein	I-E	x,y,z-X,Y,Z
0	7	0	6	0	6	2	6	0	0	5	0	0	2	0	2	0	0	4	0	1hjx	Protein_Protein	C-B	x,y,z-X,Y,Z			0	8	0	0	0	1	0	0	1	0	2	2	1	1	2	1	2	0	1	1	2f8n	DNA_Protein	I-A	x,y,z-X,Y,Z
1	7	0	2	0	0	0	2	0	0	0	1	0	1	2	0	3	2	0	2	1hjx	Protein_Protein	C-A	x,y,z-X,Y,Z			0	8	0	0	0	1	0	0	1	0	2	2	1	1	2	1	2	0	1	1	2f8n	DNA_Protein	J-E	x,y,z-X,Y,Z
2	4	0	3	0	1	0	1	0	1	2	3	0	0	0	0	0	0	3	0	1hjx	Protein_Protein	B-A	x,y,z-X,Y,Z			1	3	0	0	0	0	0	2	0	1	1	4	0	0	1	2	2	0	1	1	2f8n	DNA_Protein	I-G	x,y,z-X,Y,Z
0	8	0	3	0	0	1	2	0	1	0	1	0	2	2	2	1	2	0	2	1hjx	Protein_Protein	D-B	x,y,z-X,Y,Z			2	4	0	0	0	0	1	1	0	1	0	2	0	0	2	0	2	0	0	1	2f8n	DNA_Protein	J-K	x,y,z-X,Y,Z
0	2	0	0	0	0	0	0	0	0	0	0	0	0	0	0	0	0	0	0	1hjx	Protein_Protein	D-C	x,y,z-X,Y,Z			0	5	0	0	0	0	0	1	0	0	0	2	0	0	0	3	2	0	0	0	2f8n	DNA_Protein	J-G	x,y,z-X,Y,Z
1	2	4	1	0	4	9	1	0	0	0	11	2	0	2	0	4	0	0	4	1hk7	Protein_Protein	B-A	x,y,z-X,Y,Z			1	6	0	0	0	0	0	1	0	0	0	3	0	0	0	1	1	0	0	0	2f8n	DNA_Protein	I-K	x,y,z-X,Y,Z
0	5	2	5	0	0	4	0	2	0	0	4	2	4	2	2	4	0	4	8	1hkq	Protein_Protein	B-A	x,y,z-X,Y,Z			0	2	0	0	0	0	1	1	0	1	0	4	0	0	0	3	1	0	1	0	2f8n	DNA_Protein	I-D	x,y,z-X,Y,Z
8	18	6	12	6	2	15	11	8	2	18	9	0	2	2	24	6	0	10	20	1hkw	Protein_Protein	B-A	x,y,z-X,Y,Z			0	2	0	0	0	0	1	1	0	1	0	3	0	0	0	3	2	0	1	0	2f8n	DNA_Protein	J-H	x,y,z-X,Y,Z
4	11	2	11	2	3	12	7	5	6	8	9	2	9	3	5	2	2	4	6	1hl6	Protein_Protein	B-A	x,y,z-X,Y,Z			0	4	0	0	0	0	0	1	0	1	0	4	0	0	0	1	2	0	1	0	2f8n	DNA_Protein	I-F	x,y,z-X,Y,Z
3	7	2	10	2	2	11	7	5	5	8	10	1	9	4	5	2	2	3	6	1hl6	Protein_Protein	D-C	x,y,z-X,Y,Z			0	4	0	0	0	0	0	1	0	1	0	4	0	0	0	1	2	0	1	0	2f8n	DNA_Protein	J-B	x,y,z-X,Y,Z
0	3	1	0	0	0	3	1	1	0	1	0	0	1	0	0	1	0	1	1	1hl6	Protein_Protein	D-A	x,y,z-X,Y,Z			0	1	0	0	0	0	1	0	0	1	0	2	0	0	0	2	2	0	1	0	2f8n	DNA_Protein	J-D	x,y,z-X,Y,Z
0	1	1	1	0	1	2	0	0	1	1	0	0	0	0	0	0	0	1	1	1hl6	Protein_Protein	D-B	x,y,z-X,Y,Z			1	1	0	0	0	0	1	0	0	1	0	2	0	0	0	1	1	0	1	0	2f8n	DNA_Protein	I-H	x,y,z-X,Y,Z
0	0	0	0	0	1	1	0	0	0	0	0	0	2	1	0	0	0	0	0	1hl6	Protein_Protein	B-C	x,y,z-X,Y,Z			0	3	0	0	0	1	0	0	0	0	0	3	0	0	1	0	2	0	0	0	2f8n	DNA_Protein	J-F	x,y,z-X,Y,Z
14	14	6	12	0	4	5	9	4	2	6	2	0	0	5	4	6	2	6	8	1hlp	Protein_Protein	B-A	x,y,z-X,Y,Z			1	2	0	0	0	1	0	0	0	0	0	3	0	0	1	0	2	0	0	0	2f8n	DNA_Protein	I-B	x,y,z-X,Y,Z
5	2	3	8	0	2	11	11	4	4	8	14	4	2	0	2	2	2	4	2	1hm6	Protein_Protein	B-A	x,y,z-X,Y,Z			0	2	0	1	0	2	1	1	0	0	0	5	0	0	1	3	0	0	1	1	2f8x	DNA_Protein	Y-C	x,y,z-X,Y,Z
0	4	3	2	0	1	1	1	2	2	6	1	2	0	2	4	0	2	2	2	1hn4	Protein_Protein	B-A	x,y,z-X,Y,Z			0	2	1	0	1	1	1	0	0	0	0	4	0	2	0	1	1	0	0	0	2f8x	DNA_Protein	X-C	x,y,z-X,Y,Z
2	4	6	6	0	8	6	0	2	6	4	7	5	6	2	2	3	0	4	0	1hnb	Protein_Protein	B-A	x,y,z-X,Y,Z			0	1	0	0	0	0	0	2	1	0	1	1	1	0	1	2	2	0	2	0	2fdg	DNA_Protein	B-A	x,y,z-X,Y,Z
5	2	10	3	0	12	9	13	1	9	7	13	0	1	12	2	17	10	6	14	1hni	Protein_Protein	B-A	x,y,z-X,Y,Z			0	3	0	0	0	1	0	0	1	1	1	1	0	0	0	1	1	0	0	0	2fio	DNA_Protein	D-A	x,y,z-X,Y,Z
16	12	11	21	2	30	22	28	22	27	24	30	7	14	7	12	31	4	6	10	1hox	Protein_Protein	B-A	x,y,z-X,Y,Z			0	3	0	0	0	1	0	0	1	1	1	3	0	0	0	1	1	0	0	0	2fio	DNA_Protein	C-B	x,y,z-X,Y,Z
3	1	1	1	1	0	1	5	2	1	0	0	0	1	1	5	0	0	1	1	1hpg	Protein_Protein	B-A	x,y,z-X,Y,Z			0	3	0	0	0	1	0	0	0	0	1	2	0	0	0	0	0	0	1	0	2fio	DNA_Protein	D-B	x,y,z-X,Y,Z
3	1	7	4	3	5	3	9	1	2	8	5	1	7	8	16	9	4	10	3	1hq4	Protein_Protein	D-C	x,y,z-X,Y,Z			0	2	0	0	0	1	0	0	0	0	1	2	0	0	0	0	0	0	1	0	2fio	DNA_Protein	C-A	x,y,z-X,Y,Z
3	1	7	4	2	5	3	9	1	2	8	5	1	7	8	16	9	4	10	3	1hq4	Protein_Protein	B-A	x,y,z-X,Y,Z			1	6	2	1	0	3	0	5	0	0	1	5	0	3	1	3	2	0	0	1	2fkc	DNA_Protein	F-B	x,y,z-X,Y,Z
0	0	3	3	0	5	1	2	0	2	1	4	1	1	3	8	4	2	0	2	1hq4	Protein_Protein	B-C	x,y,z-X,Y,Z			1	6	2	1	0	2	0	4	0	0	1	4	0	3	1	3	2	0	0	1	2fkc	DNA_Protein	D-A	x,y,z-X,Y,Z
0	1	0	0	0	0	1	1	0	0	1	0	0	0	1	2	3	0	0	0	1hq4	Protein_Protein	D-B	x,y,z-X,Y,Z			1	2	2	4	0	3	1	4	2	1	2	5	1	2	0	1	2	1	1	2	2fkc	DNA_Protein	E-B	x,y,z-X,Y,Z
2	0	2	0	0	2	0	2	0	2	2	2	0	2	0	2	5	2	2	0	1hql	Protein_Protein	B-A	x,y,z-X,Y,Z			1	2	3	4	0	3	1	4	2	1	3	5	0	2	0	1	1	1	1	2	2fkc	DNA_Protein	C-A	x,y,z-X,Y,Z
12	10	7	8	0	6	15	20	3	20	12	20	2	6	10	8	11	2	7	10	1hqs	Protein_Protein	B-A	x,y,z-X,Y,Z			2	6	0	1	1	1	4	1	0	1	1	3	0	2	0	2	3	1	0	0	2fqz	DNA_Protein	G-C	x,y,z-X,Y,Z
2	4	2	5	0	2	0	12	0	10	16	4	2	4	6	4	6	2	0	2	1hsh	Protein_Protein	D-C	x,y,z-X,Y,Z			2	6	0	1	1	2	5	1	0	1	1	3	0	2	0	2	3	1	0	0	2fqz	DNA_Protein	E-A	x,y,z-X,Y,Z
2	4	2	6	0	2	0	10	0	9	16	4	2	4	6	4	6	2	0	2	1hsh	Protein_Protein	B-A	x,y,z-X,Y,Z			2	6	0	1	1	2	5	1	0	0	1	3	0	1	0	2	3	1	0	0	2fqz	DNA_Protein	F-B	x,y,z-X,Y,Z
0	0	2	0	0	1	0	0	0	0	0	0	0	1	2	2	0	0	1	0	1hsh	Protein_Protein	C-B	x,y,z-X,Y,Z			2	6	0	1	1	2	5	1	0	0	1	3	0	2	0	2	3	1	0	0	2fqz	DNA_Protein	H-D	x,y,z-X,Y,Z
0	0	3	0	0	0	0	0	0	0	1	0	0	0	0	0	0	0	0	0	1hsh	Protein_Protein	D-B	x,y,z-X,Y,Z			0	5	0	0	0	2	1	0	0	1	1	3	0	1	1	5	1	1	1	0	2fqz	DNA_Protein	H-C	x,y,z-X,Y,Z
4	6	11	6	0	6	9	0	0	11	5	16	2	7	1	6	5	0	4	6	1hsj	Protein_Protein	B-A	x,y,z-X,Y,Z			0	5	0	0	0	2	1	0	0	1	1	3	0	1	1	5	1	1	1	0	2fqz	DNA_Protein	F-A	x,y,z-X,Y,Z
4	4	10	4	2	2	4	8	2	6	10	2	8	0	4	8	8	2	2	6	1hso	Protein_Protein	B-A	x,y,z-X,Y,Z			0	5	0	0	0	2	1	0	0	1	1	3	0	1	1	5	0	1	1	0	2fqz	DNA_Protein	E-B	x,y,z-X,Y,Z
8	6	2	4	4	4	4	4	0	0	4	2	0	0	2	6	2	0	2	10	1hss	Protein_Protein	B-A	x,y,z-X,Y,Z			0	5	0	0	0	2	1	0	0	1	1	3	0	1	1	4	1	1	1	0	2fqz	DNA_Protein	G-D	x,y,z-X,Y,Z
8	6	2	4	3	4	4	4	0	0	4	2	0	0	2	6	2	0	2	10	1hss	Protein_Protein	D-C	x,y,z-X,Y,Z			1	7	2	2	0	0	1	0	4	0	0	9	1	2	1	7	3	0	3	1	2gli	DNA_Protein	D-A	x,y,z-X,Y,Z
5	7	0	2	0	7	3	1	2	0	1	0	2	0	9	0	0	0	0	3	1hss	Protein_Protein	C-B	x,y,z-X,Y,Z			3	3	0	2	0	1	1	0	1	0	1	3	1	0	1	3	0	0	3	0	2gli	DNA_Protein	C-A	x,y,z-X,Y,Z
4	4	10	4	2	2	4	10	2	4	14	2	4	0	5	6	8	2	2	8	1hsz	Protein_Protein	B-A	x,y,z-X,Y,Z			0	1	0	1	0	0	0	0	2	0	0	2	0	1	0	1	0	0	0	0	2gxa	DNA_Protein	M-F	x,y,z-X,Y,Z
4	4	8	4	2	2	4	10	2	8	11	2	4	0	4	6	8	2	2	4	1ht0	Protein_Protein	B-A	x,y,z-X,Y,Z			0	1	0	1	0	0	0	0	2	0	0	3	0	1	0	1	0	0	0	0	2gxa	DNA_Protein	N-K	x,y,z-X,Y,Z
0	10	8	2	4	8	12	6	4	14	20	8	2	6	4	4	6	2	4	10	1hul	Protein_Protein	B-A	x,y,z-X,Y,Z			0	1	0	1	0	0	0	0	2	0	0	2	0	1	0	1	0	0	0	0	2gxa	DNA_Protein	M-E	x,y,z-X,Y,Z
0	0	2	0	0	0	4	1	0	6	0	1	0	0	2	0	10	0	2	2	1hur	Protein_Protein	B-A	x,y,z-X,Y,Z			0	1	0	1	0	0	0	0	2	0	0	2	0	1	0	1	0	0	0	0	2gxa	DNA_Protein	N-H	x,y,z-X,Y,Z
2	1	0	2	0	0	0	2	0	1	1	4	0	0	0	0	0	0	0	1	1huu	Protein_Protein	C-B	x,y,z-X,Y,Z			0	1	0	1	0	0	0	0	2	0	0	2	0	1	0	1	0	0	0	0	2gxa	DNA_Protein	M-C	x,y,z-X,Y,Z
0	0	2	1	0	1	1	1	0	0	0	3	0	0	0	0	1	0	0	0	1huu	Protein_Protein	C-A	x,y,z-X,Y,Z			0	1	0	1	0	0	0	0	2	0	0	2	0	1	0	1	0	0	0	0	2gxa	DNA_Protein	N-J	x,y,z-X,Y,Z
2	2	0	2	4	2	2	0	0	1	0	3	0	2	0	2	5	0	0	4	1hux	Protein_Protein	B-A	x,y,z-X,Y,Z			0	1	0	1	0	0	0	0	1	0	0	2	0	1	0	1	0	0	0	0	2gxa	DNA_Protein	N-I	x,y,z-X,Y,Z
0	2	2	2	0	2	2	2	0	2	4	6	0	2	1	2	0	0	4	2	1hv8	Protein_Protein	B-A	x,y,z-X,Y,Z			0	1	0	0	0	0	0	0	2	0	0	2	0	1	0	1	0	1	0	0	2gxa	DNA_Protein	N-L	x,y,z-X,Y,Z
0	13	10	2	0	4	6	6	1	10	12	2	0	4	2	5	6	2	4	2	1hw1	Protein_Protein	B-A	x,y,z-X,Y,Z			0	1	0	1	0	0	0	0	2	0	0	2	0	1	0	1	0	0	0	0	2gxa	DNA_Protein	M-D	x,y,z-X,Y,Z
12	2	1	9	4	4	6	3	2	6	6	9	3	5	1	5	11	0	5	24	1i0s	Protein_Protein	B-A	x,y,z-X,Y,Z			0	1	0	0	0	0	0	0	2	0	0	3	0	1	0	0	0	0	1	0	2gxa	DNA_Protein	N-G	x,y,z-X,Y,Z
2	0	6	2	0	6	6	0	0	0	2	8	6	2	6	2	10	0	6	0	1i1c	Protein_Protein	B-A	x,y,z-X,Y,Z			0	1	0	0	0	0	0	0	2	0	0	2	0	1	0	0	0	0	0	0	2gxa	DNA_Protein	M-B	x,y,z-X,Y,Z
3	10	3	7	1	2	4	5	4	7	8	2	1	2	5	4	3	1	2	4	1i1q	Protein_Protein	B-A	x,y,z-X,Y,Z			0	0	0	0	0	0	0	0	0	0	0	2	0	0	0	1	0	0	0	0	2gxa	DNA_Protein	M-A	x,y,z-X,Y,Z
4	4	2	8	5	4	13	6	4	16	10	7	0	6	0	4	10	4	8	12	1i21	Protein_Protein	Y-X	x,y,z-X,Y,Z			0	3	1	0	0	1	0	0	1	1	1	2	0	0	0	0	2	1	1	0	2h1k	DNA_Protein	F-B	x,y,z-X,Y,Z
3	4	4	7	5	4	12	6	4	16	10	6	0	6	0	4	10	4	8	12	1i21	Protein_Protein	B-A	x,y,z-X,Y,Z			1	5	1	0	0	1	0	0	0	1	0	3	1	0	0	0	1	0	1	0	2h1k	DNA_Protein	E-B	x,y,z-X,Y,Z
3	4	3	7	5	4	13	6	4	15	11	7	0	6	0	4	11	4	8	11	1i21	Protein_Protein	N-M	x,y,z-X,Y,Z			0	4	1	0	0	1	0	0	0	1	0	3	1	1	0	0	1	0	1	0	2h1k	DNA_Protein	C-A	x,y,z-X,Y,Z
1	0	3	3	1	2	2	3	0	1	3	5	0	1	0	1	0	1	2	1	1i21	Protein_Protein	Y-B	x,y,z-X,Y,Z			0	2	1	0	0	1	0	0	1	1	1	1	0	0	0	0	2	1	1	0	2h1k	DNA_Protein	D-A	x,y,z-X,Y,Z
0	1	1	4	0	2	2	0	1	0	0	3	0	1	0	0	1	0	0	2	1i21	Protein_Protein	M-B	x,y,z-X,Y,Z			0	0	1	0	0	0	1	0	0	0	0	1	0	1	0	0	0	0	0	0	2h1k	DNA_Protein	D-B	x,y,z-X,Y,Z
0	2	0	0	0	1	0	2	0	1	0	1	0	0	0	1	4	0	0	1	1i21	Protein_Protein	M-A	x,y,z-X,Y,Z			0	0	0	0	0	0	0	0	0	0	2	1	0	1	0	0	0	0	0	0	2h1k	DNA_Protein	C-B	x,y,z-X,Y,Z
0	0	0	0	0	1	1	0	0	0	1	2	0	0	0	1	1	0	0	1	1i21	Protein_Protein	X-B	x,y,z-X,Y,Z			0	0	0	0	0	0	0	0	0	0	1	1	0	0	0	0	0	0	0	0	2h1k	DNA_Protein	F-A	x,y,z-X,Y,Z
1	0	1	1	0	0	1	0	0	0	0	1	0	1	0	1	1	0	0	1	1i21	Protein_Protein	N-B	x,y,z-X,Y,Z			0	4	0	0	0	0	1	1	0	0	0	0	0	1	0	2	0	0	1	0	2h27	DNA_Protein	F-D	x,y,z-X,Y,Z
1	3	0	1	0	0	0	0	0	0	4	2	1	2	1	0	0	1	3	2	1i31	Protein_Protein	P-A	x,y,z-X,Y,Z			0	4	0	0	0	0	1	0	0	0	0	0	0	1	0	2	0	0	1	0	2h27	DNA_Protein	C-A	x,y,z-X,Y,Z
2	4	0	3	0	5	4	0	0	2	8	5	2	4	4	0	2	1	2	2	1i3l	Protein_Protein	B-A	x,y,z-X,Y,Z			0	3	0	1	1	0	0	1	0	0	1	0	0	0	2	1	1	0	0	1	2h27	DNA_Protein	E-D	x,y,z-X,Y,Z
6	10	13	9	3	3	12	14	3	7	14	6	1	18	8	11	7	5	9	9	1i3r	Protein_Protein	F-E	x,y,z-X,Y,Z			0	3	0	1	1	0	0	1	0	0	1	0	0	0	2	1	1	0	0	0	2h27	DNA_Protein	B-A	x,y,z-X,Y,Z
6	10	13	9	3	3	11	17	3	7	14	7	1	18	8	11	7	5	9	9	1i3r	Protein_Protein	H-G	x,y,z-X,Y,Z			0	0	0	0	0	1	0	0	0	0	0	0	0	0	0	1	0	0	0	0	2h27	DNA_Protein	F-A	x,y,z-X,Y,Z
6	10	13	9	3	3	12	13	3	6	13	6	1	17	8	11	8	5	9	8	1i3r	Protein_Protein	D-C	x,y,z-X,Y,Z			0	0	0	0	0	1	1	0	0	0	0	0	0	0	0	0	0	0	0	0	2h27	DNA_Protein	C-D	x,y,z-X,Y,Z
5	10	14	9	3	3	12	14	3	7	14	7	1	18	9	11	7	5	9	9	1i3r	Protein_Protein	B-A	x,y,z-X,Y,Z			0	4	1	2	0	1	1	1	1	1	0	6	0	1	1	1	2	0	3	0	2h7f	DNA_Protein	Z-X	x,y,z-X,Y,Z
0	8	2	4	0	0	4	7	0	4	4	2	2	0	0	4	2	0	2	8	1i3r	Protein_Protein	D-B	x,y,z-X,Y,Z			1	4	0	0	0	1	1	0	1	1	1	6	1	0	0	1	1	0	3	1	2h7f	DNA_Protein	Y-X	x,y,z-X,Y,Z
0	9	1	4	0	0	6	6	0	4	4	1	2	0	0	4	2	0	2	7	1i3r	Protein_Protein	H-F	x,y,z-X,Y,Z			2	3	1	0	0	0	0	0	0	0	0	3	0	0	0	1	0	0	0	0	2h7h	DNA_Protein	X-B	x,y,z-X,Y,Z
3	0	2	0	0	3	3	2	0	0	2	1	0	2	0	3	1	1	0	0	1i3r	Protein_Protein	F-C	x,y,z-X,Y,Z			2	3	1	0	0	0	0	0	0	0	0	3	0	0	0	1	0	0	0	0	2h7h	DNA_Protein	Y-A	x,y,z-X,Y,Z
3	0	2	0	0	3	4	3	0	0	2	1	0	2	0	2	1	1	0	0	1i3r	Protein_Protein	D-E	x,y,z-X,Y,Z			1	3	1	0	0	0	0	0	0	0	0	1	0	0	0	1	0	0	0	0	2h7h	DNA_Protein	Y-B	x,y,z-X,Y,Z
6	0	0	2	0	0	2	0	0	0	0	4	0	0	0	0	0	0	0	2	1i3r	Protein_Protein	E-C	x,y,z-X,Y,Z			1	3	1	0	0	0	0	0	0	0	0	1	0	0	0	1	0	0	0	0	2h7h	DNA_Protein	X-A	x,y,z-X,Y,Z
0	1	1	1	0	0	4	1	0	0	0	2	0	0	0	1	1	0	0	3	1i3r	Protein_Protein	H-E	x,y,z-X,Y,Z			1	2	3	0	0	3	0	0	1	0	1	4	1	1	1	1	1	2	0	1	2h8r	DNA_Protein	E-B	x,y,z-X,Y,Z
0	2	0	1	0	0	4	1	0	0	0	2	0	0	0	1	1	0	0	2	1i3r	Protein_Protein	D-A	x,y,z-X,Y,Z			1	3	3	0	0	3	1	0	1	0	0	4	1	1	1	1	1	2	0	1	2h8r	DNA_Protein	F-A	x,y,z-X,Y,Z
0	1	1	1	0	0	4	1	0	0	0	2	0	0	0	1	1	0	0	3	1i3r	Protein_Protein	F-G	x,y,z-X,Y,Z			1	6	3	0	0	3	0	0	0	0	0	5	0	0	2	3	0	0	1	0	2h8r	DNA_Protein	E-A	x,y,z-X,Y,Z
0	1	0	1	0	0	3	0	0	1	0	2	0	0	0	0	1	0	0	2	1i3r	Protein_Protein	B-C	x,y,z-X,Y,Z			0	5	4	0	0	3	0	0	0	0	0	3	0	1	2	2	0	0	1	0	2h8r	DNA_Protein	F-B	x,y,z-X,Y,Z
2	2	0	1	2	3	3	2	0	2	4	4	0	0	1	4	4	0	3	3	1i3z	Protein_Protein	B-A	x,y,z-X,Y,Z			1	4	0	0	0	1	3	2	1	0	0	3	0	0	0	0	0	0	2	1	2han	DNA_Protein	C-A	x,y,z-X,Y,Z
8	0	5	2	0	6	8	2	6	2	22	6	2	10	0	8	7	0	6	4	1i49	Protein_Protein	B-A	x,y,z-X,Y,Z			0	5	0	1	2	2	1	2	0	0	0	3	0	1	0	0	0	0	1	0	2han	DNA_Protein	C-B	x,y,z-X,Y,Z
0	4	4	8	2	0	2	1	2	2	0	4	0	2	4	2	2	2	0	2	1i4y	Protein_Protein	H-A	x,y,z-X,Y,Z			0	3	2	0	2	0	1	1	1	0	0	3	0	0	1	0	0	0	2	1	2han	DNA_Protein	D-B	x,y,z-X,Y,Z
0	4	4	8	2	0	2	1	2	2	0	4	0	2	4	2	2	2	0	2	1i4y	Protein_Protein	E-D	x,y,z-X,Y,Z			0	4	1	1	1	1	1	2	0	0	1	1	0	1	0	0	0	0	1	0	2han	DNA_Protein	D-A	x,y,z-X,Y,Z
0	4	4	8	2	0	2	1	2	2	0	4	0	2	4	2	2	2	0	2	1i4y	Protein_Protein	G-F	x,y,z-X,Y,Z			0	0	2	1	0	0	1	1	1	0	0	2	0	4	0	1	1	1	1	0	2hax	DNA_Protein	C-A	x,y,z-X,Y,Z
0	4	4	8	2	0	2	1	2	2	0	4	0	2	4	2	2	2	0	2	1i4y	Protein_Protein	C-B	x,y,z-X,Y,Z			0	0	2	1	0	0	1	1	1	0	0	2	0	4	0	1	1	1	1	0	2hax	DNA_Protein	D-B	x,y,z-X,Y,Z
2	2	1	1	0	4	1	3	0	2	1	3	0	1	0	1	0	0	1	0	1i4y	Protein_Protein	H-B	x,y,z-X,Y,Z			0	1	0	0	0	1	1	3	0	0	0	1	0	1	1	0	1	0	0	0	2hax	DNA_Protein	D-A	x,y,z-X,Y,Z
2	2	1	1	0	4	1	3	0	2	1	3	0	1	0	1	0	0	1	0	1i4y	Protein_Protein	D-B	x,y,z-X,Y,Z			0	1	0	0	0	1	0	3	0	0	0	1	0	1	1	0	1	0	0	0	2hax	DNA_Protein	C-B	x,y,z-X,Y,Z
2	2	1	1	0	4	1	3	0	2	1	3	0	1	0	1	0	0	1	0	1i4y	Protein_Protein	F-D	x,y,z-X,Y,Z			0	0	1	0	0	1	0	0	0	0	0	4	0	0	1	0	0	1	1	0	2heo	DNA_Protein	B-A	x,y,z-X,Y,Z
2	2	1	1	0	4	1	3	0	2	1	3	0	1	0	1	0	0	1	0	1i4y	Protein_Protein	H-F	x,y,z-X,Y,Z			0	0	1	0	0	1	0	0	0	0	0	3	0	0	1	0	0	1	1	0	2heo	DNA_Protein	E-D	x,y,z-X,Y,Z
2	2	1	1	0	4	1	3	0	2	1	2	0	1	0	1	0	0	1	0	1i4y	Protein_Protein	C-A	x,y,z-X,Y,Z			0	3	6	0	0	3	3	1	1	0	2	3	1	1	2	4	4	0	2	0	2hhx	DNA_Protein	C-A	x,y,z-X,Y,Z
2	2	1	1	0	4	1	3	0	2	1	2	0	1	0	1	0	0	1	0	1i4y	Protein_Protein	E-C	x,y,z-X,Y,Z			1	4	1	1	0	3	2	0	1	2	3	1	0	0	2	2	1	0	3	1	2hhx	DNA_Protein	B-A	x,y,z-X,Y,Z
2	2	1	1	0	4	1	3	0	2	1	2	0	1	0	1	0	0	1	0	1i4y	Protein_Protein	G-A	x,y,z-X,Y,Z			5	13	2	0	0	4	1	2	2	1	2	5	1	0	0	4	3	1	2	1	2hof	DNA_Protein	C-B	x,y,z-X,Y,Z
2	2	1	1	0	4	1	3	0	2	1	2	0	1	0	1	0	0	1	0	1i4y	Protein_Protein	G-E	x,y,z-X,Y,Z			4	12	2	0	0	4	4	2	2	1	2	4	3	1	0	4	3	1	1	2	2hof	DNA_Protein	D-B	x,y,z-X,Y,Z
0	0	0	0	0	0	0	0	0	2	0	0	0	2	0	2	0	0	2	0	1i4y	Protein_Protein	F-E	x,y,z-X,Y,Z			4	11	2	0	0	4	1	2	2	1	2	4	1	0	0	4	2	1	2	2	2hof	DNA_Protein	D-A	x,y,z-X,Y,Z
0	0	0	0	0	0	0	1	0	2	0	0	0	2	0	2	0	0	2	0	1i4y	Protein_Protein	B-A	x,y,z-X,Y,Z			4	8	1	0	0	3	2	3	2	1	1	3	2	1	0	2	2	1	1	0	2hof	DNA_Protein	C-A	x,y,z-X,Y,Z
0	0	0	0	0	0	0	1	0	2	0	0	0	2	0	2	0	0	2	0	1i4y	Protein_Protein	H-G	x,y,z-X,Y,Z			1	1	1	0	0	1	0	1	0	0	1	2	0	1	0	0	1	1	0	0	2hot	DNA_Protein	C-A	x,y,z-X,Y,Z
0	0	0	0	0	0	0	1	0	2	0	0	0	2	0	2	0	0	2	0	1i4y	Protein_Protein	D-C	x,y,z-X,Y,Z			1	3	1	0	0	0	1	0	0	0	1	4	0	0	0	0	0	0	1	0	2hot	DNA_Protein	D-A	x,y,z-X,Y,Z
4	6	2	4	0	2	4	4	4	10	12	8	0	2	6	2	6	0	4	8	1i5e	Protein_Protein	B-A	x,y,z-X,Y,Z			1	2	1	0	0	0	0	0	0	0	1	4	0	0	0	0	0	0	1	0	2hot	DNA_Protein	C-B	x,y,z-X,Y,Z
6	2	2	4	0	0	6	4	7	2	6	0	4	2	6	4	4	0	4	0	1i69	Protein_Protein	B-A	x,y,z-X,Y,Z			1	2	1	0	0	1	0	1	0	0	0	2	0	0	1	0	0	0	0	0	2hot	DNA_Protein	D-B	x,y,z-X,Y,Z
1	2	0	2	0	0	1	1	0	1	0	0	0	0	2	1	2	0	1	0	1i70	Protein_Protein	B-A	x,y,z-X,Y,Z			2	3	1	0	0	0	0	1	0	2	1	4	0	0	2	0	2	0	0	1	2ht0	DNA_Protein	F-A	x,y,z-X,Y,Z
4	4	4	0	0	0	6	0	4	0	4	3	0	2	4	0	2	0	2	3	1i74	Protein_Protein	B-A	x,y,z-X,Y,Z			0	4	1	1	0	0	0	1	0	1	0	3	0	0	3	1	1	0	0	0	2ht0	DNA_Protein	D-A	x,y,z-X,Y,Z
4	0	1	0	0	1	0	5	0	7	7	1	2	1	1	2	2	0	2	3	1i78	Protein_Protein	B-A	x,y,z-X,Y,Z			0	3	1	0	0	0	1	1	0	0	1	4	0	0	1	1	1	0	0	2	2ht0	DNA_Protein	D-B	x,y,z-X,Y,Z
2	1	3	2	1	2	2	1	1	2	2	3	0	0	3	4	2	1	3	2	1i7k	Protein_Protein	B-A	x,y,z-X,Y,Z			1	4	0	0	0	0	1	0	2	1	0	0	0	1	1	0	0	0	1	0	2ht0	DNA_Protein	F-B	x,y,z-X,Y,Z
4	12	6	1	2	8	8	3	6	2	20	8	6	2	6	16	5	7	10	6	1iaj	Protein_Protein	B-A	x,y,z-X,Y,Z			0	3	0	0	0	0	1	3	0	1	0	2	0	0	0	1	0	0	0	0	2ht0	DNA_Protein	C-B	x,y,z-X,Y,Z
10	9	10	7	2	5	11	8	8	7	10	2	0	13	8	8	10	4	11	6	1iao	Protein_Protein	B-A	x,y,z-X,Y,Z			0	1	1	0	0	2	0	3	0	0	1	2	0	1	0	1	0	0	0	0	2ht0	DNA_Protein	E-A	x,y,z-X,Y,Z
2	4	3	5	0	2	1	1	1	2	3	2	0	2	1	3	2	1	4	3	1iar	Protein_Protein	B-A	x,y,z-X,Y,Z			0	0	0	0	0	0	1	0	0	0	0	1	0	0	1	0	0	0	0	0	2ht0	DNA_Protein	E-B	x,y,z-X,Y,Z
0	3	1	2	0	0	1	1	1	1	1	1	0	1	1	2	0	0	2	0	1iau	Protein_Protein	B-A	x,y,z-X,Y,Z			0	0	0	0	0	0	0	0	0	0	0	2	0	0	1	0	0	0	0	0	2ht0	DNA_Protein	C-A	x,y,z-X,Y,Z
6	6	7	9	4	6	8	10	2	11	16	9	2	12	4	10	8	3	2	5	1iax	Protein_Protein	B-A	x,y,z-X,Y,Z			0	4	6	0	0	3	2	3	1	1	2	3	1	1	2	6	4	0	3	0	2hvh	DNA_Protein	F-D	x,y,z-X,Y,Z
4	0	0	4	0	0	2	0	0	4	2	3	0	0	0	3	2	0	0	2	1iaz	Protein_Protein	B-A	x,y,z-X,Y,Z			0	4	6	0	0	3	2	2	1	1	1	2	1	2	2	5	4	0	3	0	2hvh	DNA_Protein	C-A	x,y,z-X,Y,Z
12	1	2	2	2	5	2	6	2	4	9	2	0	2	8	5	8	0	0	8	1ib6	Protein_Protein	D-C	x,y,z-X,Y,Z			1	4	1	0	0	2	1	0	1	2	3	2	0	0	2	2	3	0	2	1	2hvh	DNA_Protein	B-A	x,y,z-X,Y,Z
12	1	2	2	2	5	2	6	2	4	10	2	0	2	8	4	8	0	0	8	1ib6	Protein_Protein	B-A	x,y,z-X,Y,Z			1	3	1	0	0	2	0	0	1	2	3	2	0	0	2	2	3	0	2	1	2hvh	DNA_Protein	E-D	x,y,z-X,Y,Z
0	0	0	0	0	3	4	6	0	0	2	2	0	0	2	0	0	0	0	1	1ib6	Protein_Protein	C-B	x,y,z-X,Y,Z			0	6	2	1	0	0	2	0	0	0	0	1	0	0	0	1	1	0	0	0	2hzv	DNA_Protein	K-F	x,y,z-X,Y,Z
0	0	0	0	0	2	4	5	0	0	2	2	0	0	2	0	0	0	0	1	1ib6	Protein_Protein	D-A	x,y,z-X,Y,Z			0	6	2	1	0	0	2	0	0	0	0	1	0	0	0	1	1	0	0	0	2hzv	DNA_Protein	I-B	x,y,z-X,Y,Z
2	0	0	0	0	4	2	4	0	0	0	2	0	0	0	2	0	0	0	0	1ib6	Protein_Protein	C-A	x,y,z-X,Y,Z			0	6	2	1	0	0	1	0	0	0	0	1	0	0	0	1	1	0	0	0	2hzv	DNA_Protein	J-D	x,y,z-X,Y,Z
13	4	0	5	0	4	14	0	0	2	18	14	2	0	0	6	3	0	2	0	1ic2	Protein_Protein	B-A	x,y,z-X,Y,Z			0	6	2	1	0	0	2	0	0	0	0	1	0	0	0	1	1	0	0	0	2hzv	DNA_Protein	L-H	x,y,z-X,Y,Z
13	4	0	5	0	4	14	0	0	2	18	14	2	0	0	6	2	0	2	0	1ic2	Protein_Protein	D-C	x,y,z-X,Y,Z			0	3	2	0	0	0	1	0	0	0	0	0	0	0	0	1	1	0	0	0	2hzv	DNA_Protein	I-C	x,y,z-X,Y,Z
0	0	0	4	0	2	5	0	0	0	0	8	0	0	0	1	0	0	0	2	1ic2	Protein_Protein	C-B	x,y,z-X,Y,Z			0	3	2	0	0	0	1	0	0	0	0	0	0	0	0	1	1	0	0	0	2hzv	DNA_Protein	L-E	x,y,z-X,Y,Z
1	0	1	2	0	1	0	0	0	0	1	3	1	0	0	0	1	0	0	0	1ic2	Protein_Protein	D-A	x,y,z-X,Y,Z			0	3	2	0	0	0	1	0	0	0	0	0	0	0	0	1	1	0	0	0	2hzv	DNA_Protein	J-A	x,y,z-X,Y,Z
0	1	0	0	0	0	0	0	0	0	0	3	0	0	0	0	0	0	0	0	1ic2	Protein_Protein	C-A	x,y,z-X,Y,Z			0	3	2	0	0	0	1	0	0	0	0	0	0	0	0	1	1	0	0	0	2hzv	DNA_Protein	K-G	x,y,z-X,Y,Z
0	3	4	3	5	0	1	2	0	0	0	2	0	1	2	4	0	0	0	3	1ici	Protein_Protein	B-A	x,y,z-X,Y,Z			0	2	0	0	0	0	0	0	0	1	0	1	0	0	0	0	2	0	0	1	2hzv	DNA_Protein	K-H	x,y,z-X,Y,Z
4	5	4	0	0	3	8	1	1	6	4	6	0	2	2	4	2	0	0	5	1icw	Protein_Protein	B-A	x,y,z-X,Y,Z			0	2	0	0	0	0	0	0	0	0	0	1	0	0	0	0	2	0	0	1	2hzv	DNA_Protein	I-D	x,y,z-X,Y,Z
4	6	8	4	0	6	6	2	0	8	21	4	0	4	2	4	2	0	0	6	1id1	Protein_Protein	B-A	x,y,z-X,Y,Z			0	2	0	0	0	0	0	0	0	1	0	0	0	0	0	0	2	0	0	1	2hzv	DNA_Protein	L-F	x,y,z-X,Y,Z
6	10	12	11	3	2	12	17	3	8	14	7	1	17	8	11	7	4	9	8	1iea	Protein_Protein	D-C	x,y,z-X,Y,Z			0	2	0	0	0	0	0	0	0	1	0	0	0	0	0	0	2	0	0	1	2hzv	DNA_Protein	J-B	x,y,z-X,Y,Z
6	10	12	10	3	2	12	15	3	7	13	7	1	17	8	11	7	5	9	7	1iea	Protein_Protein	B-A	x,y,z-X,Y,Z			0	1	0	0	0	0	0	0	0	1	0	0	0	0	0	0	2	0	0	1	2hzv	DNA_Protein	L-G	x,y,z-X,Y,Z
0	6	2	4	0	0	5	10	0	4	4	2	2	0	0	4	4	0	2	6	1iea	Protein_Protein	D-B	x,y,z-X,Y,Z			0	1	0	0	0	0	0	0	0	1	0	0	0	0	0	0	2	0	0	1	2hzv	DNA_Protein	J-C	x,y,z-X,Y,Z
0	3	0	2	0	0	3	2	0	0	0	2	0	0	0	1	1	0	0	2	1iea	Protein_Protein	B-C	x,y,z-X,Y,Z			0	1	0	0	0	0	0	0	0	1	0	0	0	0	0	0	2	0	0	1	2hzv	DNA_Protein	I-A	x,y,z-X,Y,Z
0	2	0	2	0	0	3	2	0	0	0	2	0	0	0	1	0	0	0	2	1iea	Protein_Protein	D-A	x,y,z-X,Y,Z			0	1	0	0	0	0	0	0	0	1	0	0	0	0	0	0	2	0	0	1	2hzv	DNA_Protein	K-E	x,y,z-X,Y,Z
0	0	0	1	0	0	1	0	2	0	0	0	0	0	0	0	0	0	0	0	1iea	Protein_Protein	C-A	x,y,z-X,Y,Z			0	3	2	3	0	2	0	0	2	2	2	3	1	3	2	3	4	0	7	1	2i0q	DNA_Protein	D-A	x,y,z-X,Y,Z
2	3	5	4	4	4	8	10	2	9	2	0	0	2	2	6	12	2	4	8	1ig0	Protein_Protein	B-A	x,y,z-X,Y,Z			2	1	1	0	0	0	1	0	1	0	1	2	0	2	1	2	0	0	2	0	2i0q	DNA_Protein	D-B	x,y,z-X,Y,Z
8	4	2	2	0	0	4	2	0	4	12	5	0	0	3	0	0	2	2	8	1igq	Protein_Protein	D-B	x,y,z-X,Y,Z			4	4	2	4	0	2	0	0	8	0	0	10	0	6	0	11	7	0	0	1	2i13	DNA_Protein	C-A	x,y,z-X,Y,Z
8	4	2	1	0	0	4	3	0	3	11	3	0	0	2	0	0	1	2	8	1igq	Protein_Protein	C-A	x,y,z-X,Y,Z			4	4	2	5	0	2	1	0	7	0	0	9	0	5	0	10	6	0	0	0	2i13	DNA_Protein	E-B	x,y,z-X,Y,Z
0	2	0	5	0	3	4	4	0	4	1	3	0	0	1	0	0	0	0	0	1igq	Protein_Protein	D-C	x,y,z-X,Y,Z			3	10	3	3	0	2	1	0	3	0	1	2	0	0	0	1	0	0	3	0	2i13	DNA_Protein	D-A	x,y,z-X,Y,Z
1	1	0	2	0	1	2	1	0	0	0	1	0	0	3	0	0	0	1	0	1igq	Protein_Protein	D-A	x,y,z-X,Y,Z			3	9	2	3	0	2	2	0	3	0	1	2	0	0	0	1	0	0	3	0	2i13	DNA_Protein	F-B	x,y,z-X,Y,Z
1	1	0	2	0	1	2	1	0	0	0	1	0	0	3	0	0	0	1	0	1igq	Protein_Protein	C-B	x,y,z-X,Y,Z			0	0	0	0	1	0	0	1	0	0	0	1	0	0	1	0	0	0	0	0	2i13	DNA_Protein	D-B	x,y,z-X,Y,Z
1	0	0	0	2	1	2	1	0	4	0	3	0	2	0	1	1	0	0	2	1ihj	Protein_Protein	D-A	x,y,z-X,Y,Z			0	4	0	0	0	1	2	0	0	0	2	1	0	0	0	0	0	0	1	0	2ief	DNA_Protein	F-C	x,y,z-X,Y,Z
1	0	0	0	2	1	1	1	0	4	0	2	0	2	0	1	1	0	0	2	1ihj	Protein_Protein	C-B	x,y,z-X,Y,Z			0	4	0	0	0	0	2	0	0	0	1	1	0	0	0	0	0	0	1	0	2ief	DNA_Protein	F-A	x,y,z-X,Y,Z
0	0	0	1	0	0	0	2	0	0	0	2	0	1	0	0	2	0	0	0	1ihj	Protein_Protein	B-A	x,y,z-X,Y,Z			0	5	0	1	0	0	1	1	0	0	0	1	0	0	1	1	1	1	0	0	2ief	DNA_Protein	D-C	x,y,z-X,Y,Z
5	5	6	3	0	3	6	7	2	4	4	8	1	4	6	3	1	1	4	6	1ii4	Protein_Protein	H-D	x,y,z-X,Y,Z			0	4	0	0	0	1	2	0	0	0	1	1	0	0	0	0	0	0	1	0	2ief	DNA_Protein	F-B	x,y,z-X,Y,Z
6	5	6	3	0	3	6	7	2	5	4	8	1	4	6	3	1	1	4	6	1ii4	Protein_Protein	E-A	x,y,z-X,Y,Z			0	4	0	0	0	0	1	1	0	0	0	1	0	0	1	1	1	1	0	0	2ief	DNA_Protein	E-A	x,y,z-X,Y,Z
5	6	6	3	0	3	6	7	2	4	4	8	1	4	6	3	1	1	4	6	1ii4	Protein_Protein	G-C	x,y,z-X,Y,Z			0	3	0	0	0	0	1	0	0	0	0	1	0	0	1	1	1	1	0	0	2ief	DNA_Protein	D-B	x,y,z-X,Y,Z
6	5	6	3	0	3	6	7	2	5	4	7	1	4	6	3	1	1	4	6	1ii4	Protein_Protein	F-B	x,y,z-X,Y,Z			0	1	0	1	0	0	1	1	0	0	0	0	0	0	0	1	0	0	0	0	2ief	DNA_Protein	E-B	x,y,z-X,Y,Z
10	8	4	0	0	2	3	6	6	5	4	3	0	2	6	4	3	2	1	2	1ii4	Protein_Protein	H-E	x,y,z-X,Y,Z			0	7	1	0	0	5	2	1	3	0	2	0	0	0	0	1	1	1	1	0	2ihm	DNA_Protein	T-A	x,y,z-X,Y,Z
10	8	4	0	0	2	3	6	6	5	4	3	0	2	5	5	3	3	1	2	1ii4	Protein_Protein	G-F	x,y,z-X,Y,Z			0	6	1	0	0	3	3	1	1	0	3	0	0	2	0	1	0	1	1	0	2ihm	DNA_Protein	U-B	x,y,z-X,Y,Z
0	3	2	1	0	0	0	1	0	0	0	0	0	1	1	1	1	0	1	0	1ii4	Protein_Protein	G-A	x,y,z-X,Y,Z			0	3	0	3	0	3	0	2	2	0	0	1	0	2	0	0	2	1	0	3	2ihm	DNA_Protein	P-A	x,y,z-X,Y,Z
0	1	2	0	0	0	0	1	1	1	0	0	0	0	0	1	0	0	0	0	1ii4	Protein_Protein	H-A	x,y,z-X,Y,Z			0	2	0	3	0	2	0	2	1	0	0	1	0	2	0	0	2	1	0	3	2ihm	DNA_Protein	Q-B	x,y,z-X,Y,Z
0	1	2	0	0	0	0	1	1	1	0	0	0	0	0	1	0	0	0	0	1ii4	Protein_Protein	G-B	x,y,z-X,Y,Z			0	3	0	0	0	0	1	2	1	0	2	0	0	2	1	2	0	0	1	0	2ihm	DNA_Protein	D-A	x,y,z-X,Y,Z
0	1	2	0	0	0	0	1	1	1	0	0	0	0	0	1	0	0	0	0	1ii4	Protein_Protein	E-D	x,y,z-X,Y,Z			1	2	0	0	0	0	1	2	1	0	1	0	0	2	1	2	0	0	1	0	2ihm	DNA_Protein	E-B	x,y,z-X,Y,Z
0	1	2	0	0	0	0	1	1	1	0	0	0	0	0	1	0	0	0	0	1ii4	Protein_Protein	F-C	x,y,z-X,Y,Z			2	4	3	1	0	1	2	4	2	0	1	1	2	2	0	5	4	1	3	0	2is1	DNA_Protein	C-A	x,y,z-X,Y,Z
0	0	0	0	0	0	0	1	0	0	1	0	0	0	2	2	0	0	0	1	1ii4	Protein_Protein	G-D	x,y,z-X,Y,Z			3	2	3	1	0	0	3	2	2	1	1	1	1	2	0	4	4	1	2	0	2is1	DNA_Protein	E-B	x,y,z-X,Y,Z
0	1	0	1	0	0	3	0	0	0	0	2	0	0	0	0	0	0	0	0	1ii4	Protein_Protein	F-D	x,y,z-X,Y,Z			2	1	1	1	0	0	0	2	0	1	0	0	0	0	0	0	2	0	0	1	2is1	DNA_Protein	F-A	x,y,z-X,Y,Z
4	1	2	1	0	0	1	6	1	1	6	1	1	4	1	1	2	0	6	1	1iid	Protein_Protein	O-A	x,y,z-X,Y,Z			2	2	1	1	0	0	0	2	0	1	0	0	0	0	0	0	2	0	0	0	2is1	DNA_Protein	D-B	x,y,z-X,Y,Z
2	4	0	0	0	0	2	6	0	3	2	4	5	3	2	4	2	6	3	0	1ijl	Protein_Protein	B-A	x,y,z-X,Y,Z			0	2	0	0	0	0	0	1	0	0	0	1	0	0	0	0	0	0	1	0	2is1	DNA_Protein	D-A	x,y,z-X,Y,Z
0	1	1	1	0	1	0	3	0	2	0	3	0	0	0	0	2	0	0	0	1ijv	Protein_Protein	B-A	x,y,z-X,Y,Z			0	0	0	0	0	0	0	1	0	0	0	0	0	0	0	0	0	0	1	0	2is1	DNA_Protein	F-B	x,y,z-X,Y,Z
2	2	0	4	8	0	4	2	0	10	1	2	2	4	8	4	2	2	2	6	1ijx	Protein_Protein	C-A	x,y,z-X,Y,Z			0	2	0	0	0	0	0	1	0	0	0	0	0	0	0	0	0	0	0	0	2is1	DNA_Protein	E-A	x,y,z-X,Y,Z
2	2	0	3	8	0	4	2	0	9	2	2	2	4	8	3	2	2	2	5	1ijx	Protein_Protein	E-B	x,y,z-X,Y,Z			0	1	0	0	0	0	0	1	0	0	0	0	0	0	0	0	0	0	0	0	2is1	DNA_Protein	C-B	x,y,z-X,Y,Z
2	0	0	1	0	1	2	1	2	2	4	0	0	1	2	2	2	1	1	1	1ijx	Protein_Protein	B-A	x,y,z-X,Y,Z			0	7	1	0	0	1	1	1	0	0	0	4	0	1	2	0	0	1	2	0	2np2	DNA_Protein	D-B	x,y,z-X,Y,Z
1	2	1	2	0	2	2	0	3	1	0	1	0	0	1	2	1	0	0	0	1ijx	Protein_Protein	D-C	x,y,z-X,Y,Z			0	7	1	0	0	1	1	1	0	0	0	4	0	1	2	0	0	1	2	0	2np2	DNA_Protein	C-A	x,y,z-X,Y,Z
0	1	0	2	0	1	1	2	2	1	2	1	0	1	1	0	1	0	2	1	1ijx	Protein_Protein	E-D	x,y,z-X,Y,Z			1	4	1	1	0	1	1	2	1	0	0	4	0	1	1	2	2	0	0	4	2np2	DNA_Protein	D-A	x,y,z-X,Y,Z
2	0	1	1	1	0	2	1	1	1	2	0	0	0	1	1	2	0	0	0	1ijx	Protein_Protein	D-B	x,y,z-X,Y,Z			1	4	1	1	0	1	1	2	1	0	0	3	0	1	1	2	2	0	0	3	2np2	DNA_Protein	C-B	x,y,z-X,Y,Z
0	1	0	2	0	0	1	1	2	0	0	2	0	0	1	0	0	0	2	1	1ijx	Protein_Protein	C-B	x,y,z-X,Y,Z			0	4	0	0	0	0	2	4	3	1	0	8	0	1	2	1	2	1	1	1	2np7	DNA_Protein	C-A	x,y,z-X,Y,Z
0	1	0	2	0	0	0	2	1	1	0	1	0	0	1	0	1	0	2	1	1ijx	Protein_Protein	F-E	x,y,z-X,Y,Z			1	4	1	1	0	0	3	1	2	2	2	4	0	3	2	0	3	0	3	1	2np7	DNA_Protein	B-A	x,y,z-X,Y,Z
0	1	2	5	3	2	3	3	0	1	6	3	2	0	2	1	0	0	5	0	1ijy	Protein_Protein	B-A	x,y,z-X,Y,Z			1	6	0	1	0	1	1	1	1	0	1	3	1	0	3	0	1	0	1	1	2nqb	DNA_Protein	J-A	x,y,z-X,Y,Z
2	2	2	0	0	2	0	0	2	2	8	2	0	4	0	3	4	2	2	2	1ik7	Protein_Protein	B-A	x,y,z-X,Y,Z			1	6	0	1	0	1	1	1	1	0	1	3	1	0	2	0	1	0	1	1	2nqb	DNA_Protein	I-E	x,y,z-X,Y,Z
0	4	3	3	2	2	3	0	2	3	1	2	0	1	2	1	0	0	0	1	1im8	Protein_Protein	B-A	x,y,z-X,Y,Z			0	7	0	0	0	2	0	0	1	0	2	2	1	1	2	1	2	0	1	1	2nqb	DNA_Protein	I-A	x,y,z-X,Y,Z
0	0	1	1	0	0	4	2	0	1	1	2	1	0	1	1	2	1	0	0	1io9	Protein_Protein	B-A	x,y,z-X,Y,Z			0	7	0	0	0	1	0	0	1	0	1	2	1	1	1	1	2	0	1	1	2nqb	DNA_Protein	J-E	x,y,z-X,Y,Z
5	4	4	2	1	2	1	1	1	0	1	2	0	0	0	2	1	1	3	1	1ip3	Protein_Protein	B-A	x,y,z-X,Y,Z			0	3	0	0	0	0	1	1	0	1	0	4	0	0	0	3	2	0	1	0	2nqb	DNA_Protein	I-D	x,y,z-X,Y,Z
6	6	2	0	0	0	2	10	0	2	0	2	2	6	0	2	0	0	4	8	1ipi	Protein_Protein	B-A	x,y,z-X,Y,Z			2	4	0	0	0	0	1	2	0	1	0	3	0	0	2	1	1	0	0	1	2nqb	DNA_Protein	I-G	x,y,z-X,Y,Z
6	0	2	2	0	4	4	10	3	4	14	5	2	13	2	12	1	0	2	0	1iq6	Protein_Protein	B-A	x,y,z-X,Y,Z			0	5	0	0	0	0	0	2	0	1	1	4	0	0	0	1	2	0	1	0	2nqb	DNA_Protein	J-B	x,y,z-X,Y,Z
0	2	0	3	1	0	0	0	3	0	0	0	0	0	0	3	0	2	2	0	1iqb	Protein_Protein	B-A	x,y,z-X,Y,Z			2	4	0	0	0	0	1	2	0	1	0	2	0	0	2	0	1	0	0	1	2nqb	DNA_Protein	J-C	x,y,z-X,Y,Z
2	4	8	4	2	6	4	4	2	8	10	4	2	6	12	12	6	2	4	0	1iqc	Protein_Protein	C-A	x,y,z-X,Y,Z			1	6	0	0	0	0	0	1	0	0	0	2	0	0	1	2	0	0	0	0	2nqb	DNA_Protein	I-C	x,y,z-X,Y,Z
2	4	8	4	2	5	4	4	2	8	10	5	2	6	12	12	6	2	4	0	1iqc	Protein_Protein	D-B	x,y,z-X,Y,Z			0	4	0	0	0	0	0	1	0	1	0	4	0	0	0	1	2	0	1	0	2nqb	DNA_Protein	I-F	x,y,z-X,Y,Z
1	1	0	1	0	0	1	1	0	0	0	3	0	1	0	1	2	0	0	0	1iqc	Protein_Protein	D-A	x,y,z-X,Y,Z			0	2	0	0	0	0	1	1	0	1	0	3	0	0	0	3	1	0	1	0	2nqb	DNA_Protein	J-H	x,y,z-X,Y,Z
4	6	7	4	0	9	10	5	3	7	10	7	2	3	10	3	2	1	4	6	1ira	Protein_Protein	Y-X	x,y,z-X,Y,Z			1	6	0	0	0	0	0	1	0	0	0	1	0	0	0	2	0	0	0	0	2nqb	DNA_Protein	J-G	x,y,z-X,Y,Z
18	16	12	14	2	30	23	29	23	29	24	25	6	14	7	8	32	4	8	12	1iri	Protein_Protein	B-A	x,y,z-X,Y,Z			0	2	0	0	0	0	1	0	0	1	0	3	0	0	0	1	1	0	1	0	2nqb	DNA_Protein	J-D	x,y,z-X,Y,Z
18	17	14	15	2	30	22	30	22	30	24	25	6	14	8	9	32	4	10	12	1iri	Protein_Protein	D-C	x,y,z-X,Y,Z			0	1	0	0	0	0	1	0	0	1	0	3	0	0	0	1	1	0	1	0	2nqb	DNA_Protein	I-H	x,y,z-X,Y,Z
1	0	0	0	0	1	0	0	0	0	0	1	0	0	1	0	0	0	0	0	1iri	Protein_Protein	C-A	x,y,z-X,Y,Z			0	3	0	0	0	1	0	0	1	0	0	2	0	0	1	0	2	0	0	0	2nqb	DNA_Protein	J-F	x,y,z-X,Y,Z
2	3	4	2	2	5	6	0	0	8	10	4	6	6	0	2	5	0	0	0	1irj	Protein_Protein	H-G	x,y,z-X,Y,Z			1	3	0	0	0	1	0	0	0	0	0	3	0	0	1	0	2	0	0	0	2nqb	DNA_Protein	I-B	x,y,z-X,Y,Z
2	2	4	2	1	4	6	0	0	8	10	4	6	6	0	2	4	0	0	0	1irj	Protein_Protein	B-A	x,y,z-X,Y,Z			0	3	0	2	0	1	3	2	0	1	0	4	0	0	3	3	0	0	5	0	2nra	DNA_Protein	B-C	x,y,z-X,Y,Z
2	1	4	2	0	4	6	0	0	8	10	4	6	6	0	2	4	0	0	0	1irj	Protein_Protein	D-C	x,y,z-X,Y,Z			0	5	1	2	0	2	0	0	0	3	2	4	0	1	2	2	1	0	0	0	2nra	DNA_Protein	A-C	x,y,z-X,Y,Z
2	1	4	2	1	4	6	0	0	8	9	3	6	6	0	2	4	0	0	0	1irj	Protein_Protein	F-E	x,y,z-X,Y,Z			1	2	2	0	0	0	0	0	1	0	2	1	0	1	0	2	0	0	0	1	2ntc	DNA_Protein	W-B	x,y,z-X,Y,Z
0	2	2	0	0	2	8	4	0	0	2	6	0	0	0	0	0	0	0	0	1irj	Protein_Protein	E-B	x,y,z-X,Y,Z			1	2	2	0	0	0	0	0	1	0	2	1	0	1	0	2	0	0	0	1	2ntc	DNA_Protein	C-A	x,y,z-X,Y,Z
0	2	2	0	0	2	8	4	1	0	2	6	0	0	0	0	0	0	0	0	1irj	Protein_Protein	G-D	x,y,z-X,Y,Z			1	3	2	0	0	0	0	0	1	0	0	1	0	0	0	1	1	0	2	0	2ntc	DNA_Protein	C-B	x,y,z-X,Y,Z
0	1	2	1	0	0	2	0	2	0	0	4	0	0	0	0	0	0	0	2	1irj	Protein_Protein	G-B	x,y,z-X,Y,Z			1	3	2	0	0	0	0	0	1	0	0	1	0	0	0	1	1	0	2	0	2ntc	DNA_Protein	W-A	x,y,z-X,Y,Z
0	1	2	1	0	0	3	0	2	0	0	4	0	0	0	0	0	0	0	2	1irj	Protein_Protein	E-D	x,y,z-X,Y,Z			0	2	0	3	0	0	1	0	0	0	2	3	0	0	0	2	0	0	0	0	2ntz	DNA_Protein	W-B	x,y,z-X,Y,Z
0	0	0	0	0	0	0	0	0	0	0	2	0	0	0	0	0	0	0	0	1irj	Protein_Protein	D-B	x,y,z-X,Y,Z			0	2	0	2	0	0	1	0	0	0	1	2	0	0	0	1	0	0	0	0	2ntz	DNA_Protein	U-A	x,y,z-X,Y,Z
4	5	0	7	0	2	6	2	2	7	7	10	4	0	0	0	2	0	4	8	1irq	Protein_Protein	B-A	x,y,z-X,Y,Z			0	2	1	1	0	0	0	0	0	0	0	2	0	1	0	0	0	0	0	0	2ntz	DNA_Protein	E-A	x,y,z-X,Y,Z
4	15	14	8	2	8	25	24	17	6	20	22	4	8	10	19	29	8	16	18	1is2	Protein_Protein	B-A	x,y,z-X,Y,Z			0	2	1	1	0	0	0	0	0	0	0	1	0	1	0	0	0	0	0	0	2ntz	DNA_Protein	Y-B	x,y,z-X,Y,Z
4	10	0	8	4	0	2	2	2	2	11	4	0	2	4	4	0	0	0	2	1ism	Protein_Protein	B-A	x,y,z-X,Y,Z			0	1	1	0	0	0	0	0	0	0	0	0	0	0	0	0	0	0	0	0	2ntz	DNA_Protein	W-A	x,y,z-X,Y,Z
2	10	2	8	6	2	18	0	2	4	3	16	0	4	8	10	1	2	5	0	1it7	Protein_Protein	B-A	x,y,z-X,Y,Z			0	1	0	0	0	0	0	0	0	0	0	0	0	0	0	0	0	0	0	0	2ntz	DNA_Protein	U-B	x,y,z-X,Y,Z
4	15	4	11	2	4	6	4	4	2	15	2	3	0	6	9	5	2	4	4	1itu	Protein_Protein	B-A	x,y,z-X,Y,Z			1	1	0	0	0	0	0	0	0	0	0	1	0	0	0	0	0	0	0	0	2ntz	DNA_Protein	Y-A	x,y,z-X,Y,Z
18	14	4	14	0	14	20	19	12	12	12	4	4	10	10	18	12	6	6	6	1itz	Protein_Protein	B-A	x,y,z-X,Y,Z			0	0	0	0	0	0	0	0	0	0	0	1	0	0	0	0	0	0	0	0	2ntz	DNA_Protein	E-B	x,y,z-X,Y,Z
8	9	2	2	2	5	7	8	4	6	16	2	0	0	11	2	10	2	4	4	1iug	Protein_Protein	B-A	x,y,z-X,Y,Z			1	2	0	0	0	2	1	1	0	1	2	0	0	0	0	3	0	0	0	0	2o49	DNA_Protein	C-A	x,y,z-X,Y,Z
8	8	0	0	0	4	11	0	0	1	11	4	0	0	0	2	0	0	0	0	1ivs	Protein_Protein	B-A	x,y,z-X,Y,Z			0	2	2	0	0	1	0	1	0	1	2	0	0	0	0	2	1	0	0	0	2o49	DNA_Protein	B-A	x,y,z-X,Y,Z
18	30	19	28	4	14	26	23	8	12	24	12	4	18	36	23	23	10	12	14	1ivw	Protein_Protein	B-A	x,y,z-X,Y,Z			4	11	3	0	2	2	2	1	2	0	1	8	1	2	2	3	2	2	1	2	2o61	DNA_Protein	E-A	x,y,z-X,Y,Z
0	2	8	0	0	4	2	2	4	2	2	2	0	4	0	2	4	2	2	0	1ix9	Protein_Protein	B-A	x,y,z-X,Y,Z			5	12	2	2	1	2	1	3	2	0	3	4	0	1	2	4	4	2	0	0	2o61	DNA_Protein	F-A	x,y,z-X,Y,Z
16	23	4	6	2	0	21	14	10	6	22	8	4	10	12	18	12	0	16	12	1ixe	Protein_Protein	D-C	x,y,z-X,Y,Z			0	3	0	0	1	2	1	0	2	0	1	5	0	0	1	0	1	0	1	1	2o61	DNA_Protein	F-B	x,y,z-X,Y,Z
16	22	4	6	2	0	20	16	10	5	22	6	4	10	12	17	12	0	16	12	1ixe	Protein_Protein	B-A	x,y,z-X,Y,Z			0	2	1	1	0	0	1	3	1	0	0	2	0	0	1	1	0	0	0	0	2o61	DNA_Protein	E-B	x,y,z-X,Y,Z
2	5	0	1	0	2	6	2	1	0	3	3	0	0	2	1	1	0	1	1	1ixe	Protein_Protein	D-B	x,y,z-X,Y,Z			2	4	1	1	0	1	0	0	1	1	2	3	0	0	1	2	2	1	0	0	2o6g	DNA_Protein	C-F	x,y,z-X,Y,Z
2	6	0	1	0	2	5	2	1	0	3	3	0	0	2	1	1	0	1	1	1ixe	Protein_Protein	C-A	x,y,z-X,Y,Z			2	4	1	1	0	1	0	0	1	1	2	3	0	0	1	2	1	1	0	0	2o6g	DNA_Protein	C-G	x,y,z-X,Y,Z
2	0	0	2	0	0	2	0	2	0	0	0	0	0	2	0	0	0	0	0	1ixe	Protein_Protein	D-A	x,y,z-X,Y,Z			2	4	1	1	0	1	0	0	1	1	2	3	0	0	1	1	2	1	0	0	2o6g	DNA_Protein	C-H	x,y,z-X,Y,Z
6	2	3	3	0	1	4	0	2	7	14	5	4	4	2	9	6	4	2	4	1ixm	Protein_Protein	B-A	x,y,z-X,Y,Z			2	4	1	0	0	1	0	0	1	1	2	3	0	0	1	1	2	1	0	0	2o6g	DNA_Protein	C-E	x,y,z-X,Y,Z
6	3	1	1	0	1	3	3	1	4	3	3	2	1	1	0	0	0	0	1	1ixs	Protein_Protein	B-A	x,y,z-X,Y,Z			0	3	1	0	0	0	0	1	1	0	2	2	0	1	1	2	0	1	0	0	2o6g	DNA_Protein	D-G	x,y,z-X,Y,Z
5	5	7	1	2	6	9	2	2	3	6	5	2	1	0	14	2	10	4	7	1ixx	Protein_Protein	B-A	x,y,z-X,Y,Z			0	3	1	1	0	0	0	1	1	0	2	3	0	1	1	2	0	1	0	0	2o6g	DNA_Protein	D-E	x,y,z-X,Y,Z
5	5	7	1	2	5	10	3	2	3	6	5	2	1	0	14	2	10	4	8	1ixx	Protein_Protein	F-E	x,y,z-X,Y,Z			0	3	1	0	0	0	0	1	1	0	2	2	0	1	1	2	0	1	0	0	2o6g	DNA_Protein	D-F	x,y,z-X,Y,Z
5	5	7	1	2	5	9	3	2	3	6	5	2	1	0	14	2	10	4	7	1ixx	Protein_Protein	D-C	x,y,z-X,Y,Z			0	3	1	0	0	0	0	1	1	0	2	3	0	1	2	2	0	1	0	0	2o6g	DNA_Protein	D-H	x,y,z-X,Y,Z
1	2	1	1	0	2	1	1	2	1	0	2	2	1	1	2	1	0	1	1	1ixx	Protein_Protein	F-B	x,y,z-X,Y,Z			1	1	0	0	0	0	1	2	0	2	1	5	1	3	1	2	1	1	1	2	2o8b	DNA_Protein	F-B	x,y,z-X,Y,Z
1	2	1	1	0	2	1	1	2	1	0	3	2	1	1	2	1	0	1	0	1ixx	Protein_Protein	D-B	x,y,z-X,Y,Z			0	3	1	0	0	1	1	2	0	1	0	2	2	1	2	0	2	0	1	3	2o8b	DNA_Protein	E-B	x,y,z-X,Y,Z
1	2	1	1	0	2	0	1	2	1	0	3	2	1	1	2	1	0	0	1	1ixx	Protein_Protein	F-D	x,y,z-X,Y,Z			1	0	1	0	0	2	0	0	0	0	0	3	0	0	0	1	0	0	0	0	2o8b	DNA_Protein	E-A	x,y,z-X,Y,Z
0	1	1	1	0	0	4	0	0	0	1	4	0	1	0	0	0	1	2	0	1ixx	Protein_Protein	C-A	x,y,z-X,Y,Z			0	1	1	0	0	0	0	0	0	0	0	4	0	0	0	0	1	0	0	1	2o8b	DNA_Protein	F-A	x,y,z-X,Y,Z
0	1	1	1	0	0	4	0	0	0	0	4	0	1	0	0	0	1	2	0	1ixx	Protein_Protein	E-C	x,y,z-X,Y,Z			1	1	0	0	0	0	0	1	1	2	1	3	0	0	0	1	2	0	0	0	2ofi	DNA_Protein	C-A	x,y,z-X,Y,Z
0	1	1	1	0	0	3	0	0	0	0	4	0	1	0	0	0	0	2	0	1ixx	Protein_Protein	E-A	x,y,z-X,Y,Z			1	0	0	0	0	1	0	2	1	1	1	3	0	1	0	1	3	0	0	1	2ofi	DNA_Protein	B-A	x,y,z-X,Y,Z
0	0	1	0	0	0	2	0	0	0	0	1	0	0	0	1	1	0	1	0	1ixx	Protein_Protein	D-A	x,y,z-X,Y,Z			0	2	0	0	0	3	0	0	0	0	0	2	0	1	1	1	3	0	0	0	2or1	DNA_Protein	A-L	x,y,z-X,Y,Z
0	0	1	1	0	0	2	0	0	0	0	1	0	0	0	1	0	0	1	0	1ixx	Protein_Protein	F-C	x,y,z-X,Y,Z			1	2	2	0	0	4	2	0	0	0	0	2	0	0	0	0	0	0	0	0	2or1	DNA_Protein	A-R	x,y,z-X,Y,Z
0	0	1	0	0	0	2	0	0	0	0	1	0	0	0	1	0	0	1	0	1ixx	Protein_Protein	B-E	x,y,z-X,Y,Z			1	2	2	0	0	4	2	0	0	0	0	1	0	0	0	0	0	0	0	0	2or1	DNA_Protein	B-L	x,y,z-X,Y,Z
9	9	3	11	4	5	10	5	4	4	14	7	1	10	7	12	4	6	1	6	1iyj	Protein_Protein	D-C	x,y,z-X,Y,Z			0	2	0	0	0	2	0	0	0	0	0	2	0	1	1	1	3	0	0	0	2or1	DNA_Protein	B-R	x,y,z-X,Y,Z
9	9	3	11	4	5	10	5	4	4	14	7	1	10	7	12	4	6	1	6	1iyj	Protein_Protein	B-A	x,y,z-X,Y,Z			1	8	2	3	0	2	1	1	0	0	1	5	0	0	0	4	3	1	1	2	2ost	DNA_Protein	Y-A	x,y,z-X,Y,Z
2	0	0	2	0	8	5	0	0	0	8	2	0	0	6	6	2	4	2	2	1iyj	Protein_Protein	D-B	x,y,z-X,Y,Z			1	8	1	3	0	2	2	1	0	0	1	5	0	0	0	4	2	1	1	1	2ost	DNA_Protein	Z-B	x,y,z-X,Y,Z
0	6	4	5	0	0	5	0	0	2	7	6	0	2	6	2	0	4	0	6	1iyl	Protein_Protein	B-A	x,y,z-X,Y,Z			0	5	2	1	0	1	1	1	1	2	0	4	0	0	1	3	4	0	1	1	2ost	DNA_Protein	Z-A	x,y,z-X,Y,Z
0	6	4	5	0	0	4	0	0	2	9	6	0	2	6	2	0	4	0	6	1iyl	Protein_Protein	D-C	x,y,z-X,Y,Z			0	4	2	0	0	1	1	1	1	2	0	3	0	0	1	3	4	0	1	1	2ost	DNA_Protein	Y-B	x,y,z-X,Y,Z
0	1	1	2	0	0	2	2	0	1	0	2	0	0	0	0	0	1	0	0	1iyl	Protein_Protein	C-A	x,y,z-X,Y,Z			9	13	4	3	0	2	5	4	1	2	3	2	1	2	2	2	4	0	1	8	2owo	DNA_Protein	B-A	x,y,z-X,Y,Z
6	0	0	2	0	2	10	4	0	2	4	5	0	0	0	2	4	0	0	6	1iz5	Protein_Protein	B-A	x,y,z-X,Y,Z			2	3	2	3	0	2	3	3	1	2	1	3	0	1	1	1	1	0	0	6	2owo	DNA_Protein	D-A	x,y,z-X,Y,Z
2	0	1	4	0	0	3	3	0	5	3	0	0	5	0	3	3	0	1	2	1ize	Protein_Protein	B-A	x,y,z-X,Y,Z			1	6	1	5	0	1	2	4	0	2	1	2	1	0	0	0	1	0	0	3	2owo	DNA_Protein	C-A	x,y,z-X,Y,Z
0	4	2	4	4	6	0	12	2	14	10	0	0	4	8	0	10	2	0	2	1izh	Protein_Protein	B-A	x,y,z-X,Y,Z			3	1	5	1	0	1	1	3	1	2	0	5	1	0	0	2	1	0	0	2	2oxv	DNA_Protein	C-A	x,y,z-X,Y,Z
8	9	13	12	2	11	10	10	5	12	19	15	3	6	7	8	10	4	10	9	1izn	Protein_Protein	D-C	x,y,z-X,Y,Z			2	16	2	3	0	0	8	2	3	2	2	5	0	1	2	2	8	1	2	3	2p6r	DNA_Protein	X-A	x,y,z-X,Y,Z
8	8	13	13	2	11	10	10	5	12	19	15	3	6	7	9	10	4	10	9	1izn	Protein_Protein	B-A	x,y,z-X,Y,Z			0	4	0	0	0	0	0	1	0	0	0	3	0	1	0	1	0	0	2	0	2p6r	DNA_Protein	Y-A	x,y,z-X,Y,Z
2	6	2	6	0	0	5	3	2	2	4	3	2	2	3	6	0	2	0	4	1izn	Protein_Protein	D-B	x,y,z-X,Y,Z			1	1	1	2	0	0	2	1	1	0	1	4	0	0	0	2	4	0	3	0	2pfj	DNA_Protein	Y-A	x,y,z-X,Y,Z
0	0	0	0	0	0	0	1	0	1	0	3	0	0	0	1	0	0	1	0	1izn	Protein_Protein	C-A	x,y,z-X,Y,Z			1	1	1	1	0	0	1	1	1	0	1	4	0	0	0	2	4	0	2	0	2pfj	DNA_Protein	Z-B	x,y,z-X,Y,Z
0	0	0	0	0	1	0	0	0	0	1	2	0	0	0	0	0	0	0	0	1izn	Protein_Protein	D-A	x,y,z-X,Y,Z			0	2	0	0	0	0	2	1	0	0	2	3	0	1	1	3	2	0	2	0	2pfj	DNA_Protein	Y-B	x,y,z-X,Y,Z
0	0	0	0	0	0	0	0	0	0	1	1	0	0	0	0	0	0	0	0	1izn	Protein_Protein	B-C	x,y,z-X,Y,Z			0	1	0	0	0	0	2	1	0	0	2	4	0	1	1	3	2	0	2	0	2pfj	DNA_Protein	Z-A	x,y,z-X,Y,Z
16	10	4	2	2	2	8	10	0	6	10	5	2	6	6	10	2	0	0	8	1j0c	Protein_Protein	D-C	x,y,z-X,Y,Z			1	10	0	3	0	1	1	0	3	0	0	3	1	3	0	2	2	0	0	0	2prt	DNA_Protein	B-A	x,y,z-X,Y,Z
15	10	3	3	3	2	7	10	0	5	10	6	2	6	6	9	2	0	0	9	1j0c	Protein_Protein	B-A	x,y,z-X,Y,Z			1	6	0	3	0	0	1	0	2	0	0	2	0	2	2	4	0	0	2	1	2prt	DNA_Protein	C-A	x,y,z-X,Y,Z
3	2	2	2	0	2	4	2	0	2	0	2	0	2	2	0	0	0	2	2	1j0c	Protein_Protein	D-B	x,y,z-X,Y,Z			1	2	2	0	0	0	0	0	0	0	1	1	0	1	0	1	4	0	0	2	2puf	DNA_Protein	B-A	x,y,z-X,Y,Z
0	0	2	0	0	0	2	1	0	0	2	3	0	1	1	0	0	0	2	1	1j0c	Protein_Protein	C-B	x,y,z-X,Y,Z			2	4	4	2	0	2	1	5	0	1	1	9	2	1	0	4	6	0	6	1	2pyl	DNA_Protein	Y-A	x,y,z-X,Y,Z
1	0	2	0	0	0	2	2	0	0	2	3	0	2	1	0	0	0	2	1	1j0c	Protein_Protein	D-A	x,y,z-X,Y,Z			1	2	0	2	1	2	0	2	0	0	1	7	2	1	2	0	1	0	1	0	2pyl	DNA_Protein	X-A	x,y,z-X,Y,Z
10	20	4	19	2	5	10	1	12	4	2	8	2	12	8	2	4	4	11	4	1j0j	Protein_Protein	B-A	x,y,z-X,Y,Z			0	2	0	0	0	0	1	1	0	0	1	2	0	0	0	0	1	0	0	0	2q2k	DNA_Protein	F-A	x,y,z-X,Y,Z
2	5	2	1	1	0	1	2	1	3	3	3	2	1	0	2	2	2	2	1	1j19	Protein_Protein	B-A	x,y,z-X,Y,Z			0	1	0	1	0	0	0	0	1	0	1	3	0	0	0	0	0	0	1	0	2q2k	DNA_Protein	F-B	x,y,z-X,Y,Z
1	2	2	1	0	2	1	1	1	5	4	3	0	2	1	1	1	1	1	2	1j2j	Protein_Protein	B-A	x,y,z-X,Y,Z			1	5	2	0	0	1	0	4	1	1	2	1	0	0	1	1	1	0	0	1	2qby	DNA_Protein	D-B	x,y,z-X,Y,Z
4	10	8	2	0	6	6	4	2	6	6	0	0	2	5	7	0	4	2	4	1j2r	Protein_Protein	D-C	x,y,z-X,Y,Z			1	3	1	0	0	0	0	4	1	2	0	4	1	0	1	2	0	0	1	2	2qby	DNA_Protein	C-B	x,y,z-X,Y,Z
4	10	8	2	0	6	6	4	2	6	6	0	0	2	4	7	0	4	2	4	1j2r	Protein_Protein	B-A	x,y,z-X,Y,Z			1	5	1	0	0	0	0	3	1	1	0	2	0	1	2	0	2	0	1	1	2qby	DNA_Protein	D-A	x,y,z-X,Y,Z
4	8	0	4	0	4	4	2	0	0	4	2	0	0	0	1	2	0	2	0	1j2r	Protein_Protein	D-B	x,y,z-X,Y,Z			1	3	1	1	0	1	0	3	0	1	1	2	0	0	1	2	3	0	2	1	2qby	DNA_Protein	C-A	x,y,z-X,Y,Z
4	8	0	4	0	4	4	2	0	0	4	2	0	0	0	0	2	0	2	0	1j2r	Protein_Protein	C-A	x,y,z-X,Y,Z			0	2	0	2	0	0	0	1	0	0	0	2	0	0	0	0	1	1	1	1	2qhb	DNA_Protein	E-A	x,y,z-X,Y,Z
0	4	0	0	0	0	4	2	0	0	2	0	0	0	0	0	0	1	0	0	1j2r	Protein_Protein	C-B	x,y,z-X,Y,Z			0	2	0	2	0	0	0	1	0	0	0	2	0	0	0	0	1	1	1	1	2qhb	DNA_Protein	C-B	x,y,z-X,Y,Z
0	4	0	0	0	0	4	2	0	0	2	0	0	0	0	0	0	2	0	0	1j2r	Protein_Protein	D-A	x,y,z-X,Y,Z			0	5	0	2	0	0	0	0	1	1	0	2	0	1	0	0	1	0	0	1	2qhb	DNA_Protein	F-A	x,y,z-X,Y,Z
4	1	1	2	0	1	4	0	0	0	7	4	3	2	0	2	3	0	0	1	1j2x	Protein_Protein	B-A	x,y,z-X,Y,Z			0	4	0	2	0	0	0	0	1	1	0	2	0	1	0	0	1	0	0	1	2qhb	DNA_Protein	D-B	x,y,z-X,Y,Z
4	16	6	6	0	0	6	4	2	6	10	6	0	12	6	0	2	2	8	4	1j31	Protein_Protein	D-C	x,y,z-X,Y,Z			0	3	3	0	0	0	1	0	0	0	1	1	0	0	0	0	1	0	0	1	2ql2	DNA_Protein	F-A	x,y,z-X,Y,Z
4	16	6	6	0	0	6	4	2	6	10	6	0	12	6	0	2	2	8	4	1j31	Protein_Protein	B-A	x,y,z-X,Y,Z			0	2	3	0	0	1	1	0	0	0	1	1	0	0	0	0	1	0	0	1	2ql2	DNA_Protein	H-C	x,y,z-X,Y,Z
0	3	0	4	0	0	4	2	0	0	2	7	0	0	0	0	0	0	0	0	1j31	Protein_Protein	C-A	x,y,z-X,Y,Z			1	3	2	0	0	0	2	0	1	1	0	1	1	0	0	1	0	0	0	0	2ql2	DNA_Protein	E-B	x,y,z-X,Y,Z
0	2	0	0	0	0	3	0	0	0	0	0	0	2	0	0	0	0	4	0	1j31	Protein_Protein	D-B	x,y,z-X,Y,Z			1	3	2	0	0	0	1	0	1	1	0	1	1	0	0	1	0	0	0	0	2ql2	DNA_Protein	G-D	x,y,z-X,Y,Z
0	2	0	0	0	1	2	1	0	0	0	1	0	1	1	0	1	0	2	0	1j31	Protein_Protein	D-A	x,y,z-X,Y,Z			0	2	1	0	0	0	1	0	0	1	0	0	0	0	0	0	0	0	0	0	2ql2	DNA_Protein	E-A	x,y,z-X,Y,Z
0	1	0	0	0	1	2	1	0	0	0	1	0	1	0	0	1	0	1	0	1j31	Protein_Protein	C-B	x,y,z-X,Y,Z			0	2	1	0	0	0	1	0	0	1	0	0	0	0	0	0	0	0	0	0	2ql2	DNA_Protein	G-C	x,y,z-X,Y,Z
18	8	6	2	2	2	14	9	2	4	10	13	8	6	8	8	10	6	2	10	1j32	Protein_Protein	B-A	x,y,z-X,Y,Z			0	2	0	0	0	0	1	0	0	0	1	0	0	0	0	0	0	0	0	0	2ql2	DNA_Protein	F-B	x,y,z-X,Y,Z
4	6	1	4	0	4	10	5	1	1	2	6	1	1	5	4	4	2	3	7	1j3b	Protein_Protein	B-A	x,y,z-X,Y,Z			0	2	0	0	0	0	1	0	0	0	1	0	0	0	0	0	0	0	0	0	2ql2	DNA_Protein	H-D	x,y,z-X,Y,Z
4	6	4	0	2	2	9	6	0	6	18	4	2	0	6	0	4	0	2	6	1j3m	Protein_Protein	B-A	x,y,z-X,Y,Z			2	2	1	3	0	2	1	1	4	0	1	3	0	0	0	0	0	0	1	0	2qnc	DNA_Protein	D-A	x,y,z-X,Y,Z
3	4	2	4	0	2	12	6	0	6	12	7	1	8	12	0	4	2	8	6	1j3r	Protein_Protein	B-A	x,y,z-X,Y,Z			2	2	1	3	0	2	1	1	4	0	1	3	0	0	0	0	0	0	1	0	2qnc	DNA_Protein	F-B	x,y,z-X,Y,Z
14	14	4	12	0	6	12	7	6	10	6	5	2	10	6	2	10	4	4	10	1j4a	Protein_Protein	D-C	x,y,z-X,Y,Z			1	1	1	0	0	1	0	1	1	0	2	2	0	0	0	0	1	0	0	0	2qnc	DNA_Protein	C-B	x,y,z-X,Y,Z
14	14	5	12	0	5	12	7	6	10	6	4	2	10	6	2	10	4	4	10	1j4a	Protein_Protein	B-A	x,y,z-X,Y,Z			1	1	1	0	0	0	0	1	1	0	1	2	0	0	0	0	1	0	0	0	2qnc	DNA_Protein	E-A	x,y,z-X,Y,Z
2	2	0	2	0	1	0	2	0	2	0	0	0	1	1	1	0	0	1	1	1j4a	Protein_Protein	C-A	x,y,z-X,Y,Z			0	2	1	0	0	1	0	3	0	0	0	2	0	0	1	1	0	0	0	1	2qnc	DNA_Protein	C-A	x,y,z-X,Y,Z
6	2	4	4	0	4	5	6	8	2	7	2	2	0	2	5	4	0	0	2	1j4e	Protein_Protein	D-C	x,y,z-X,Y,Z			0	2	1	0	0	1	0	3	0	0	0	2	0	0	1	1	0	0	0	0	2qnc	DNA_Protein	E-B	x,y,z-X,Y,Z
6	2	4	4	0	4	4	6	8	2	6	2	2	0	4	5	4	0	0	2	1j4e	Protein_Protein	B-A	x,y,z-X,Y,Z			0	0	1	0	0	0	1	1	1	0	1	3	0	0	0	0	1	0	0	0	2qnc	DNA_Protein	D-B	x,y,z-X,Y,Z
6	4	0	2	0	0	4	0	4	0	4	8	0	0	6	2	4	2	5	2	1j4e	Protein_Protein	C-B	x,y,z-X,Y,Z			0	1	1	0	0	0	1	1	1	0	0	2	0	0	0	0	2	0	0	0	2qnc	DNA_Protein	F-A	x,y,z-X,Y,Z
6	4	0	2	0	0	4	0	4	0	4	8	0	0	6	2	4	2	6	2	1j4e	Protein_Protein	D-A	x,y,z-X,Y,Z			0	6	3	1	0	2	2	2	1	0	3	6	1	4	1	4	2	0	0	5	2qsh	DNA_Protein	W-A	x,y,z-X,Y,Z
2	0	0	0	0	0	2	2	2	0	0	0	0	0	0	0	0	0	2	0	1j4e	Protein_Protein	C-A	x,y,z-X,Y,Z			0	4	3	1	0	1	1	2	1	0	0	4	1	1	0	2	3	0	0	2	2qsh	DNA_Protein	Y-A	x,y,z-X,Y,Z
2	0	0	0	0	0	2	2	2	0	0	0	0	0	0	0	0	0	2	0	1j4e	Protein_Protein	D-B	x,y,z-X,Y,Z			3	3	1	1	0	2	1	2	1	2	2	5	0	0	1	2	1	0	2	2	2r0q	DNA_Protein	G-E	x,y,z-X,Y,Z
1	4	2	4	0	2	2	2	0	0	2	0	1	0	3	4	1	0	2	1	1j4x	Protein_Protein	D-A	x,y,z-X,Y,Z			3	3	0	1	0	2	0	2	1	2	2	5	0	0	1	2	1	0	2	1	2r0q	DNA_Protein	A-C	x,y,z-X,Y,Z
4	10	12	8	2	6	15	2	3	2	16	6	0	8	6	0	0	4	8	12	1j5w	Protein_Protein	B-A	x,y,z-X,Y,Z			0	3	1	0	0	2	0	1	0	2	2	3	0	0	1	0	2	0	2	0	2r0q	DNA_Protein	H-E	x,y,z-X,Y,Z
8	4	13	8	4	4	8	8	8	2	6	8	2	2	6	4	6	2	2	8	1j6x	Protein_Protein	B-A	x,y,z-X,Y,Z			0	3	1	0	0	2	0	1	0	2	2	3	0	0	1	0	2	0	2	0	2r0q	DNA_Protein	B-C	x,y,z-X,Y,Z
2	2	2	9	0	8	8	8	2	6	6	6	0	6	4	14	2	0	6	2	1j70	Protein_Protein	B-A	x,y,z-X,Y,Z			1	2	0	0	0	1	0	1	0	1	0	5	0	0	1	1	0	0	2	1	2r0q	DNA_Protein	G-F	x,y,z-X,Y,Z
4	8	5	10	4	0	9	1	0	4	8	10	6	0	2	0	4	4	4	4	1j7u	Protein_Protein	B-A	x,y,z-X,Y,Z			1	2	0	0	0	1	0	1	0	1	0	5	0	0	1	1	0	0	2	1	2r0q	DNA_Protein	A-D	x,y,z-X,Y,Z
2	4	0	3	0	0	5	2	0	0	1	3	1	0	0	1	0	0	0	0	1j8f	Protein_Protein	C-B	x,y,z-X,Y,Z			0	3	1	0	0	1	0	1	0	2	2	1	0	0	1	0	2	0	1	0	2r0q	DNA_Protein	H-F	x,y,z-X,Y,Z
0	4	0	2	0	0	3	0	0	0	6	0	0	0	0	1	0	0	1	0	1j8f	Protein_Protein	B-A	x,y,z-X,Y,Z			0	3	1	0	0	1	0	1	0	2	2	1	0	0	1	0	2	0	1	0	2r0q	DNA_Protein	B-D	x,y,z-X,Y,Z
0	2	0	2	4	0	0	2	0	0	2	5	0	6	1	0	2	2	6	2	1ja3	Protein_Protein	B-A	x,y,z-X,Y,Z			0	0	0	0	0	1	0	0	0	0	0	0	0	0	0	0	0	0	0	0	2r0q	DNA_Protein	H-C	x,y,z-X,Y,Z
3	0	0	1	0	1	1	1	4	1	2	0	0	1	2	1	1	0	0	0	1jan	Protein_Protein	I-A	x,y,z-X,Y,Z			0	0	0	0	0	1	0	0	0	0	0	0	0	0	0	0	0	0	0	0	2r0q	DNA_Protein	B-E	x,y,z-X,Y,Z
2	6	6	5	0	0	1	6	0	6	12	5	4	6	7	4	2	2	2	2	1jay	Protein_Protein	B-A	x,y,z-X,Y,Z			0	0	0	0	0	1	0	0	0	0	0	0	0	0	0	0	0	0	0	0	2r0q	DNA_Protein	H-D	x,y,z-X,Y,Z
1	1	5	2	1	2	2	0	0	1	3	2	0	0	3	4	2	2	0	1	1jbb	Protein_Protein	B-A	x,y,z-X,Y,Z			1	4	2	0	0	2	1	0	0	0	0	1	0	0	0	1	0	0	0	1	2r1j	DNA_Protein	B-R	x,y,z-X,Y,Z
8	4	0	2	3	2	5	8	9	6	6	4	6	4	4	2	6	4	6	8	1jc5	Protein_Protein	B-A	x,y,z-X,Y,Z			1	4	2	0	0	2	1	0	0	0	0	1	0	0	0	1	0	0	0	1	2r1j	DNA_Protein	A-L	x,y,z-X,Y,Z
8	4	1	2	2	3	6	8	9	6	7	4	6	4	2	2	6	5	6	8	1jc5	Protein_Protein	D-C	x,y,z-X,Y,Z			1	0	3	0	0	1	2	1	0	0	0	0	0	0	1	1	1	1	0	2	2r1j	DNA_Protein	B-L	x,y,z-X,Y,Z
8	4	0	2	2	2	4	8	9	6	6	3	6	4	2	2	6	4	6	8	1jc5	Protein_Protein	F-E	x,y,z-X,Y,Z			1	0	3	0	0	1	2	1	0	0	0	0	0	0	1	1	1	1	0	2	2r1j	DNA_Protein	A-R	x,y,z-X,Y,Z
0	4	2	0	0	0	8	4	2	0	4	3	0	0	5	0	0	0	0	0	1jc5	Protein_Protein	F-C	x,y,z-X,Y,Z			0	5	1	0	0	2	0	0	0	0	1	3	1	0	0	0	0	1	1	1	2r5y	DNA_Protein	D-A	x,y,z-X,Y,Z
0	2	1	1	0	1	3	0	0	0	0	1	1	0	0	2	1	0	0	0	1jc5	Protein_Protein	F-B	x,y,z-X,Y,Z			0	4	2	0	0	0	1	1	0	1	0	3	0	0	1	1	0	0	1	0	2r5y	DNA_Protein	D-B	x,y,z-X,Y,Z
0	0	1	2	0	0	4	0	1	1	1	0	1	0	1	1	0	0	0	0	1jc5	Protein_Protein	C-B	x,y,z-X,Y,Z			0	3	3	0	0	1	0	0	0	0	0	0	0	1	0	1	0	1	0	0	2r5y	DNA_Protein	C-B	x,y,z-X,Y,Z
0	1	0	0	0	1	3	0	0	0	0	1	0	0	0	0	1	0	0	0	1jc5	Protein_Protein	E-A	x,y,z-X,Y,Z			0	2	1	0	0	2	0	1	0	1	0	1	0	0	0	1	2	1	1	1	2r5y	DNA_Protein	C-A	x,y,z-X,Y,Z
0	0	0	0	0	0	2	0	0	0	0	0	0	0	0	0	1	0	0	0	1jc5	Protein_Protein	F-A	x,y,z-X,Y,Z			0	2	3	1	0	1	1	0	0	1	1	3	3	0	1	4	1	1	0	4	2r8k	DNA_Protein	T-B	x,y,z-X,Y,Z
1	0	0	0	0	0	1	0	0	0	0	1	0	0	0	0	0	0	0	0	1jc5	Protein_Protein	C-A	x,y,z-X,Y,Z			0	2	2	1	0	1	1	0	0	2	1	3	3	0	1	3	0	1	0	4	2r8k	DNA_Protein	U-A	x,y,z-X,Y,Z
3	5	5	10	1	3	6	10	3	3	5	8	1	8	10	8	5	4	5	5	1jch	Protein_Protein	B-A	x,y,z-X,Y,Z			0	2	1	1	0	0	0	1	0	1	1	0	0	1	0	1	0	1	0	1	2r8k	DNA_Protein	P-B	x,y,z-X,Y,Z
3	5	5	9	1	3	6	10	3	3	5	8	1	8	10	8	5	4	5	6	1jch	Protein_Protein	D-C	x,y,z-X,Y,Z			1	1	0	1	0	0	1	2	0	1	1	2	0	0	0	1	1	1	0	2	2r8k	DNA_Protein	Q-A	x,y,z-X,Y,Z
14	18	10	7	0	6	10	4	4	0	2	0	4	2	2	0	4	2	0	6	1jch	Protein_Protein	C-A	x,y,z-X,Y,Z			2	1	1	0	2	1	1	4	0	1	1	2	1	2	2	3	0	0	0	0	2rba	DNA_Protein	D-A	x,y,z-X,Y,Z
2	2	1	2	1	1	1	3	0	2	2	0	1	1	1	1	1	2	1	1	1jd5	Protein_Protein	B-A	x,y,z-X,Y,Z			2	1	0	0	2	1	0	2	0	1	0	2	0	2	2	3	0	0	0	0	2rba	DNA_Protein	C-B	x,y,z-X,Y,Z
1	2	1	2	1	2	1	3	0	0	3	0	1	1	2	0	1	2	1	2	1jd6	Protein_Protein	B-A	x,y,z-X,Y,Z			2	2	0	0	1	1	0	2	0	0	0	4	0	0	2	0	0	0	0	0	2rba	DNA_Protein	C-A	x,y,z-X,Y,Z
25	6	21	8	8	9	18	9	9	20	13	16	4	5	6	4	4	0	7	11	1jeh	Protein_Protein	B-A	x,y,z-X,Y,Z			2	2	1	0	1	1	0	2	1	0	0	0	1	0	1	0	0	0	0	0	2rba	DNA_Protein	D-B	x,y,z-X,Y,Z
17	27	18	22	4	19	32	13	8	33	49	42	14	28	31	25	21	2	17	32	1jeq	Protein_Protein	B-A	x,y,z-X,Y,Z			0	1	0	0	0	0	0	1	1	0	0	2	0	0	1	0	3	1	0	0	2rbf	DNA_Protein	C-A	x,y,z-X,Y,Z
4	2	2	6	0	2	4	4	2	8	10	6	0	2	8	0	0	2	0	4	1jez	Protein_Protein	B-A	x,y,z-X,Y,Z			0	0	0	0	0	0	0	1	0	0	0	1	1	0	0	0	2	0	0	1	2rbf	DNA_Protein	D-A	x,y,z-X,Y,Z
7	10	8	6	1	7	9	1	1	3	5	6	4	3	7	2	7	2	4	7	1jff	Protein_Protein	B-A	x,y,z-X,Y,Z			0	1	0	0	0	0	0	0	1	0	0	2	0	0	1	0	2	1	0	0	2rbf	DNA_Protein	D-B	x,y,z-X,Y,Z
2	6	4	4	2	5	5	6	2	8	3	3	2	4	8	0	4	2	0	4	1jfl	Protein_Protein	B-A	x,y,z-X,Y,Z			0	0	0	0	0	0	0	1	0	0	0	1	1	0	0	0	1	0	0	1	2rbf	DNA_Protein	C-B	x,y,z-X,Y,Z
3	3	7	4	1	9	3	11	1	2	8	6	1	10	6	13	13	3	7	4	1jfq	Protein_Protein	H-L	x,y,z-X,Y,Z			2	3	3	2	0	1	0	2	1	2	2	5	2	2	1	3	1	1	0	0	2rgr	DNA_Protein	D-A	x,y,z-X,Y,Z
4	6	4	6	0	2	6	3	1	2	9	6	0	4	0	2	2	0	2	4	1jfz	Protein_Protein	D-C	x,y,z-X,Y,Z			0	2	0	3	0	2	2	3	1	2	0	3	0	0	0	3	1	1	1	0	2rgr	DNA_Protein	C-A	x,y,z-X,Y,Z
4	6	4	5	0	2	4	3	1	2	9	5	0	4	0	2	2	0	2	4	1jfz	Protein_Protein	B-A	x,y,z-X,Y,Z			1	6	0	0	0	0	3	3	2	1	1	1	0	1	2	2	3	0	2	2	2v1u	DNA_Protein	C-A	x,y,z-X,Y,Z
1	2	0	0	0	0	5	1	0	1	0	3	0	0	1	4	0	0	1	0	1jfz	Protein_Protein	D-A	x,y,z-X,Y,Z			0	7	0	0	0	0	1	4	0	0	2	1	0	1	1	3	3	0	1	1	2v1u	DNA_Protein	B-A	x,y,z-X,Y,Z
0	1	2	0	0	0	3	0	1	0	0	2	0	0	1	1	1	0	0	0	1jfz	Protein_Protein	C-B	x,y,z-X,Y,Z			1	3	0	0	1	2	1	0	2	0	1	5	0	0	1	0	1	0	1	2	2v2t	DNA_Protein	D-B	x,y,z-X,Y,Z
0	0	0	2	0	0	2	0	0	1	0	3	0	1	0	0	0	0	0	0	1jfz	Protein_Protein	D-B	x,y,z-X,Y,Z			0	4	1	0	1	2	2	0	0	0	0	5	1	0	0	1	1	0	1	2	2v2t	DNA_Protein	C-A	x,y,z-X,Y,Z
3	0	0	0	0	0	1	1	2	1	2	0	1	1	3	1	2	1	1	3	1jg3	Protein_Protein	C-A	x,y,z-X,Y,Z			0	2	1	0	0	0	0	2	1	0	0	3	0	0	0	1	0	0	0	0	2v2t	DNA_Protein	C-B	x,y,z-X,Y,Z
3	0	0	0	0	0	1	1	2	1	2	0	1	1	3	1	2	1	1	3	1jg3	Protein_Protein	D-B	x,y,z-X,Y,Z			1	2	0	0	0	0	1	1	0	0	0	2	1	0	0	1	0	0	0	0	2v2t	DNA_Protein	D-A	x,y,z-X,Y,Z
0	2	0	0	0	0	5	0	0	1	2	6	1	0	1	0	0	0	1	0	1jg3	Protein_Protein	B-A	x,y,z-X,Y,Z			3	7	6	1	0	4	0	2	0	2	1	7	2	0	1	5	5	1	1	1	2v6e	DNA_Protein	E-B	x,y,z-X,Y,Z
4	1	4	4	0	7	3	9	2	1	8	6	1	6	7	15	12	6	5	5	1jhk	Protein_Protein	H-L	x,y,z-X,Y,Z			3	7	6	1	0	4	0	2	0	2	1	7	2	0	1	5	5	1	1	1	2v6e	DNA_Protein	C-A	x,y,z-X,Y,Z
2	9	4	2	2	2	10	6	0	4	6	7	6	4	4	4	4	1	8	0	1jhz	Protein_Protein	B-A	x,y,z-X,Y,Z			2	9	6	0	0	0	2	1	2	3	2	4	0	0	0	2	6	2	3	3	2v6e	DNA_Protein	F-B	x,y,z-X,Y,Z
8	4	2	4	0	0	6	6	4	6	5	2	2	8	2	4	9	4	0	10	1jie	Protein_Protein	B-A	x,y,z-X,Y,Z			2	9	6	0	0	0	2	1	2	2	2	4	0	0	0	2	6	2	3	3	2v6e	DNA_Protein	D-A	x,y,z-X,Y,Z
7	3	2	3	0	2	4	9	3	1	6	3	0	1	3	5	4	1	4	0	1jiw	Protein_Protein	I-P	x,y,z-X,Y,Z			0	2	0	2	0	1	0	1	2	0	0	2	0	0	0	0	1	1	1	0	2v6e	DNA_Protein	C-B	x,y,z-X,Y,Z
13	10	2	14	0	2	2	10	8	2	18	4	0	6	4	4	6	0	2	2	1jjk	Protein_Protein	N-M	x,y,z-X,Y,Z			0	2	0	2	0	1	0	1	2	0	0	2	0	0	0	0	1	1	1	0	2v6e	DNA_Protein	E-A	x,y,z-X,Y,Z
14	10	2	14	0	2	2	8	8	2	18	4	0	6	4	4	6	0	2	2	1jjk	Protein_Protein	D-C	x,y,z-X,Y,Z			0	0	0	0	0	0	1	0	0	0	0	0	0	0	0	0	0	0	0	0	2v6e	DNA_Protein	F-A	x,y,z-X,Y,Z
14	10	2	14	0	2	2	10	8	2	18	4	0	6	4	4	6	0	2	2	1jjk	Protein_Protein	J-I	x,y,z-X,Y,Z			0	0	0	0	0	0	1	0	0	0	0	0	0	0	0	0	0	0	0	0	2v6e	DNA_Protein	D-B	x,y,z-X,Y,Z
14	10	2	14	0	2	2	8	8	2	18	4	0	6	4	4	6	0	2	2	1jjk	Protein_Protein	B-A	x,y,z-X,Y,Z			2	3	2	0	0	1	0	1	0	1	0	0	1	0	0	3	0	0	1	0	2ve9	DNA_Protein	J-A	x,y,z-X,Y,Z
13	10	2	14	0	2	2	9	8	2	18	4	0	6	4	4	6	0	2	2	1jjk	Protein_Protein	F-E	x,y,z-X,Y,Z			2	3	1	0	0	1	0	1	0	1	0	0	1	0	0	3	0	0	1	0	2ve9	DNA_Protein	L-F	x,y,z-X,Y,Z
13	10	2	14	0	2	2	9	8	2	18	4	0	6	4	4	6	0	2	2	1jjk	Protein_Protein	H-G	x,y,z-X,Y,Z			2	3	1	0	0	1	0	1	0	1	0	0	1	0	0	2	0	0	1	0	2ve9	DNA_Protein	J-C	x,y,z-X,Y,Z
14	10	2	14	0	2	2	9	8	2	18	4	0	6	4	4	6	0	2	2	1jjk	Protein_Protein	L-K	x,y,z-X,Y,Z			2	3	1	0	0	1	0	1	0	1	0	0	1	0	0	2	0	0	1	0	2ve9	DNA_Protein	L-D	x,y,z-X,Y,Z
14	10	2	14	0	2	2	9	8	2	18	4	0	6	4	4	6	0	2	2	1jjk	Protein_Protein	P-O	x,y,z-X,Y,Z			0	2	1	1	0	1	0	1	0	1	0	1	0	0	0	0	0	0	1	0	2ve9	DNA_Protein	K-D	x,y,z-X,Y,Z
4	0	0	2	0	7	2	2	0	2	0	2	0	0	4	6	3	0	0	2	1jjk	Protein_Protein	C-B	x,y,z-X,Y,Z			0	2	1	1	0	1	0	1	0	1	0	1	0	0	0	0	0	0	1	0	2ve9	DNA_Protein	I-C	x,y,z-X,Y,Z
4	0	0	2	0	6	2	2	0	2	0	1	0	0	3	6	3	0	0	2	1jjk	Protein_Protein	G-F	x,y,z-X,Y,Z			0	1	1	0	0	1	0	1	0	1	0	0	1	0	0	2	0	0	1	0	2ve9	DNA_Protein	L-E	x,y,z-X,Y,Z
0	2	0	2	0	4	2	4	0	0	2	4	0	2	0	0	0	2	0	4	1jjk	Protein_Protein	K-D	x,y,z-X,Y,Z			2	1	1	0	0	1	0	1	0	1	0	0	0	0	0	2	0	0	1	0	2ve9	DNA_Protein	J-B	x,y,z-X,Y,Z
0	1	0	2	0	2	2	3	0	0	4	4	0	1	0	0	0	2	0	4	1jjk	Protein_Protein	J-C	x,y,z-X,Y,Z			0	1	2	0	0	1	0	1	0	1	0	1	0	0	0	0	0	0	1	0	2ve9	DNA_Protein	I-A	x,y,z-X,Y,Z
1	2	1	2	0	2	1	0	0	0	0	1	0	0	1	0	1	0	0	1	1jjk	Protein_Protein	H-D	x,y,z-X,Y,Z			0	1	2	0	0	1	0	1	0	1	0	1	0	0	0	0	0	0	1	0	2ve9	DNA_Protein	K-F	x,y,z-X,Y,Z
1	2	1	2	0	2	1	0	0	0	0	1	0	0	1	0	0	0	0	1	1jjk	Protein_Protein	F-B	x,y,z-X,Y,Z			0	2	2	0	0	1	0	1	0	1	0	1	0	0	0	0	0	0	0	0	2ve9	DNA_Protein	I-B	x,y,z-X,Y,Z
1	2	1	2	0	2	1	0	0	0	0	1	0	0	1	0	0	0	0	1	1jjk	Protein_Protein	E-A	x,y,z-X,Y,Z			0	2	1	0	0	1	0	1	0	1	0	1	0	0	0	0	0	0	0	0	2ve9	DNA_Protein	K-E	x,y,z-X,Y,Z
1	2	1	2	0	2	1	0	0	0	0	1	0	0	1	0	1	0	0	1	1jjk	Protein_Protein	G-C	x,y,z-X,Y,Z			0	1	0	0	0	0	0	0	0	0	0	0	0	0	0	0	0	0	0	0	2ve9	DNA_Protein	J-E	x,y,z-X,Y,Z
0	2	2	2	0	2	2	0	0	0	2	0	0	2	0	0	0	0	0	0	1jjk	Protein_Protein	H-C	x,y,z-X,Y,Z			0	2	3	1	0	1	3	1	1	0	2	6	0	1	0	1	3	0	0	0	2vla	DNA_Protein	M-A	x,y,z-X,Y,Z
0	2	2	2	0	2	2	0	0	0	2	0	0	2	0	0	0	0	0	0	1jjk	Protein_Protein	F-A	x,y,z-X,Y,Z			0	3	2	2	0	1	2	0	0	2	0	7	1	0	0	1	2	0	1	0	2vla	DNA_Protein	L-A	x,y,z-X,Y,Z
1	2	0	1	1	1	2	1	0	0	0	1	0	0	0	1	0	0	0	1	1jjk	Protein_Protein	L-G	x,y,z-X,Y,Z			3	7	1	2	0	2	2	1	0	1	5	4	1	4	1	4	3	1	1	1	2vw9	DNA_Protein	C-A	x,y,z-X,Y,Z
1	2	0	0	1	0	2	1	0	0	1	1	0	0	0	0	1	0	0	1	1jjk	Protein_Protein	K-G	x,y,z-X,Y,Z			2	7	1	2	0	1	1	2	0	1	5	3	1	4	1	5	3	1	1	1	2vw9	DNA_Protein	C-B	x,y,z-X,Y,Z
0	2	0	2	0	0	0	0	0	0	0	0	0	0	2	0	0	0	0	0	1jjk	Protein_Protein	G-B	x,y,z-X,Y,Z			2	9	2	4	0	3	3	3	1	4	1	6	1	1	6	0	3	1	8	2	2vwj	DNA_Protein	B-A	x,y,z-X,Y,Z
0	2	1	2	0	3	0	1	0	0	1	2	0	0	0	0	0	0	0	0	1jjk	Protein_Protein	N-C	x,y,z-X,Y,Z			0	3	1	0	0	1	0	0	0	0	0	1	0	0	2	0	2	0	1	1	2vy1	DNA_Protein	W-A	x,y,z-X,Y,Z
0	2	1	2	0	0	0	0	0	0	0	0	0	1	0	0	0	0	0	1	1jjk	Protein_Protein	N-G	x,y,z-X,Y,Z			1	4	0	0	0	0	0	2	2	0	0	0	0	0	0	1	0	0	0	2	2vz4	DNA_Protein	B-A	x,y,z-X,Y,Z
0	1	0	1	0	0	0	0	0	0	0	0	0	0	0	0	0	0	0	1	1jjk	Protein_Protein	M-F	x,y,z-X,Y,Z			1	3	0	2	0	0	1	0	2	0	1	3	0	1	0	1	0	1	0	0	2wbs	DNA_Protein	F-A	x,y,z-X,Y,Z
1	0	1	2	0	0	0	1	0	0	0	1	0	0	0	0	0	0	0	0	1jjk	Protein_Protein	N-B	x,y,z-X,Y,Z			1	4	0	2	0	0	0	0	0	0	0	0	0	1	0	1	0	0	0	0	2wbs	DNA_Protein	G-A	x,y,z-X,Y,Z
0	1	0	0	0	2	0	0	0	0	1	0	0	0	0	1	0	0	0	1	1jjk	Protein_Protein	N-J	x,y,z-X,Y,Z			0	1	0	0	0	0	3	1	0	0	0	2	1	0	1	2	0	0	0	2	2wj0	DNA_Protein	C-B	x,y,z-X,Y,Z
0	0	0	0	0	2	0	0	0	0	1	0	0	0	0	2	0	0	0	2	1jjk	Protein_Protein	P-L	x,y,z-X,Y,Z			0	3	0	0	0	0	0	0	0	0	0	0	0	0	0	0	1	0	0	0	2wj0	DNA_Protein	D-A	x,y,z-X,Y,Z
0	0	0	0	0	0	0	0	0	0	0	0	0	0	2	0	0	0	0	0	1jjk	Protein_Protein	G-D	x,y,z-X,Y,Z			1	0	0	0	0	0	0	2	0	0	0	1	0	0	0	0	0	0	0	0	2wj0	DNA_Protein	D-B	x,y,z-X,Y,Z
0	0	0	0	0	0	0	0	0	0	0	0	0	0	2	0	0	0	0	0	1jjk	Protein_Protein	E-B	x,y,z-X,Y,Z			1	4	1	0	1	0	0	0	0	0	0	3	0	0	0	2	0	0	1	1	2wt7	DNA_Protein	C-B	x,y,z-X,Y,Z
0	1	1	0	0	0	3	0	0	0	0	4	0	0	0	1	1	1	0	0	1jjt	Protein_Protein	B-A	x,y,z-X,Y,Z			2	6	1	0	0	0	0	0	0	0	0	1	0	0	0	0	0	0	0	0	2wt7	DNA_Protein	C-A	x,y,z-X,Y,Z
6	7	7	6	8	3	5	3	3	6	4	5	1	7	8	9	7	2	1	11	1jkg	Protein_Protein	B-A	x,y,z-X,Y,Z			1	3	1	0	0	1	0	0	0	0	0	1	0	0	0	0	1	0	0	0	2wt7	DNA_Protein	D-B	x,y,z-X,Y,Z
10	19	2	8	0	2	18	4	6	1	4	9	2	11	0	4	8	4	6	7	1jl8	Protein_Protein	B-A	x,y,z-X,Y,Z			2	2	1	0	1	0	0	0	0	0	0	1	0	0	0	0	0	0	0	0	2wt7	DNA_Protein	D-A	x,y,z-X,Y,Z
2	2	2	0	2	0	5	2	3	4	4	6	2	2	6	1	6	2	4	6	1jlk	Protein_Protein	B-A	x,y,z-X,Y,Z			1	2	2	0	1	0	0	0	0	0	1	3	0	0	0	1	0	0	1	1	2wty	DNA_Protein	D-A	x,y,z-X,Y,Z
3	1	6	3	8	4	1	11	2	6	4	3	0	9	0	6	3	3	7	3	1jlt	Protein_Protein	B-A	x,y,z-X,Y,Z			1	2	1	0	1	0	0	0	0	0	0	3	0	0	0	2	0	0	1	1	2wty	DNA_Protein	C-B	x,y,z-X,Y,Z
6	7	2	2	0	8	4	2	2	0	4	4	2	8	4	0	6	2	6	2	1jlv	Protein_Protein	F-E	x,y,z-X,Y,Z			1	5	1	0	0	2	0	0	0	0	0	0	0	0	0	0	1	0	1	0	2wty	DNA_Protein	D-B	x,y,z-X,Y,Z
5	7	2	1	0	8	4	2	2	0	4	4	2	8	4	0	6	2	6	2	1jlv	Protein_Protein	B-A	x,y,z-X,Y,Z			1	4	1	0	0	1	0	0	0	0	0	0	0	0	0	0	1	0	0	1	2wty	DNA_Protein	C-A	x,y,z-X,Y,Z
6	7	2	1	0	9	5	2	2	0	4	4	2	8	4	0	6	2	6	2	1jlv	Protein_Protein	D-C	x,y,z-X,Y,Z			5	3	1	1	0	1	1	1	1	0	1	4	2	2	0	2	2	0	1	2	2wwy	DNA_Protein	Q-A	x,y,z-X,Y,Z
6	4	0	2	0	0	3	2	2	0	2	5	0	0	2	0	0	0	0	0	1jlv	Protein_Protein	E-D	x,y,z-X,Y,Z			5	3	1	1	0	1	1	0	1	0	1	2	2	2	0	2	2	0	1	2	2wwy	DNA_Protein	T-B	x,y,z-X,Y,Z
4	0	0	1	0	0	2	0	2	0	0	2	0	0	2	0	0	0	0	0	1jlv	Protein_Protein	C-B	x,y,z-X,Y,Z			0	0	0	0	0	0	0	0	0	1	1	2	0	0	0	0	2	0	2	0	2wwy	DNA_Protein	S-B	x,y,z-X,Y,Z
6	10	0	3	0	8	6	0	4	2	4	2	1	10	4	2	2	2	4	8	1jlw	Protein_Protein	B-A	x,y,z-X,Y,Z			0	0	0	0	0	0	0	0	0	1	1	2	0	0	0	0	2	0	1	0	2wwy	DNA_Protein	P-A	x,y,z-X,Y,Z
6	6	15	4	0	10	4	2	4	4	8	6	2	6	4	10	10	8	6	8	1jlx	Protein_Protein	B-A	x,y,z-X,Y,Z			0	0	0	0	0	0	0	0	0	0	0	1	0	0	1	0	0	0	0	0	2wwy	DNA_Protein	Q-B	x,y,z-X,Y,Z
4	2	0	6	0	2	6	6	0	0	5	4	4	4	2	4	0	0	2	6	1jm6	Protein_Protein	B-A	x,y,z-X,Y,Z			0	0	0	0	0	0	0	0	0	0	0	1	0	0	1	0	0	0	0	0	2wwy	DNA_Protein	T-A	x,y,z-X,Y,Z
0	1	3	1	0	2	4	1	2	4	2	2	2	3	5	0	1	2	2	2	1jmt	Protein_Protein	B-A	x,y,z-X,Y,Z			1	2	1	0	0	0	0	0	1	2	0	2	1	3	0	1	1	0	1	0	2x6v	DNA_Protein	D-A	x,y,z-X,Y,Z
5	3	4	2	0	8	5	8	2	3	10	4	2	5	6	9	15	3	7	5	1jn6	Protein_Protein	B-A	x,y,z-X,Y,Z			0	1	1	0	0	0	0	1	0	1	0	2	1	2	1	2	2	0	0	0	2x6v	DNA_Protein	C-A	x,y,z-X,Y,Z
1	3	3	5	1	6	2	7	2	1	8	5	1	6	9	12	9	3	7	4	1jnl	Protein_Protein	H-L	x,y,z-X,Y,Z			4	4	1	4	0	1	2	5	3	2	1	4	0	0	2	4	0	0	1	1	2xcs	DNA_Protein	E-B	x,y,z-X,Y,Z
0	6	2	6	4	2	6	6	4	14	2	5	4	0	8	7	8	0	6	4	1joe	Protein_Protein	B-A	x,y,z-X,Y,Z			3	4	1	4	0	1	2	5	3	2	1	3	0	0	2	3	0	0	1	1	2xcs	DNA_Protein	F-D	x,y,z-X,Y,Z
0	6	3	7	4	2	8	6	4	14	2	4	4	0	8	7	8	0	6	4	1joe	Protein_Protein	D-C	x,y,z-X,Y,Z			3	5	3	0	0	1	0	2	1	2	3	2	2	2	0	2	0	0	1	3	2xcs	DNA_Protein	E-D	x,y,z-X,Y,Z
5	2	0	2	0	10	4	2	2	4	4	4	0	2	2	4	8	2	2	4	1jog	Protein_Protein	B-A	x,y,z-X,Y,Z			3	5	4	0	0	0	0	2	1	2	2	2	2	2	0	0	0	0	1	3	2xcs	DNA_Protein	F-B	x,y,z-X,Y,Z
4	2	0	2	0	9	4	2	1	4	4	3	0	2	2	4	8	2	2	4	1jog	Protein_Protein	D-C	x,y,z-X,Y,Z			0	1	5	0	2	0	0	2	2	1	2	1	0	0	1	2	1	0	2	3	2xhi	DNA_Protein	C-A	x,y,z-X,Y,Z
0	0	1	2	0	3	0	0	0	1	0	0	0	0	1	1	0	1	0	0	1jog	Protein_Protein	C-B	x,y,z-X,Y,Z			2	3	3	0	0	2	0	2	0	0	0	0	0	0	1	2	0	0	1	0	2xhi	DNA_Protein	B-A	x,y,z-X,Y,Z
0	0	1	2	0	3	0	0	0	1	0	0	0	0	1	1	0	1	0	0	1jog	Protein_Protein	D-A	x,y,z-X,Y,Z			6	6	2	0	0	2	0	3	1	2	3	4	1	1	0	3	2	0	2	1	2xkk	DNA_Protein	F-A	x,y,z-X,Y,Z
0	0	0	0	0	4	2	0	0	0	0	0	0	0	0	0	0	0	2	2	1jog	Protein_Protein	C-A	x,y,z-X,Y,Z			7	7	2	0	0	1	1	3	1	2	3	3	1	1	0	3	1	0	2	1	2xkk	DNA_Protein	E-C	x,y,z-X,Y,Z
0	0	0	0	0	1	0	0	0	0	0	0	0	0	2	0	0	0	0	1	1jog	Protein_Protein	D-B	x,y,z-X,Y,Z			3	3	0	5	1	2	2	4	2	2	1	5	0	0	1	3	1	0	0	1	2xkk	DNA_Protein	E-A	x,y,z-X,Y,Z
5	8	3	5	0	2	7	2	3	7	10	6	4	2	4	9	11	2	4	7	1jow	Protein_Protein	B-A	x,y,z-X,Y,Z			3	3	0	4	1	2	2	4	2	2	1	4	0	0	1	2	1	0	0	1	2xkk	DNA_Protein	F-C	x,y,z-X,Y,Z
2	4	6	6	2	0	4	4	3	3	4	9	0	3	1	4	3	2	3	4	1jpw	Protein_Protein	E-B	x,y,z-X,Y,Z			3	3	3	0	2	1	0	3	3	2	2	5	0	1	2	1	0	2	2	1	2xma	DNA_Protein	G-E	x,y,z-X,Y,Z
2	4	6	6	2	0	4	4	3	3	4	9	0	3	1	4	3	2	3	4	1jpw	Protein_Protein	D-A	x,y,z-X,Y,Z			3	3	2	0	2	1	0	3	3	2	2	5	0	1	2	1	0	3	2	1	2xma	DNA_Protein	C-A	x,y,z-X,Y,Z
2	4	6	6	2	0	4	4	3	3	4	9	0	3	1	5	3	2	3	4	1jpw	Protein_Protein	F-C	x,y,z-X,Y,Z			3	3	3	0	2	1	0	3	3	2	1	4	0	1	2	1	0	3	2	1	2xma	DNA_Protein	D-B	x,y,z-X,Y,Z
6	4	3	1	1	3	6	6	3	0	3	2	1	1	1	1	4	0	2	2	1jpw	Protein_Protein	C-B	x,y,z-X,Y,Z			3	3	2	0	2	1	0	3	3	2	2	5	0	1	2	1	0	2	2	1	2xma	DNA_Protein	H-F	x,y,z-X,Y,Z
0	4	0	0	0	0	1	1	1	0	0	0	0	0	2	0	0	0	1	0	1jpw	Protein_Protein	B-A	x,y,z-X,Y,Z			0	1	0	0	0	2	0	2	0	0	1	1	1	0	1	0	0	0	2	1	2xma	DNA_Protein	H-E	x,y,z-X,Y,Z
0	1	0	0	0	0	1	1	0	0	0	0	0	0	0	0	0	0	0	0	1jpw	Protein_Protein	D-B	x,y,z-X,Y,Z			0	1	0	0	0	2	0	2	0	0	0	1	1	0	1	0	0	0	2	1	2xma	DNA_Protein	D-A	x,y,z-X,Y,Z
2	12	11	2	8	10	6	9	3	13	8	8	6	6	13	17	10	2	3	21	1jpy	Protein_Protein	Y-X	x,y,z-X,Y,Z			0	1	0	0	0	2	0	2	0	0	0	1	0	0	1	0	0	0	2	1	2xma	DNA_Protein	C-B	x,y,z-X,Y,Z
1	12	6	2	8	10	6	9	4	11	8	8	6	6	14	18	10	2	2	23	1jpy	Protein_Protein	B-A	x,y,z-X,Y,Z			0	1	0	0	0	2	0	2	0	0	0	1	0	0	1	0	0	0	2	1	2xma	DNA_Protein	G-F	x,y,z-X,Y,Z
0	7	4	1	0	1	6	0	0	1	0	0	1	0	4	5	0	2	4	6	1jpy	Protein_Protein	X-B	x,y,z-X,Y,Z			0	0	0	0	0	0	0	0	1	0	0	0	0	0	0	0	1	0	0	0	2xma	DNA_Protein	G-A	x,y,z-X,Y,Z
0	0	0	0	0	3	0	1	1	0	0	0	0	1	0	0	3	1	0	2	1jpy	Protein_Protein	Y-B	x,y,z-X,Y,Z			0	0	0	0	0	0	0	0	1	1	0	0	0	0	0	0	1	0	1	0	2xma	DNA_Protein	C-E	x,y,z-X,Y,Z
0	0	0	0	0	0	1	0	1	0	0	0	0	1	0	0	3	1	0	1	1jpy	Protein_Protein	X-A	x,y,z-X,Y,Z			0	0	0	0	0	0	0	0	0	0	0	0	0	0	0	0	1	0	1	0	2xma	DNA_Protein	H-B	x,y,z-X,Y,Z
16	18	8	8	18	14	6	16	8	6	10	14	8	2	14	14	6	0	8	10	1jqk	Protein_Protein	B-A	x,y,z-X,Y,Z			0	0	0	0	0	0	0	0	0	0	0	0	0	0	0	0	1	0	0	0	2xma	DNA_Protein	D-F	x,y,z-X,Y,Z
17	16	8	8	18	13	6	16	7	6	10	14	8	2	14	14	6	0	8	10	1jqk	Protein_Protein	D-C	x,y,z-X,Y,Z			3	3	1	0	0	2	1	3	0	1	1	0	0	1	1	2	0	0	0	1	2xro	DNA_Protein	X-B	x,y,z-X,Y,Z
16	16	8	8	18	13	6	15	8	6	10	14	8	2	14	14	6	0	8	10	1jqk	Protein_Protein	F-E	x,y,z-X,Y,Z			2	2	1	0	0	2	1	3	0	1	1	0	0	1	1	2	0	0	0	1	2xro	DNA_Protein	Y-F	x,y,z-X,Y,Z
2	0	0	2	0	3	2	6	0	2	2	2	0	4	2	4	2	0	0	2	1jqk	Protein_Protein	C-A	x,y,z-X,Y,Z			3	3	1	0	0	2	1	2	0	0	1	0	0	1	1	2	0	0	0	1	2xro	DNA_Protein	X-E	x,y,z-X,Y,Z
2	0	0	2	0	3	2	6	0	2	2	2	0	4	2	4	2	0	0	2	1jqk	Protein_Protein	F-B	x,y,z-X,Y,Z			3	3	1	0	0	2	1	2	0	0	1	0	0	1	1	2	0	0	0	1	2xro	DNA_Protein	Y-A	x,y,z-X,Y,Z
2	0	0	2	0	4	2	6	0	2	2	2	0	4	2	4	2	0	0	2	1jqk	Protein_Protein	E-D	x,y,z-X,Y,Z			0	3	0	0	0	1	0	0	0	1	0	0	0	0	1	1	1	0	0	1	2xro	DNA_Protein	X-F	x,y,z-X,Y,Z
0	0	0	0	1	0	0	0	0	0	0	1	0	0	0	0	0	0	0	0	1jqk	Protein_Protein	C-B	x,y,z-X,Y,Z			0	2	0	0	0	1	0	0	0	1	0	0	0	0	1	1	1	0	0	1	2xro	DNA_Protein	Y-B	x,y,z-X,Y,Z
0	0	0	0	1	0	0	0	0	0	0	1	0	0	0	0	0	0	0	0	1jqk	Protein_Protein	F-A	x,y,z-X,Y,Z			0	2	0	0	0	0	0	0	0	1	0	0	0	0	1	1	1	0	0	1	2xro	DNA_Protein	X-A	x,y,z-X,Y,Z
1	5	2	4	1	2	3	1	4	0	6	1	3	3	2	5	2	0	3	4	1jql	Protein_Protein	B-A	x,y,z-X,Y,Z			0	2	0	0	0	0	0	0	0	1	0	0	0	0	1	1	1	0	0	1	2xro	DNA_Protein	Y-E	x,y,z-X,Y,Z
8	28	7	14	2	10	18	6	3	5	11	12	6	5	2	8	8	4	5	1	1jqo	Protein_Protein	B-A	x,y,z-X,Y,Z			1	3	2	0	1	2	1	0	0	1	2	5	0	1	1	2	2	0	0	1	2xsd	DNA_Protein	B-C	x,y,z-X,Y,Z
2	2	0	4	4	0	6	3	0	0	8	5	0	4	2	3	4	0	6	4	1jra	Protein_Protein	B-A	x,y,z-X,Y,Z			1	3	1	0	1	4	1	0	0	1	0	2	0	0	0	1	1	1	0	2	2xsd	DNA_Protein	A-C	x,y,z-X,Y,Z
2	2	0	2	2	0	7	2	0	0	8	4	0	4	3	2	4	0	6	4	1jra	Protein_Protein	D-C	x,y,z-X,Y,Z			0	2	3	0	0	2	2	0	0	0	1	2	0	0	0	1	1	0	0	0	2ypa	DNA_Protein	E-A	x,y,z-X,Y,Z
0	2	0	6	0	0	1	0	0	0	0	7	0	0	0	0	1	0	2	0	1jra	Protein_Protein	C-A	x,y,z-X,Y,Z			0	2	3	0	0	1	1	0	0	0	1	1	0	0	0	0	1	0	0	1	2ypa	DNA_Protein	F-B	x,y,z-X,Y,Z
0	2	0	1	0	0	0	0	0	0	0	3	0	0	0	0	0	0	0	0	1jra	Protein_Protein	D-B	x,y,z-X,Y,Z			0	2	0	0	0	1	1	0	0	0	0	0	0	0	0	0	0	0	0	1	2ypa	DNA_Protein	F-A	x,y,z-X,Y,Z
0	0	0	0	0	0	2	0	0	0	0	1	0	0	0	0	0	0	0	0	1jra	Protein_Protein	C-B	x,y,z-X,Y,Z			0	2	0	0	0	0	1	0	0	1	0	0	0	0	0	0	0	0	0	0	2ypa	DNA_Protein	E-B	x,y,z-X,Y,Z
29	24	18	24	0	14	23	30	14	22	14	25	14	14	34	6	32	10	15	18	1jrq	Protein_Protein	B-A	x,y,z-X,Y,Z			4	2	0	7	0	17	0	34	0	6	1	17	0	0	0	0	1	0	0	1	2ypf	DNA_Protein	B-A	x,y,z-X,Y,Z
23	20	4	16	2	10	12	25	10	14	28	8	18	16	16	16	12	8	14	12	1js3	Protein_Protein	B-A	x,y,z-X,Y,Z			0	0	0	7	0	0	0	0	4	6	0	1	0	0	0	2	0	0	0	0	2ypf	DNA_Protein	C-A	x,y,z-X,Y,Z
4	4	4	8	2	0	2	0	2	4	7	7	0	8	6	2	2	0	1	6	1js8	Protein_Protein	B-A	x,y,z-X,Y,Z			0	0	0	0	0	0	0	2	1	0	1	2	0	0	0	3	1	0	1	0	2yvh	DNA_Protein	E-D	x,y,z-X,Y,Z
2	3	6	6	0	1	6	3	0	1	3	2	2	3	3	7	2	3	6	4	1jtd	Protein_Protein	B-A	x,y,z-X,Y,Z			0	0	0	0	0	0	0	2	1	0	1	2	0	0	0	3	1	0	1	0	2yvh	DNA_Protein	G-B	x,y,z-X,Y,Z
4	4	5	4	0	1	7	5	3	0	1	4	2	2	3	11	5	4	6	3	1jtg	Protein_Protein	B-A	x,y,z-X,Y,Z			0	0	0	0	0	0	0	2	1	0	1	3	0	0	0	2	0	0	1	0	2yvh	DNA_Protein	E-A	x,y,z-X,Y,Z
4	3	5	4	0	1	8	5	3	0	1	3	2	2	3	10	5	4	6	3	1jtg	Protein_Protein	D-C	x,y,z-X,Y,Z			0	0	0	0	0	0	0	2	1	0	1	3	0	0	0	2	0	0	1	0	2yvh	DNA_Protein	G-C	x,y,z-X,Y,Z
2	0	0	2	0	2	1	3	1	0	1	1	0	0	0	0	2	0	0	2	1jtg	Protein_Protein	B-C	x,y,z-X,Y,Z			0	1	0	1	0	0	0	0	1	1	1	1	0	0	1	3	2	0	1	0	2yvh	DNA_Protein	F-D	x,y,z-X,Y,Z
0	0	0	1	0	1	0	0	0	0	1	1	0	0	1	0	1	0	0	1	1jtg	Protein_Protein	C-A	x,y,z-X,Y,Z			0	1	0	1	0	0	1	0	1	1	1	1	0	0	1	3	1	0	1	0	2yvh	DNA_Protein	H-B	x,y,z-X,Y,Z
2	2	5	3	0	1	1	4	1	5	1	2	1	0	1	3	3	3	5	1	1jtp	Protein_Protein	L-A	x,y,z-X,Y,Z			0	1	0	0	0	0	0	0	1	1	0	1	0	0	1	2	0	0	1	0	2yvh	DNA_Protein	F-A	x,y,z-X,Y,Z
2	2	5	3	0	1	2	4	1	5	1	2	1	0	1	3	3	3	5	1	1jtp	Protein_Protein	M-B	x,y,z-X,Y,Z			0	1	0	0	0	0	0	0	1	1	0	1	0	0	1	2	0	0	1	0	2yvh	DNA_Protein	H-C	x,y,z-X,Y,Z
2	6	2	2	3	0	0	3	0	0	0	2	0	3	0	0	1	2	1	0	1jtp	Protein_Protein	M-L	x,y,z-X,Y,Z			0	1	0	1	0	0	1	0	0	0	0	1	0	0	0	2	1	0	0	0	2yvh	DNA_Protein	G-A	x,y,z-X,Y,Z
4	4	4	10	0	4	6	10	8	2	1	4	0	4	8	18	12	6	8	4	1juh	Protein_Protein	C-A	x,y,z-X,Y,Z			0	1	0	1	0	0	1	0	0	0	0	1	0	0	0	2	1	0	1	0	2yvh	DNA_Protein	E-C	x,y,z-X,Y,Z
0	1	0	4	0	0	0	5	2	0	0	0	0	2	2	4	2	0	6	2	1juh	Protein_Protein	C-B	x,y,z-X,Y,Z			2	0	1	0	0	0	0	4	0	2	4	2	0	0	0	1	1	0	0	1	2z3x	DNA_Protein	D-A	x,y,z-X,Y,Z
2	7	5	6	4	4	2	3	0	4	8	3	3	8	2	11	3	0	4	8	1juo	Protein_Protein	B-A	x,y,z-X,Y,Z			2	0	1	0	0	0	0	4	0	2	4	2	0	0	0	1	1	0	0	1	2z3x	DNA_Protein	E-B	x,y,z-X,Y,Z
12	11	3	2	0	0	10	0	4	5	2	12	1	5	6	13	4	0	6	7	1jva	Protein_Protein	B-A	x,y,z-X,Y,Z			2	0	1	0	0	0	0	4	0	2	4	2	0	0	0	0	1	0	0	1	2z3x	DNA_Protein	E-C	x,y,z-X,Y,Z
9	11	11	7	2	6	13	4	4	4	7	10	0	6	12	14	11	0	2	1	1jvd	Protein_Protein	B-A	x,y,z-X,Y,Z			0	1	1	0	0	1	1	3	0	0	0	1	0	0	0	2	1	0	0	1	2z3x	DNA_Protein	D-C	x,y,z-X,Y,Z
4	6	3	7	2	3	5	4	4	6	7	4	0	2	2	10	4	7	2	4	1jwi	Protein_Protein	B-A	x,y,z-X,Y,Z			0	1	0	0	0	1	1	3	0	0	0	1	0	0	0	2	1	0	0	1	2z3x	DNA_Protein	E-A	x,y,z-X,Y,Z
6	6	4	2	4	8	6	10	4	8	6	4	2	4	4	12	6	4	4	14	1jxh	Protein_Protein	B-A	x,y,z-X,Y,Z			0	1	1	0	0	0	1	3	0	0	0	2	0	0	0	2	1	0	0	0	2z3x	DNA_Protein	D-B	x,y,z-X,Y,Z
2	0	6	6	0	0	1	2	2	4	2	6	0	4	5	6	0	2	2	0	1jxn	Protein_Protein	D-C	x,y,z-X,Y,Z			3	0	0	0	0	1	0	0	0	1	1	1	0	1	1	1	0	0	1	0	2zhg	DNA_Protein	B-A	x,y,z-X,Y,Z
2	0	7	6	0	0	1	2	2	4	2	6	0	5	4	6	0	2	2	0	1jxn	Protein_Protein	B-A	x,y,z-X,Y,Z			0	8	1	0	0	2	0	1	1	1	1	1	0	0	1	1	1	0	2	0	3a01	DNA_Protein	D-A	x,y,z-X,Y,Z
0	0	2	0	0	0	0	0	0	1	0	1	0	0	0	2	1	0	0	0	1jxn	Protein_Protein	C-B	x,y,z-X,Y,Z			0	5	1	0	0	2	0	0	1	0	1	1	0	0	1	1	1	0	2	0	3a01	DNA_Protein	H-E	x,y,z-X,Y,Z
2	0	0	0	4	0	0	4	0	0	0	3	0	2	0	6	2	2	0	0	1jy5	Protein_Protein	B-A	x,y,z-X,Y,Z			1	5	2	0	0	2	0	0	1	1	0	4	0	1	3	1	3	1	1	1	3a01	DNA_Protein	C-A	x,y,z-X,Y,Z
0	2	5	7	0	4	6	0	2	6	10	3	0	4	5	7	1	4	0	2	1jya	Protein_Protein	B-A	x,y,z-X,Y,Z			0	3	2	0	0	2	0	0	1	0	0	1	0	1	2	1	3	1	0	1	3a01	DNA_Protein	G-E	x,y,z-X,Y,Z
11	16	6	10	0	4	6	14	6	4	8	2	4	2	8	4	6	4	4	10	1jyn	Protein_Protein	D-A	x,y,z-X,Y,Z			1	6	1	1	0	2	0	0	0	0	0	0	0	0	1	0	1	0	2	1	3a01	DNA_Protein	H-F	x,y,z-X,Y,Z
11	15	6	10	0	4	7	14	6	4	8	2	4	2	8	4	6	4	4	10	1jyn	Protein_Protein	C-B	x,y,z-X,Y,Z			1	6	1	1	0	2	0	0	0	0	0	0	0	0	1	0	1	0	2	1	3a01	DNA_Protein	D-B	x,y,z-X,Y,Z
10	12	4	13	0	9	6	4	2	2	20	6	0	2	4	8	6	0	2	4	1jyn	Protein_Protein	D-C	x,y,z-X,Y,Z			0	3	1	0	0	1	0	0	0	0	1	2	0	1	0	0	1	1	1	1	3a01	DNA_Protein	C-B	x,y,z-X,Y,Z
11	12	4	13	0	8	7	4	2	2	20	6	0	2	4	8	8	0	2	4	1jyn	Protein_Protein	B-A	x,y,z-X,Y,Z			0	3	1	0	0	1	0	0	0	0	1	2	0	1	0	0	2	1	1	1	3a01	DNA_Protein	G-F	x,y,z-X,Y,Z
0	2	2	4	0	0	0	0	0	0	0	0	0	0	0	0	0	0	0	0	1jyn	Protein_Protein	D-B	x,y,z-X,Y,Z			0	0	0	0	0	0	1	0	1	0	0	1	0	0	0	0	0	1	0	1	3a01	DNA_Protein	D-F	x,y,z-X,Y,Z
0	2	2	4	0	0	0	0	0	0	0	0	0	0	0	0	0	0	0	0	1jyn	Protein_Protein	C-A	x,y,z-X,Y,Z			0	3	2	0	0	1	1	2	0	0	2	4	2	1	1	0	3	0	2	0	3a46	DNA_Protein	F-B	x,y,z-X,Y,Z
0	6	1	2	2	14	2	2	4	4	8	2	0	16	4	2	4	0	0	0	1jzt	Protein_Protein	B-A	x,y,z-X,Y,Z			0	3	2	0	0	1	1	2	0	0	2	4	2	1	1	0	3	0	2	0	3a46	DNA_Protein	D-A	x,y,z-X,Y,Z
1	8	0	4	0	13	4	0	1	0	4	1	0	4	2	5	2	3	2	0	1k0g	Protein_Protein	B-A	x,y,z-X,Y,Z			0	3	2	0	0	0	0	2	0	0	0	4	1	1	0	1	0	0	1	0	3a46	DNA_Protein	E-B	x,y,z-X,Y,Z
4	4	2	4	0	3	0	12	2	13	10	2	0	4	7	0	10	2	0	2	1k1t	Protein_Protein	B-A	x,y,z-X,Y,Z			0	4	2	0	0	0	0	2	0	0	0	3	1	1	0	1	0	0	1	0	3a46	DNA_Protein	C-A	x,y,z-X,Y,Z
2	8	4	7	0	6	10	14	2	4	14	12	1	12	9	5	2	0	8	8	1k1x	Protein_Protein	B-A	x,y,z-X,Y,Z			0	0	0	0	0	0	0	1	0	0	0	2	0	0	0	0	0	0	0	0	3a46	DNA_Protein	C-B	x,y,z-X,Y,Z
3	2	5	8	0	6	7	7	2	4	5	1	1	0	3	13	12	1	3	3	1k25	Protein_Protein	D-C	x,y,z-X,Y,Z			0	0	1	0	0	0	0	0	0	0	1	1	0	0	0	0	0	0	0	0	3a46	DNA_Protein	D-B	x,y,z-X,Y,Z
3	2	5	7	0	6	7	7	1	4	4	2	1	0	3	13	13	1	3	3	1k25	Protein_Protein	B-A	x,y,z-X,Y,Z			1	3	1	0	1	0	0	0	0	0	0	2	0	0	0	2	0	0	1	1	3a5t	DNA_Protein	D-B	x,y,z-X,Y,Z
2	3	6	2	0	0	11	0	2	12	8	3	4	2	8	0	4	0	4	10	1k2e	Protein_Protein	B-A	x,y,z-X,Y,Z			2	4	1	0	0	1	0	0	0	0	0	0	0	0	0	0	1	0	0	0	3a5t	DNA_Protein	D-A	x,y,z-X,Y,Z
2	8	2	6	4	3	4	2	2	2	6	1	2	4	0	4	4	2	2	2	1k2f	Protein_Protein	B-A	x,y,z-X,Y,Z			1	2	1	0	1	0	0	0	0	0	0	2	0	0	0	1	0	0	1	1	3a5t	DNA_Protein	C-A	x,y,z-X,Y,Z
0	2	3	2	0	1	2	5	0	1	4	4	2	1	1	1	0	1	1	2	1k3a	Protein_Protein	B-A	x,y,z-X,Y,Z			2	3	1	0	0	1	0	0	0	0	0	0	0	0	0	0	1	0	0	0	3a5t	DNA_Protein	C-B	x,y,z-X,Y,Z
10	2	9	2	2	0	5	4	0	2	12	0	2	4	2	2	2	0	8	0	1k3e	Protein_Protein	B-A	x,y,z-X,Y,Z			1	6	0	1	0	1	1	1	1	0	1	3	1	0	3	0	1	0	1	1	3a6n	DNA_Protein	J-A	x,y,z-X,Y,Z
2	6	2	2	2	4	6	4	0	8	12	5	4	2	9	4	10	0	5	4	1k3r	Protein_Protein	B-A	x,y,z-X,Y,Z			1	6	0	1	0	1	1	1	1	0	1	3	1	0	3	0	1	0	1	1	3a6n	DNA_Protein	I-E	x,y,z-X,Y,Z
6	4	6	6	2	2	2	2	0	4	11	0	0	2	2	2	4	0	3	2	1k3s	Protein_Protein	B-A	x,y,z-X,Y,Z			0	8	0	0	0	1	0	0	1	0	2	2	1	1	2	2	2	0	1	1	3a6n	DNA_Protein	I-A	x,y,z-X,Y,Z
10	4	6	4	2	10	2	6	3	2	14	2	2	4	8	8	4	0	2	7	1k5h	Protein_Protein	C-B	x,y,z-X,Y,Z			0	7	0	0	0	1	0	0	1	0	2	2	1	1	2	1	2	0	1	1	3a6n	DNA_Protein	J-E	x,y,z-X,Y,Z
7	6	2	3	2	5	3	0	1	0	9	2	1	1	4	3	4	1	1	2	1k5h	Protein_Protein	C-A	x,y,z-X,Y,Z			2	4	0	0	0	1	1	2	1	1	0	2	0	0	2	0	2	0	0	1	3a6n	DNA_Protein	J-C	x,y,z-X,Y,Z
0	2	0	2	0	0	8	0	0	8	2	7	1	2	5	8	4	2	6	6	1k66	Protein_Protein	B-A	x,y,z-X,Y,Z			1	4	0	0	0	0	1	1	1	1	0	3	0	0	1	0	2	0	0	1	3a6n	DNA_Protein	I-G	x,y,z-X,Y,Z
0	4	2	1	0	1	3	1	0	0	4	2	0	1	1	2	1	0	0	0	1k68	Protein_Protein	B-A	x,y,z-X,Y,Z			0	4	0	0	0	0	1	1	0	1	0	3	0	0	0	4	2	0	1	0	3a6n	DNA_Protein	I-D	x,y,z-X,Y,Z
2	6	0	4	2	4	2	6	4	2	12	0	0	2	5	0	5	2	2	2	1k6d	Protein_Protein	B-A	x,y,z-X,Y,Z			1	7	0	0	0	0	0	1	0	0	0	2	0	0	0	1	1	0	0	0	3a6n	DNA_Protein	I-C	x,y,z-X,Y,Z
0	2	6	7	0	4	6	0	2	6	10	3	0	4	6	8	2	4	0	2	1k6z	Protein_Protein	B-A	x,y,z-X,Y,Z			0	7	0	0	0	0	1	1	0	0	0	3	0	0	0	1	1	0	0	0	3a6n	DNA_Protein	J-G	x,y,z-X,Y,Z
3	1	3	2	0	2	1	2	0	2	4	3	1	3	3	1	2	0	0	2	1k7l	Protein_Protein	G-C	x,y,z-X,Y,Z			0	5	0	0	0	0	0	1	0	1	1	4	0	0	0	1	2	0	1	0	3a6n	DNA_Protein	J-B	x,y,z-X,Y,Z
0	2	1	1	0	2	4	1	3	2	6	3	0	1	1	0	2	0	0	2	1k7l	Protein_Protein	H-G	x,y,z-X,Y,Z			0	2	0	0	0	0	1	1	0	1	0	2	0	0	0	4	2	0	1	0	3a6n	DNA_Protein	J-H	x,y,z-X,Y,Z
0	2	1	1	0	2	4	1	3	2	6	3	0	1	1	0	2	0	0	2	1k7l	Protein_Protein	F-E	x,y,z-X,Y,Z			0	4	0	0	0	0	0	1	0	1	0	4	0	0	0	1	2	0	1	0	3a6n	DNA_Protein	I-F	x,y,z-X,Y,Z
0	2	1	1	0	2	4	1	3	2	6	3	0	1	1	0	2	0	0	2	1k7l	Protein_Protein	D-C	x,y,z-X,Y,Z			0	2	0	0	0	0	1	0	0	1	0	2	0	0	0	3	2	0	1	0	3a6n	DNA_Protein	J-D	x,y,z-X,Y,Z
0	2	1	1	0	2	4	1	3	2	6	3	0	1	1	0	2	0	0	3	1k7l	Protein_Protein	B-A	x,y,z-X,Y,Z			0	4	0	0	0	1	0	0	0	0	0	3	0	0	1	0	2	0	0	0	3a6n	DNA_Protein	J-F	x,y,z-X,Y,Z
0	2	1	2	0	1	2	1	1	1	1	1	0	0	1	1	0	0	0	1	1k7l	Protein_Protein	F-C	x,y,z-X,Y,Z			0	3	0	0	0	0	0	0	0	0	0	3	0	0	1	0	2	0	0	0	3a6n	DNA_Protein	I-B	x,y,z-X,Y,Z
0	0	1	0	0	0	2	0	0	0	2	4	0	1	0	0	0	0	0	0	1k7l	Protein_Protein	C-A	x,y,z-X,Y,Z			0	1	0	0	0	0	1	0	0	1	0	3	0	0	0	3	2	0	1	0	3a6n	DNA_Protein	I-H	x,y,z-X,Y,Z
0	0	1	0	0	0	2	0	0	0	2	3	0	1	0	0	0	0	0	0	1k7l	Protein_Protein	G-E	x,y,z-X,Y,Z			0	2	1	0	0	0	1	2	0	2	1	3	1	2	0	0	0	0	1	0	3aaf	DNA_Protein	C-A	x,y,z-X,Y,Z
0	0	1	0	0	0	0	0	1	0	1	0	0	0	2	1	0	0	0	0	1k7l	Protein_Protein	E-C	x,y,z-X,Y,Z			0	1	1	0	0	0	1	2	0	2	1	3	1	2	0	0	0	0	1	0	3aaf	DNA_Protein	D-B	x,y,z-X,Y,Z
0	0	0	1	0	0	0	0	0	0	0	2	0	0	0	1	1	0	0	0	1k7l	Protein_Protein	E-A	x,y,z-X,Y,Z			0	2	1	0	0	1	1	0	0	0	1	1	1	1	0	2	0	0	0	0	3aaf	DNA_Protein	C-B	x,y,z-X,Y,Z
0	0	2	0	0	1	1	0	0	0	0	0	0	0	0	1	0	0	0	0	1k7l	Protein_Protein	D-A	x,y,z-X,Y,Z			0	2	1	0	0	1	1	0	0	0	1	1	1	1	0	2	0	0	0	0	3aaf	DNA_Protein	D-A	x,y,z-X,Y,Z
0	0	1	0	0	0	1	0	0	0	0	0	0	0	0	1	0	0	0	0	1k7l	Protein_Protein	F-G	x,y,z-X,Y,Z			1	4	0	0	0	0	1	1	1	1	0	2	0	0	1	0	2	0	0	1	3an2	DNA_Protein	I-G	x,y,z-X,Y,Z
8	4	12	6	23	2	6	24	2	2	6	0	4	4	6	10	2	4	8	0	1k7t	Protein_Protein	B-A	x,y,z-X,Y,Z			1	4	0	0	0	1	1	2	1	1	0	1	0	0	1	0	2	0	0	1	3an2	DNA_Protein	J-C	x,y,z-X,Y,Z
2	0	0	4	2	4	4	0	0	4	8	6	0	4	4	6	7	2	0	8	1k8f	Protein_Protein	B-A	x,y,z-X,Y,Z			1	3	1	1	0	2	0	1	0	0	0	0	0	2	0	0	1	2	0	1	3an2	DNA_Protein	I-A	x,y,z-X,Y,Z
2	0	1	4	2	4	4	1	0	4	8	8	0	4	4	6	6	2	0	8	1k8f	Protein_Protein	D-C	x,y,z-X,Y,Z			1	3	1	0	0	2	0	0	0	1	1	1	0	1	0	0	1	1	0	1	3an2	DNA_Protein	J-E	x,y,z-X,Y,Z
0	0	0	0	0	0	2	1	0	0	1	3	0	0	0	0	1	0	0	0	1k8f	Protein_Protein	D-A	x,y,z-X,Y,Z			0	6	0	0	0	0	1	1	0	0	0	1	0	0	0	1	1	0	0	0	3an2	DNA_Protein	J-G	x,y,z-X,Y,Z
0	0	0	0	0	0	1	0	0	0	0	1	0	0	0	0	0	0	0	0	1k8f	Protein_Protein	D-B	x,y,z-X,Y,Z			0	6	0	0	0	0	0	1	0	0	0	0	0	0	0	0	1	0	0	0	3an2	DNA_Protein	I-C	x,y,z-X,Y,Z
2	7	4	10	3	10	8	5	4	3	16	3	2	14	6	5	10	4	6	10	1k8i	Protein_Protein	B-A	x,y,z-X,Y,Z			0	4	0	0	0	0	0	2	0	1	0	3	0	0	0	1	2	0	1	0	3an2	DNA_Protein	J-B	x,y,z-X,Y,Z
6	2	1	1	4	1	2	6	2	2	5	5	0	2	1	5	1	1	2	5	1k9o	Protein_Protein	E-I	x,y,z-X,Y,Z			0	4	0	0	0	0	0	1	0	1	0	3	0	0	0	1	2	0	1	0	3an2	DNA_Protein	I-F	x,y,z-X,Y,Z
8	7	4	10	2	2	6	8	0	10	10	6	8	14	2	6	6	0	0	6	1k9u	Protein_Protein	B-A	x,y,z-X,Y,Z			0	2	1	1	0	0	0	1	0	0	1	1	0	2	1	0	1	1	0	0	3an2	DNA_Protein	J-A	x,y,z-X,Y,Z
10	14	2	4	0	0	8	6	2	5	9	2	4	4	2	0	2	4	0	8	1k9x	Protein_Protein	C-B	x,y,z-X,Y,Z			0	2	1	0	0	1	0	0	0	0	2	2	0	1	1	0	1	0	0	0	3an2	DNA_Protein	I-E	x,y,z-X,Y,Z
10	14	2	4	0	0	8	6	2	4	9	2	4	4	2	0	2	4	0	8	1k9x	Protein_Protein	D-A	x,y,z-X,Y,Z			0	1	0	0	0	0	1	1	0	1	0	1	0	0	0	3	2	0	2	0	3an2	DNA_Protein	I-D	x,y,z-X,Y,Z
2	5	1	3	0	1	7	0	0	0	0	6	0	0	2	1	1	0	1	0	1k9x	Protein_Protein	B-A	x,y,z-X,Y,Z			0	1	0	0	0	0	1	1	0	1	0	2	0	0	0	3	2	0	1	0	3an2	DNA_Protein	J-H	x,y,z-X,Y,Z
2	5	1	4	0	0	7	0	0	1	0	8	0	0	2	1	1	0	1	0	1k9x	Protein_Protein	D-C	x,y,z-X,Y,Z			1	3	0	0	0	0	0	0	0	0	0	3	0	0	1	0	2	0	0	0	3an2	DNA_Protein	J-F	x,y,z-X,Y,Z
0	0	0	0	0	0	2	0	0	0	0	5	0	0	0	0	0	0	0	0	1k9x	Protein_Protein	C-A	x,y,z-X,Y,Z			0	2	0	0	0	1	0	0	0	0	0	2	0	0	1	0	2	0	0	0	3an2	DNA_Protein	I-B	x,y,z-X,Y,Z
0	0	1	5	0	0	2	2	0	0	4	2	4	2	4	0	2	0	3	2	1ka8	Protein_Protein	F-E	x,y,z-X,Y,Z			0	0	0	0	0	0	1	0	0	1	0	1	0	0	0	2	1	0	1	0	3an2	DNA_Protein	I-H	x,y,z-X,Y,Z
2	0	1	4	0	0	2	2	0	0	4	2	4	2	4	1	2	0	2	2	1ka8	Protein_Protein	D-C	x,y,z-X,Y,Z			0	0	0	0	0	0	1	0	0	1	0	1	0	0	0	1	1	0	1	0	3an2	DNA_Protein	J-D	x,y,z-X,Y,Z
2	0	1	4	0	0	2	2	0	0	4	2	4	2	4	0	2	0	2	2	1ka8	Protein_Protein	B-A	x,y,z-X,Y,Z			3	8	1	1	0	1	5	7	0	1	6	9	2	2	5	1	1	0	3	3	3auo	DNA_Protein	E-B	x,y,z-X,Y,Z
4	6	2	2	0	0	2	2	0	3	4	3	0	0	4	0	0	2	5	0	1ka8	Protein_Protein	D-B	x,y,z-X,Y,Z			4	8	1	1	0	2	3	7	0	1	4	8	2	1	4	1	1	0	4	3	3auo	DNA_Protein	D-A	x,y,z-X,Y,Z
0	1	0	1	0	3	2	1	1	0	0	1	0	0	0	1	2	0	2	0	1ka8	Protein_Protein	E-A	x,y,z-X,Y,Z			1	6	0	1	0	1	1	1	1	0	1	4	1	0	3	0	1	0	1	1	3av1	DNA_Protein	I-E	x,y,z-X,Y,Z
12	5	3	4	0	4	9	9	3	1	5	4	1	2	4	5	0	1	2	7	1ka9	Protein_Protein	F-H	x,y,z-X,Y,Z			1	6	0	1	0	1	1	1	1	0	1	3	1	0	2	0	1	0	1	1	3av1	DNA_Protein	J-A	x,y,z-X,Y,Z
4	5	0	3	0	1	6	6	1	0	8	2	2	2	4	0	3	2	0	4	1kag	Protein_Protein	B-A	x,y,z-X,Y,Z			0	7	0	0	0	1	0	0	1	0	0	3	1	1	1	1	2	0	1	1	3av1	DNA_Protein	J-E	x,y,z-X,Y,Z
35	16	6	14	4	20	17	10	8	6	33	9	0	10	12	27	22	2	6	21	1kah	Protein_Protein	B-A	x,y,z-X,Y,Z			0	7	0	0	0	1	0	0	1	0	1	2	1	1	1	2	2	0	1	1	3av1	DNA_Protein	I-A	x,y,z-X,Y,Z
4	0	2	1	0	0	2	3	3	1	2	0	0	2	0	3	0	0	1	3	1kap	Protein_Protein	I-P	x,y,z-X,Y,Z			2	4	0	0	0	0	1	2	1	1	0	2	0	0	2	0	2	0	0	1	3av1	DNA_Protein	J-C	x,y,z-X,Y,Z
2	2	6	4	0	2	6	0	0	2	6	4	2	4	6	4	0	0	4	1	1kaq	Protein_Protein	C-B	x,y,z-X,Y,Z			1	4	0	0	0	0	1	1	1	1	0	3	0	0	2	0	2	0	0	1	3av1	DNA_Protein	I-G	x,y,z-X,Y,Z
2	2	6	3	0	2	6	0	0	2	6	5	2	4	6	4	0	0	4	0	1kaq	Protein_Protein	D-A	x,y,z-X,Y,Z			1	7	0	0	0	0	0	1	0	0	0	3	0	0	0	1	1	0	0	0	3av1	DNA_Protein	I-C	x,y,z-X,Y,Z
2	2	6	4	0	2	6	0	0	1	6	4	1	3	5	3	0	0	4	1	1kaq	Protein_Protein	F-E	x,y,z-X,Y,Z			0	3	0	0	0	0	1	1	0	1	0	3	0	0	0	4	1	0	1	0	3av1	DNA_Protein	I-D	x,y,z-X,Y,Z
4	0	4	3	0	6	0	2	0	4	12	4	0	4	4	0	2	0	4	0	1kaq	Protein_Protein	B-A	x,y,z-X,Y,Z			0	6	0	0	0	0	1	1	0	0	0	3	0	0	0	1	1	0	0	0	3av1	DNA_Protein	J-G	x,y,z-X,Y,Z
0	0	0	0	0	0	0	0	0	0	0	1	0	0	2	1	1	0	1	0	1kaq	Protein_Protein	D-B	x,y,z-X,Y,Z			0	4	0	0	0	0	0	1	0	1	0	4	0	0	0	1	2	0	1	0	3av1	DNA_Protein	J-B	x,y,z-X,Y,Z
0	0	0	0	0	0	0	0	0	0	0	1	0	0	2	1	1	0	1	0	1kaq	Protein_Protein	C-A	x,y,z-X,Y,Z			0	3	0	0	0	0	0	1	0	1	0	4	0	0	0	1	2	0	1	0	3av1	DNA_Protein	I-F	x,y,z-X,Y,Z
0	2	0	0	6	2	0	0	0	2	4	0	0	2	0	4	4	0	2	0	1kba	Protein_Protein	B-A	x,y,z-X,Y,Z			0	2	0	0	0	0	1	1	0	1	0	2	0	0	0	3	1	0	1	0	3av1	DNA_Protein	J-H	x,y,z-X,Y,Z
6	4	2	2	0	2	2	0	0	2	4	0	4	0	2	8	2	0	5	0	1kcf	Protein_Protein	B-A	x,y,z-X,Y,Z			0	1	0	0	0	0	1	0	0	1	0	3	0	0	0	2	2	0	1	0	3av1	DNA_Protein	J-D	x,y,z-X,Y,Z
2	0	5	4	1	6	3	8	0	2	7	5	1	6	8	17	12	3	10	5	1kcv	Protein_Protein	H-L	x,y,z-X,Y,Z			0	4	0	0	0	1	0	0	0	0	0	3	0	0	1	0	2	0	0	0	3av1	DNA_Protein	J-F	x,y,z-X,Y,Z
6	10	2	8	2	6	4	2	2	2	2	8	2	2	2	4	2	0	4	4	1kcx	Protein_Protein	B-A	x,y,z-X,Y,Z			0	2	0	0	0	1	0	0	0	0	0	3	0	0	1	0	2	0	0	0	3av1	DNA_Protein	I-B	x,y,z-X,Y,Z
8	4	6	4	0	0	4	3	2	6	4	2	0	4	6	11	4	2	4	0	1ket	Protein_Protein	B-A	x,y,z-X,Y,Z			0	1	0	0	0	0	1	0	0	1	0	2	0	0	0	1	2	0	1	0	3av1	DNA_Protein	I-H	x,y,z-X,Y,Z
3	6	2	3	0	6	13	2	1	2	18	2	2	9	0	2	6	0	4	11	1key	Protein_Protein	B-A	x,y,z-X,Y,Z			1	6	0	1	0	1	1	1	1	0	1	3	0	0	3	0	1	0	1	1	3av2	DNA_Protein	I-E	x,y,z-X,Y,Z
1	6	4	4	0	6	12	2	2	2	17	4	2	8	0	2	4	0	6	10	1key	Protein_Protein	D-C	x,y,z-X,Y,Z			1	6	0	1	0	1	1	1	1	0	1	3	0	0	3	0	1	0	1	1	3av2	DNA_Protein	J-A	x,y,z-X,Y,Z
0	7	3	2	0	3	3	0	1	1	4	3	0	1	0	2	2	0	2	5	1key	Protein_Protein	C-A	x,y,z-X,Y,Z			0	7	0	0	0	1	0	0	1	0	1	2	1	1	2	1	2	0	1	1	3av2	DNA_Protein	I-A	x,y,z-X,Y,Z
0	6	3	2	0	3	2	0	1	1	4	3	0	0	0	2	2	0	2	5	1key	Protein_Protein	D-B	x,y,z-X,Y,Z			0	8	0	0	0	1	0	0	1	0	1	2	1	1	1	1	2	0	1	1	3av2	DNA_Protein	J-E	x,y,z-X,Y,Z
0	2	0	0	0	4	2	0	0	0	0	0	0	0	0	0	0	0	0	0	1key	Protein_Protein	D-A	x,y,z-X,Y,Z			2	4	0	0	0	1	0	2	1	1	0	2	0	0	2	0	2	0	0	1	3av2	DNA_Protein	J-C	x,y,z-X,Y,Z
8	15	4	14	2	6	9	8	2	11	14	4	6	8	1	8	5	2	2	5	1kfx	Protein_Protein	S-L	x,y,z-X,Y,Z			0	4	0	0	0	0	1	1	0	1	0	3	0	0	0	4	1	0	1	0	3av2	DNA_Protein	I-D	x,y,z-X,Y,Z
10	2	13	9	0	2	8	4	2	12	10	8	6	7	2	9	16	4	8	8	1kgn	Protein_Protein	B-A	x,y,z-X,Y,Z			1	4	0	0	0	0	1	1	1	1	0	3	0	0	2	0	2	0	0	1	3av2	DNA_Protein	I-G	x,y,z-X,Y,Z
10	2	14	7	0	2	8	4	2	12	10	8	6	7	4	8	16	4	8	5	1kgn	Protein_Protein	D-C	x,y,z-X,Y,Z			1	7	0	0	0	0	0	1	0	0	0	2	0	0	0	1	1	0	0	0	3av2	DNA_Protein	I-C	x,y,z-X,Y,Z
1	0	2	0	0	1	3	1	0	0	0	4	1	0	1	0	1	0	1	0	1kgn	Protein_Protein	D-A	x,y,z-X,Y,Z			0	6	0	0	0	0	1	1	0	0	0	3	0	0	0	1	1	0	0	0	3av2	DNA_Protein	J-G	x,y,z-X,Y,Z
2	4	3	4	2	4	5	4	0	3	5	4	2	4	3	6	6	1	1	4	1kgy	Protein_Protein	G-C	x,y,z-X,Y,Z			0	4	0	0	0	0	0	2	0	1	0	4	0	0	0	1	2	0	1	0	3av2	DNA_Protein	J-B	x,y,z-X,Y,Z
2	4	2	4	2	4	5	4	0	4	5	4	2	4	3	4	6	1	1	5	1kgy	Protein_Protein	F-B	x,y,z-X,Y,Z			0	4	0	0	0	0	0	1	0	1	0	4	0	0	0	1	2	0	1	0	3av2	DNA_Protein	I-F	x,y,z-X,Y,Z
2	4	2	4	2	4	6	4	0	3	5	4	2	3	3	5	6	1	1	5	1kgy	Protein_Protein	E-A	x,y,z-X,Y,Z			0	2	0	0	0	0	1	1	0	1	0	2	0	0	0	3	1	0	1	0	3av2	DNA_Protein	J-H	x,y,z-X,Y,Z
2	4	2	4	2	4	6	4	0	3	5	4	2	4	3	5	5	1	1	4	1kgy	Protein_Protein	H-D	x,y,z-X,Y,Z			1	3	0	0	0	1	0	0	0	0	0	3	0	0	1	0	2	0	0	0	3av2	DNA_Protein	J-F	x,y,z-X,Y,Z
0	4	3	3	0	0	1	1	0	1	2	4	0	2	2	2	3	0	1	1	1kgy	Protein_Protein	G-B	x,y,z-X,Y,Z			0	2	0	0	0	0	1	0	0	1	0	2	0	0	0	2	2	0	1	0	3av2	DNA_Protein	J-D	x,y,z-X,Y,Z
0	4	3	3	0	0	1	1	0	2	2	4	0	2	2	3	3	0	1	1	1kgy	Protein_Protein	H-A	x,y,z-X,Y,Z			0	2	0	0	0	1	0	0	0	0	0	3	0	0	1	0	2	0	0	0	3av2	DNA_Protein	I-B	x,y,z-X,Y,Z
0	3	3	3	0	0	1	0	0	1	2	3	0	2	2	2	3	0	1	2	1kgy	Protein_Protein	E-D	x,y,z-X,Y,Z			0	1	0	0	0	0	1	0	0	1	0	2	0	0	0	1	2	0	1	0	3av2	DNA_Protein	I-H	x,y,z-X,Y,Z
1	3	3	3	0	0	1	1	0	0	2	3	0	2	2	2	3	0	1	1	1kgy	Protein_Protein	F-C	x,y,z-X,Y,Z			1	7	0	1	0	1	1	1	1	0	1	3	1	0	3	0	1	0	1	1	3azm	DNA_Protein	J-A	x,y,z-X,Y,Z
0	6	2	3	0	1	6	0	2	0	0	3	2	0	1	2	5	0	2	5	1kgy	Protein_Protein	D-C	x,y,z-X,Y,Z			1	7	0	1	0	1	1	1	1	0	1	4	1	0	3	0	1	0	1	1	3azm	DNA_Protein	I-E	x,y,z-X,Y,Z
4	2	0	2	0	6	4	0	0	2	6	5	2	2	0	6	3	0	0	2	1kgz	Protein_Protein	B-A	x,y,z-X,Y,Z			0	7	0	0	0	1	0	0	1	0	1	3	1	1	2	1	2	0	1	1	3azm	DNA_Protein	J-E	x,y,z-X,Y,Z
10	14	7	9	0	5	16	11	9	13	17	4	0	14	6	10	8	6	8	9	1khz	Protein_Protein	B-A	x,y,z-X,Y,Z			0	7	0	0	0	2	0	0	1	0	1	1	1	1	2	1	2	0	1	1	3azm	DNA_Protein	I-A	x,y,z-X,Y,Z
3	6	4	5	2	5	5	4	1	1	6	4	2	2	5	4	6	0	4	5	1ki1	Protein_Protein	B-A	x,y,z-X,Y,Z			2	4	0	0	0	0	1	1	1	1	0	4	0	0	2	0	2	0	0	1	3azm	DNA_Protein	J-C	x,y,z-X,Y,Z
3	6	4	5	2	5	5	4	1	1	6	4	2	2	5	4	6	0	4	5	1ki1	Protein_Protein	D-C	x,y,z-X,Y,Z			1	4	0	0	0	0	1	1	1	0	0	3	0	0	2	0	2	0	0	1	3azm	DNA_Protein	I-G	x,y,z-X,Y,Z
0	2	0	2	0	0	4	0	0	1	3	0	1	1	2	1	1	0	0	0	1ki1	Protein_Protein	D-B	x,y,z-X,Y,Z			0	4	0	0	0	0	1	1	0	1	0	3	0	0	0	4	2	0	1	0	3azm	DNA_Protein	I-D	x,y,z-X,Y,Z
0	2	1	3	0	0	2	0	0	0	0	3	0	0	1	2	1	0	0	0	1ki1	Protein_Protein	B-C	x,y,z-X,Y,Z			1	6	0	0	0	0	1	1	0	0	0	4	0	0	0	1	1	0	0	0	3azm	DNA_Protein	I-C	x,y,z-X,Y,Z
14	12	0	2	0	6	12	20	8	6	9	7	4	4	2	2	6	0	4	6	1kij	Protein_Protein	B-A	x,y,z-X,Y,Z			0	4	0	0	0	1	0	1	0	1	1	2	0	0	0	1	2	0	1	0	3azm	DNA_Protein	J-B	x,y,z-X,Y,Z
0	4	7	6	0	2	4	7	0	5	6	2	1	3	0	8	5	6	8	10	1kj1	Protein_Protein	D-A	x,y,z-X,Y,Z			0	6	0	0	0	0	1	1	0	0	0	2	0	0	0	1	1	0	0	0	3azm	DNA_Protein	J-G	x,y,z-X,Y,Z
0	3	7	6	0	2	4	7	1	5	6	2	1	3	0	8	5	6	8	10	1kj1	Protein_Protein	Q-P	x,y,z-X,Y,Z			0	2	0	0	0	0	1	0	0	1	0	3	0	0	0	3	2	0	1	0	3azm	DNA_Protein	J-D	x,y,z-X,Y,Z
3	1	0	0	0	1	2	3	0	0	0	2	0	0	0	0	0	0	1	0	1kj1	Protein_Protein	P-D	x,y,z-X,Y,Z			0	2	0	0	0	0	1	1	0	1	0	2	0	0	0	3	1	0	1	0	3azm	DNA_Protein	J-H	x,y,z-X,Y,Z
0	0	1	1	0	0	1	0	1	0	0	1	0	0	0	1	0	0	0	0	1kj1	Protein_Protein	Q-D	x,y,z-X,Y,Z			0	4	0	0	0	1	0	1	0	1	0	2	0	0	0	1	2	0	1	0	3azm	DNA_Protein	I-F	x,y,z-X,Y,Z
6	4	2	2	0	2	4	0	6	6	4	2	0	0	10	2	0	0	4	5	1kjn	Protein_Protein	B-A	x,y,z-X,Y,Z			1	5	0	0	0	1	0	0	0	0	0	3	0	0	1	0	2	0	0	0	3azm	DNA_Protein	J-F	x,y,z-X,Y,Z
6	8	8	10	3	9	6	19	1	10	16	6	0	8	2	8	7	1	7	5	1kkr	Protein_Protein	B-A	x,y,z-X,Y,Z			0	1	0	0	0	0	1	0	0	1	0	3	0	0	0	2	1	0	1	0	3azm	DNA_Protein	I-H	x,y,z-X,Y,Z
12	15	8	4	0	18	16	18	10	8	10	12	8	10	8	7	8	0	11	20	1kl2	Protein_Protein	B-A	x,y,z-X,Y,Z			1	2	0	0	0	0	0	0	0	0	0	3	0	0	1	0	2	0	0	0	3azm	DNA_Protein	I-B	x,y,z-X,Y,Z
7	22	9	10	0	15	20	11	7	12	23	9	10	4	9	8	6	6	10	9	1kmm	Protein_Protein	B-A	x,y,z-X,Y,Z			2	0	3	0	0	0	0	3	0	0	1	2	2	0	1	1	1	0	1	0	3bdn	DNA_Protein	D-A	x,y,z-X,Y,Z
6	20	10	9	0	13	20	13	8	12	24	10	10	4	10	8	6	6	10	9	1kmm	Protein_Protein	D-C	x,y,z-X,Y,Z			2	0	3	0	0	2	0	3	0	0	1	1	1	0	1	2	1	0	0	0	3bdn	DNA_Protein	C-B	x,y,z-X,Y,Z
0	1	1	1	0	0	3	2	0	0	0	2	0	1	1	2	3	0	0	0	1kmm	Protein_Protein	C-B	x,y,z-X,Y,Z			1	0	1	0	0	2	2	1	0	1	0	2	0	0	0	2	0	0	1	0	3bdn	DNA_Protein	C-A	x,y,z-X,Y,Z
0	2	1	1	0	0	2	2	0	0	0	0	0	0	0	0	0	0	0	0	1kmm	Protein_Protein	D-A	x,y,z-X,Y,Z			1	0	1	0	0	2	2	1	0	1	0	4	0	0	0	2	0	0	1	0	3bdn	DNA_Protein	D-B	x,y,z-X,Y,Z
0	0	0	0	0	0	2	0	0	0	0	1	0	0	0	0	0	0	0	1	1kmm	Protein_Protein	C-A	x,y,z-X,Y,Z			0	2	0	1	0	2	2	1	0	0	2	2	0	1	0	0	0	0	0	0	3bep	DNA_Protein	D-A	x,y,z-X,Y,Z
0	1	0	0	0	0	1	0	1	0	0	0	0	0	0	0	0	0	0	0	1kmm	Protein_Protein	D-B	x,y,z-X,Y,Z			0	1	0	0	0	1	0	0	1	0	0	1	0	0	0	0	0	0	0	0	3bep	DNA_Protein	C-B	x,y,z-X,Y,Z
2	1	1	2	1	1	3	0	0	0	3	0	0	0	1	1	2	2	2	1	1kna	Protein_Protein	P-A	x,y,z-X,Y,Z			0	3	0	0	0	1	0	0	0	0	0	0	0	0	0	0	0	0	0	0	3bep	DNA_Protein	D-B	x,y,z-X,Y,Z
4	8	6	5	0	8	15	10	2	13	4	10	6	8	10	13	14	6	4	14	1kny	Protein_Protein	B-A	x,y,z-X,Y,Z			0	1	0	0	0	0	0	1	0	0	0	0	0	0	0	0	0	0	0	0	3bep	DNA_Protein	C-A	x,y,z-X,Y,Z
0	4	2	8	0	2	4	0	2	2	2	6	0	2	7	2	2	0	8	1	1kob	Protein_Protein	B-A	x,y,z-X,Y,Z			3	5	0	0	0	2	7	3	0	1	0	5	0	3	0	1	2	0	1	1	3bm3	DNA_Protein	D-B	x,y,z-X,Y,Z
8	5	6	6	0	2	6	2	4	2	4	0	3	6	2	1	4	0	0	0	1kof	Protein_Protein	B-A	x,y,z-X,Y,Z			3	5	0	0	0	2	6	3	0	1	0	4	0	3	0	1	2	0	1	1	3bm3	DNA_Protein	C-A	x,y,z-X,Y,Z
6	25	8	14	2	0	8	16	10	12	10	6	10	8	6	0	8	6	19	8	1kp0	Protein_Protein	B-A	x,y,z-X,Y,Z			1	4	1	0	0	3	2	0	0	1	0	2	0	1	2	2	3	1	0	0	3bm3	DNA_Protein	C-B	x,y,z-X,Y,Z
4	5	2	2	0	0	4	2	3	0	0	3	1	1	1	4	0	0	1	0	1kp9	Protein_Protein	B-A	x,y,z-X,Y,Z			1	4	0	0	0	3	1	0	0	0	0	3	0	1	2	2	3	1	1	0	3bm3	DNA_Protein	D-A	x,y,z-X,Y,Z
1	0	4	4	0	2	2	4	0	2	0	2	2	0	2	6	0	0	2	2	1kq5	Protein_Protein	B-A	x,y,z-X,Y,Z			0	2	0	1	0	1	1	1	0	1	2	6	0	0	1	3	0	0	1	1	3brd	DNA_Protein	C-A	x,y,z-X,Y,Z
10	10	7	5	2	10	8	10	5	8	20	12	4	8	8	12	10	6	8	10	1kqc	Protein_Protein	D-C	x,y,z-X,Y,Z			0	2	1	1	1	1	1	0	0	0	0	4	0	2	0	1	2	0	0	0	3brd	DNA_Protein	B-A	x,y,z-X,Y,Z
8	10	8	4	2	10	8	10	4	8	20	12	4	9	8	10	10	6	8	10	1kqc	Protein_Protein	B-A	x,y,z-X,Y,Z			0	3	1	0	0	1	1	0	0	0	1	4	0	2	0	1	1	0	0	0	3brg	DNA_Protein	B-C	x,y,z-X,Y,Z
3	0	0	4	0	0	4	2	2	1	1	5	1	1	0	1	4	0	1	1	1kqc	Protein_Protein	C-B	x,y,z-X,Y,Z			0	2	1	1	0	1	1	1	0	0	1	4	0	0	1	3	1	0	1	0	3brg	DNA_Protein	A-C	x,y,z-X,Y,Z
2	0	0	2	0	0	2	0	1	0	2	3	1	0	0	1	1	0	1	1	1kqc	Protein_Protein	D-B	x,y,z-X,Y,Z			1	3	2	0	0	0	0	1	2	0	0	0	0	0	0	2	0	0	1	1	3bs1	DNA_Protein	C-A	x,y,z-X,Y,Z
10	6	2	10	0	12	6	7	4	4	6	11	4	8	4	4	11	6	8	4	1kqp	Protein_Protein	B-A	x,y,z-X,Y,Z			0	2	2	0	0	0	0	1	1	0	2	2	0	0	0	4	0	0	0	0	3bs1	DNA_Protein	B-A	x,y,z-X,Y,Z
6	8	12	3	0	0	2	2	0	8	2	2	0	0	4	5	4	0	0	10	1ks2	Protein_Protein	B-A	x,y,z-X,Y,Z			1	6	0	1	0	1	1	1	1	0	1	3	1	0	3	0	1	0	1	1	3c1b	DNA_Protein	J-A	x,y,z-X,Y,Z
14	20	18	19	4	14	28	20	19	28	20	26	5	12	41	27	28	6	16	22	1ksi	Protein_Protein	B-A	x,y,z-X,Y,Z			1	6	0	1	0	1	1	1	1	0	1	3	1	0	3	0	1	0	1	1	3c1b	DNA_Protein	I-E	x,y,z-X,Y,Z
9	12	11	12	3	3	13	13	3	8	14	7	1	17	10	11	8	4	10	7	1kt2	Protein_Protein	B-A	x,y,z-X,Y,Z			0	7	0	0	0	2	0	0	1	0	2	2	1	1	1	2	2	0	1	1	3c1b	DNA_Protein	I-A	x,y,z-X,Y,Z
10	12	11	12	2	3	12	11	3	7	14	7	1	16	10	11	9	4	9	7	1kt2	Protein_Protein	D-C	x,y,z-X,Y,Z			0	8	0	0	0	1	0	0	1	0	2	3	1	1	1	1	2	0	1	1	3c1b	DNA_Protein	J-E	x,y,z-X,Y,Z
0	7	1	4	0	0	6	10	0	4	4	2	2	0	1	4	4	0	2	7	1kt2	Protein_Protein	D-B	x,y,z-X,Y,Z			2	4	0	0	0	0	1	2	0	1	0	2	0	0	2	0	2	0	0	1	3c1b	DNA_Protein	J-C	x,y,z-X,Y,Z
0	4	0	3	0	0	4	1	0	0	0	2	0	1	0	1	1	0	0	2	1kt2	Protein_Protein	B-C	x,y,z-X,Y,Z			0	2	0	0	0	0	1	1	0	1	0	3	0	0	0	3	3	0	1	0	3c1b	DNA_Protein	I-D	x,y,z-X,Y,Z
0	4	0	3	0	0	3	1	0	0	0	2	0	0	0	1	1	0	0	2	1kt2	Protein_Protein	D-A	x,y,z-X,Y,Z			0	2	0	0	0	0	1	1	0	1	0	2	0	0	0	3	2	0	1	0	3c1b	DNA_Protein	J-H	x,y,z-X,Y,Z
3	18	4	0	0	10	12	2	0	3	12	9	0	4	0	5	6	4	4	2	1ku2	Protein_Protein	B-A	x,y,z-X,Y,Z			1	6	0	0	0	0	1	1	0	0	0	3	0	0	1	1	1	0	0	0	3c1b	DNA_Protein	I-C	x,y,z-X,Y,Z
12	5	0	0	0	2	6	3	0	10	8	11	0	0	4	2	2	0	4	12	1ku5	Protein_Protein	B-A	x,y,z-X,Y,Z			1	4	0	0	0	0	1	2	0	1	0	2	0	0	2	0	2	0	0	1	3c1b	DNA_Protein	I-G	x,y,z-X,Y,Z
4	4	1	6	2	0	8	4	2	21	22	14	0	6	0	1	2	0	3	0	1ku9	Protein_Protein	B-A	x,y,z-X,Y,Z			0	5	0	0	0	0	0	2	0	1	0	4	0	0	0	1	2	0	1	0	3c1b	DNA_Protein	J-B	x,y,z-X,Y,Z
1	1	1	0	0	2	1	1	3	3	0	0	0	0	0	1	2	2	0	2	1kui	Protein_Protein	B-A	x,y,z-X,Y,Z			0	6	0	0	0	0	1	1	0	0	0	1	0	0	1	1	1	0	0	0	3c1b	DNA_Protein	J-G	x,y,z-X,Y,Z
0	6	0	4	2	0	2	2	2	4	6	4	0	3	5	0	0	0	2	8	1kut	Protein_Protein	B-A	x,y,z-X,Y,Z			0	4	0	0	0	0	0	1	0	1	0	4	0	0	0	1	2	0	1	0	3c1b	DNA_Protein	I-F	x,y,z-X,Y,Z
6	4	0	1	0	6	0	2	0	5	8	5	0	0	6	2	8	2	3	2	1kvm	Protein_Protein	B-A	x,y,z-X,Y,Z			0	2	0	0	0	1	0	0	1	0	0	2	0	0	1	0	2	0	0	0	3c1b	DNA_Protein	J-F	x,y,z-X,Y,Z
0	1	1	1	0	2	0	5	0	1	1	2	0	3	1	1	0	1	0	1	1ky6	Protein_Protein	P-A	x,y,z-X,Y,Z			1	1	0	0	0	0	1	0	0	1	0	4	0	0	0	1	2	0	1	0	3c1b	DNA_Protein	I-H	x,y,z-X,Y,Z
9	9	6	10	4	12	5	8	2	12	25	12	0	10	4	6	8	2	4	6	1kyq	Protein_Protein	B-A	x,y,z-X,Y,Z			1	1	0	0	0	0	1	0	0	1	0	3	0	0	0	1	3	0	1	0	3c1b	DNA_Protein	J-D	x,y,z-X,Y,Z
0	10	4	2	0	0	7	0	0	2	3	2	0	0	2	0	0	0	1	2	1kyq	Protein_Protein	C-A	x,y,z-X,Y,Z			0	3	0	0	0	1	0	0	0	0	0	3	0	0	1	0	2	0	0	0	3c1b	DNA_Protein	I-B	x,y,z-X,Y,Z
0	0	1	0	0	0	0	0	0	0	0	1	0	0	0	0	0	0	0	0	1kyq	Protein_Protein	C-B	x,y,z-X,Y,Z			0	3	3	2	0	2	4	1	2	1	0	5	1	2	2	3	2	0	2	2	3c25	DNA_Protein	C-B	x,y,z-X,Y,Z
19	6	12	10	4	5	11	11	5	17	30	13	10	4	11	8	11	2	7	17	1kyw	Protein_Protein	F-A	x,y,z-X,Y,Z			0	3	3	2	0	2	4	1	2	1	0	5	1	2	2	3	2	0	2	2	3c25	DNA_Protein	D-A	x,y,z-X,Y,Z
0	0	0	2	0	1	0	0	0	0	1	0	0	0	0	0	0	0	0	0	1kyw	Protein_Protein	F-C	x,y,z-X,Y,Z			2	2	3	2	0	0	4	3	2	0	2	2	0	1	1	3	1	0	0	2	3c25	DNA_Protein	D-B	x,y,z-X,Y,Z
0	2	0	0	4	2	2	0	0	0	4	2	4	2	0	7	0	0	2	4	1kze	Protein_Protein	2-1	x,y,z-X,Y,Z			2	2	3	2	0	0	4	3	2	0	2	2	0	1	1	3	0	0	0	2	3c25	DNA_Protein	C-A	x,y,z-X,Y,Z
2	7	2	5	0	2	11	13	6	4	8	8	2	12	6	14	6	0	11	4	1kzh	Protein_Protein	B-A	x,y,z-X,Y,Z			1	3	0	1	0	0	0	2	0	0	0	3	0	0	0	2	0	0	1	0	3c2i	DNA_Protein	B-A	x,y,z-X,Y,Z
8	12	4	12	2	8	2	9	4	6	4	6	0	7	6	10	9	4	6	6	1kzj	Protein_Protein	B-A	x,y,z-X,Y,Z			0	3	0	1	0	0	0	0	0	0	0	2	0	1	0	1	2	0	0	2	3c2i	DNA_Protein	C-A	x,y,z-X,Y,Z
6	12	4	12	2	8	2	9	4	6	5	6	0	5	6	10	10	4	6	6	1kzj	Protein_Protein	F-E	x,y,z-X,Y,Z			2	4	4	0	0	0	0	3	1	0	1	2	0	1	0	1	2	0	2	3	3clz	DNA_Protein	E-A	x,y,z-X,Y,Z
6	12	4	12	2	8	2	8	4	6	4	6	0	6	6	10	10	4	6	6	1kzj	Protein_Protein	D-C	x,y,z-X,Y,Z			2	4	4	0	0	0	0	3	1	0	1	2	0	1	0	1	2	0	2	3	3clz	DNA_Protein	G-B	x,y,z-X,Y,Z
2	4	4	2	0	1	4	2	5	3	1	2	0	1	4	2	2	0	0	3	1kzj	Protein_Protein	F-A	x,y,z-X,Y,Z			2	4	4	0	0	0	0	2	1	0	1	2	0	1	0	1	2	0	2	3	3clz	DNA_Protein	I-C	x,y,z-X,Y,Z
2	4	4	1	0	1	4	2	4	1	1	2	0	1	3	1	2	0	0	3	1kzj	Protein_Protein	C-B	x,y,z-X,Y,Z			2	4	4	0	0	0	0	3	1	0	1	2	0	1	0	1	2	0	2	3	3clz	DNA_Protein	K-D	x,y,z-X,Y,Z
8	1	3	2	3	3	5	2	4	2	3	2	0	0	6	5	14	0	0	8	1kzq	Protein_Protein	B-A	x,y,z-X,Y,Z			1	3	4	0	0	0	0	2	2	0	0	1	0	0	1	1	0	0	0	1	3clz	DNA_Protein	L-D	x,y,z-X,Y,Z
6	2	0	4	0	3	0	2	0	5	0	0	0	2	2	0	2	0	2	2	1l5y	Protein_Protein	B-A	x,y,z-X,Y,Z			1	3	3	0	0	0	0	2	2	0	0	1	0	0	1	2	1	0	0	1	3clz	DNA_Protein	H-B	x,y,z-X,Y,Z
3	4	4	4	0	2	6	4	0	0	2	3	2	6	3	2	0	0	2	2	1l6r	Protein_Protein	B-A	x,y,z-X,Y,Z			1	3	4	0	0	0	0	2	2	0	0	1	0	0	1	1	1	0	0	1	3clz	DNA_Protein	F-A	x,y,z-X,Y,Z
15	8	6	5	0	4	3	8	2	5	6	3	4	4	8	9	8	0	4	4	1l7e	Protein_Protein	D-C	x,y,z-X,Y,Z			1	3	4	0	0	0	0	2	2	0	0	1	0	0	1	1	1	0	0	1	3clz	DNA_Protein	J-C	x,y,z-X,Y,Z
14	8	6	4	0	4	2	8	2	3	6	3	4	4	7	9	8	0	4	4	1l7e	Protein_Protein	B-A	x,y,z-X,Y,Z			0	0	1	1	0	0	0	0	1	0	0	1	0	1	0	0	0	1	1	0	3clz	DNA_Protein	J-A	x,y,z-X,Y,Z
3	3	0	1	0	0	4	6	1	2	2	6	3	1	3	2	4	0	0	2	1l7e	Protein_Protein	C-B	x,y,z-X,Y,Z			0	1	0	0	0	0	0	0	0	0	1	1	0	1	0	0	0	0	0	1	3clz	DNA_Protein	I-A	x,y,z-X,Y,Z
1	0	0	0	0	0	4	0	0	0	0	4	0	0	0	0	0	0	0	0	1l7e	Protein_Protein	C-A	x,y,z-X,Y,Z			1	0	0	0	0	0	0	0	0	0	0	0	0	1	1	0	0	0	0	0	3clz	DNA_Protein	J-B	x,y,z-X,Y,Z
2	1	0	2	2	0	6	0	0	2	0	8	0	0	0	0	0	0	2	0	1l7o	Protein_Protein	B-A	x,y,z-X,Y,Z			0	0	0	0	0	0	0	0	0	0	0	0	0	1	0	0	0	0	0	0	3clz	DNA_Protein	I-B	x,y,z-X,Y,Z
1	2	3	3	2	6	4	9	2	1	7	9	1	7	9	16	9	3	11	10	1l7t	Protein_Protein	H-L	x,y,z-X,Y,Z			13	12	4	0	0	0	0	19	0	4	1	4	13	0	4	4	12	0	0	4	3cmw	DNA_Protein	B-A	x,y,z-X,Y,Z
2	2	0	2	4	0	6	4	2	0	6	2	0	0	2	0	2	0	2	2	1l8d	Protein_Protein	B-A	x,y,z-X,Y,Z			13	12	4	0	0	0	0	19	0	4	0	5	10	0	4	4	12	0	0	4	3cmw	DNA_Protein	D-C	x,y,z-X,Y,Z
16	4	5	6	0	6	10	19	0	2	4	16	0	9	2	14	3	0	2	9	1l8w	Protein_Protein	D-B	x,y,z-X,Y,Z			0	0	0	0	0	0	0	0	0	0	0	0	1	1	0	0	0	0	0	0	3cmw	DNA_Protein	D-A	x,y,z-X,Y,Z
13	2	2	4	0	2	11	18	0	0	8	12	0	2	0	12	2	0	0	5	1l8w	Protein_Protein	C-A	x,y,z-X,Y,Z			0	0	0	0	0	0	0	0	0	0	0	0	1	0	0	0	0	0	0	0	3cmw	DNA_Protein	B-C	x,y,z-X,Y,Z
8	0	0	3	0	0	6	0	2	0	0	5	0	0	0	0	0	0	0	0	1l8w	Protein_Protein	C-B	x,y,z-X,Y,Z			1	2	0	0	2	1	1	0	0	0	2	4	0	0	0	1	1	0	0	0	3coq	DNA_Protein	D-B	x,y,z-X,Y,Z
8	0	0	3	0	0	4	1	2	0	0	6	0	0	0	0	0	0	0	0	1l8w	Protein_Protein	D-A	x,y,z-X,Y,Z			1	2	0	0	2	1	1	0	0	0	2	3	0	0	0	1	1	0	0	0	3coq	DNA_Protein	E-A	x,y,z-X,Y,Z
0	0	0	1	0	0	3	1	0	0	0	2	0	0	0	0	0	0	0	0	1l8w	Protein_Protein	D-C	x,y,z-X,Y,Z			1	1	0	0	0	0	1	0	0	0	3	2	0	0	1	0	1	0	0	0	3coq	DNA_Protein	E-B	x,y,z-X,Y,Z
12	2	8	6	0	5	4	4	0	2	11	6	2	4	7	0	4	2	4	8	1l8x	Protein_Protein	B-A	x,y,z-X,Y,Z			1	1	0	0	0	0	0	0	0	0	3	3	0	0	1	0	1	0	0	0	3coq	DNA_Protein	D-A	x,y,z-X,Y,Z
4	0	1	2	0	4	4	2	4	6	10	4	0	2	0	4	2	0	0	8	1l9w	Protein_Protein	D-C	x,y,z-X,Y,Z			0	2	0	0	0	1	0	0	0	1	1	2	0	1	1	1	1	0	0	2	3cro	DNA_Protein	B-R	x,y,z-X,Y,Z
4	0	0	2	0	4	4	2	4	6	11	4	0	2	0	4	2	0	0	8	1l9w	Protein_Protein	B-A	x,y,z-X,Y,Z			0	2	0	0	0	1	0	1	0	1	1	2	0	1	1	1	1	0	0	2	3cro	DNA_Protein	A-L	x,y,z-X,Y,Z
2	2	1	4	0	0	1	0	2	0	1	2	1	0	1	0	0	0	1	2	1l9w	Protein_Protein	C-B	x,y,z-X,Y,Z			1	2	0	0	0	4	2	0	0	1	1	1	0	0	0	0	2	0	0	0	3cro	DNA_Protein	B-L	x,y,z-X,Y,Z
5	4	2	6	1	5	10	2	5	2	9	7	1	2	6	3	3	2	8	7	1lb1	Protein_Protein	F-E	x,y,z-X,Y,Z			0	2	0	0	0	4	1	0	0	0	1	0	0	0	0	0	2	0	0	0	3cro	DNA_Protein	A-R	x,y,z-X,Y,Z
5	4	2	6	1	5	10	2	4	2	9	7	1	2	6	3	4	2	8	6	1lb1	Protein_Protein	H-G	x,y,z-X,Y,Z			0	2	0	2	0	2	0	3	0	1	1	1	0	1	2	0	1	1	1	0	3cvs	DNA_Protein	E-A	x,y,z-X,Y,Z
5	4	2	6	1	5	10	2	5	2	9	7	1	2	6	3	4	2	7	7	1lb1	Protein_Protein	D-C	x,y,z-X,Y,Z			0	2	0	2	0	2	0	3	0	1	1	1	0	1	1	0	1	1	1	0	3cvs	DNA_Protein	G-D	x,y,z-X,Y,Z
5	4	2	6	1	5	9	2	4	2	9	7	1	2	6	3	4	2	7	7	1lb1	Protein_Protein	B-A	x,y,z-X,Y,Z			0	2	0	1	0	2	0	2	0	1	1	1	0	1	1	0	1	1	0	0	3cvs	DNA_Protein	F-B	x,y,z-X,Y,Z
4	2	4	2	2	2	2	0	0	0	2	3	0	0	0	2	2	0	2	0	1lb1	Protein_Protein	E-C	x,y,z-X,Y,Z			0	2	0	1	0	2	0	3	0	1	1	0	0	1	1	0	1	1	1	0	3cvs	DNA_Protein	H-C	x,y,z-X,Y,Z
2	2	0	0	0	2	1	0	1	1	2	2	0	0	1	1	1	0	0	0	1lb1	Protein_Protein	D-G	x,y,z-X,Y,Z			1	2	0	0	0	1	0	0	0	0	1	0	0	0	1	0	1	0	0	0	3cvs	DNA_Protein	H-D	x,y,z-X,Y,Z
1	2	1	2	0	1	3	2	3	1	2	2	2	2	2	0	2	0	2	2	1lb5	Protein_Protein	B-A	x,y,z-X,Y,Z			1	1	0	0	0	1	0	0	0	0	1	1	0	0	2	0	1	0	0	0	3cvs	DNA_Protein	F-A	x,y,z-X,Y,Z
1	1	0	2	0	2	3	2	2	2	2	3	1	4	2	0	1	0	1	1	1lb6	Protein_Protein	B-A	x,y,z-X,Y,Z			1	2	0	0	0	1	0	0	0	0	1	2	0	0	1	0	1	0	0	0	3cvs	DNA_Protein	E-B	x,y,z-X,Y,Z
0	11	6	5	0	0	1	6	0	4	2	4	2	8	4	2	3	0	4	2	1lbv	Protein_Protein	B-A	x,y,z-X,Y,Z			1	0	0	0	0	1	0	0	0	0	0	1	0	0	2	0	1	0	0	0	3cvs	DNA_Protein	G-C	x,y,z-X,Y,Z
0	3	0	1	0	1	4	1	1	4	1	2	0	0	2	4	0	0	3	0	1lcj	Protein_Protein	B-A	x,y,z-X,Y,Z			1	1	1	0	0	3	0	0	3	0	1	2	0	4	2	1	1	2	3	2	3cvy	DNA_Protein	C-A	x,y,z-X,Y,Z
5	6	5	7	1	5	8	4	3	3	16	12	1	5	1	9	6	6	6	8	1ldj	Protein_Protein	B-A	x,y,z-X,Y,Z			0	2	0	0	0	1	0	1	1	2	0	1	1	1	1	0	1	0	2	0	3cvy	DNA_Protein	D-A	x,y,z-X,Y,Z
1	1	2	2	2	1	2	1	1	2	3	1	0	1	3	0	1	0	1	3	1lew	Protein_Protein	B-A	x,y,z-X,Y,Z			2	2	1	0	0	0	1	1	1	0	0	2	0	4	1	1	0	0	0	0	3d2w	DNA_Protein	B-A	x,y,z-X,Y,Z
1	1	2	3	3	1	1	1	1	2	3	3	0	1	0	1	0	0	1	1	1lez	Protein_Protein	B-A	x,y,z-X,Y,Z			0	2	0	0	0	0	0	1	0	2	0	1	0	0	0	2	1	0	1	0	3d6y	DNA_Protein	B-A	x,y,z-X,Y,Z
0	4	4	4	2	1	5	2	0	2	2	4	0	0	1	0	2	2	0	2	1lf8	Protein_Protein	C-B	x,y,z-X,Y,Z			1	3	2	0	0	1	0	1	1	1	3	1	1	0	0	0	3	0	1	0	3dfx	DNA_Protein	X-A	x,y,z-X,Y,Z
0	5	4	4	2	2	5	2	0	2	2	4	0	0	1	0	2	2	0	2	1lf8	Protein_Protein	D-A	x,y,z-X,Y,Z			1	3	1	0	0	1	0	0	1	1	3	1	1	0	0	0	3	0	1	0	3dfx	DNA_Protein	Y-B	x,y,z-X,Y,Z
1	2	1	3	0	1	1	0	1	3	2	4	1	1	1	1	0	0	1	0	1lf8	Protein_Protein	F-B	x,y,z-X,Y,Z			0	4	1	0	0	1	0	0	0	0	2	1	0	0	0	0	1	1	0	0	3dfx	DNA_Protein	X-B	x,y,z-X,Y,Z
1	2	1	3	0	1	1	0	1	3	2	4	1	1	1	1	0	0	1	0	1lf8	Protein_Protein	G-C	x,y,z-X,Y,Z			0	4	1	0	0	0	0	0	0	0	2	1	0	0	0	0	0	1	0	0	3dfx	DNA_Protein	Y-A	x,y,z-X,Y,Z
1	2	1	3	0	1	1	0	1	3	2	4	1	1	1	1	0	0	1	0	1lf8	Protein_Protein	E-A	x,y,z-X,Y,Z			1	1	2	0	0	2	1	0	0	0	0	2	0	0	0	2	1	1	0	0	3dnv	DNA_Protein	T-B	x,y,z-X,Y,Z
1	2	1	3	0	1	1	0	1	3	2	4	1	1	1	1	0	0	1	0	1lf8	Protein_Protein	H-D	x,y,z-X,Y,Z			0	1	0	0	0	0	0	0	0	0	0	1	0	0	0	0	0	0	0	0	3dnv	DNA_Protein	T-A	x,y,z-X,Y,Z
0	2	0	0	0	0	2	0	0	4	2	0	2	0	6	0	0	0	2	2	1lf8	Protein_Protein	B-A	x,y,z-X,Y,Z			0	1	0	2	0	2	1	1	2	1	2	3	0	2	2	2	2	1	2	0	3dsd	DNA_Protein	C-B	x,y,z-X,Y,Z
2	0	0	1	0	1	3	0	1	1	2	3	1	0	1	2	0	0	1	0	1lf8	Protein_Protein	D-B	x,y,z-X,Y,Z			1	3	0	0	0	1	0	0	0	0	0	1	1	0	0	2	1	1	0	0	3dsd	DNA_Protein	C-A	x,y,z-X,Y,Z
0	0	0	1	0	1	0	0	0	1	1	1	1	0	1	0	0	0	1	0	1lf8	Protein_Protein	C-A	x,y,z-X,Y,Z			3	5	3	2	0	4	1	1	0	0	1	1	0	1	0	2	2	0	1	1	3dvo	DNA_Protein	E-A	x,y,z-X,Y,Z
0	0	4	2	0	0	0	6	0	6	0	4	4	4	2	0	2	0	1	2	1lf9	Protein_Protein	B-A	x,y,z-X,Y,Z			3	6	2	2	0	3	1	1	0	0	1	1	0	1	0	2	2	0	1	1	3dvo	DNA_Protein	F-B	x,y,z-X,Y,Z
2	0	1	1	0	0	1	1	1	4	5	2	0	4	3	2	2	5	1	3	1lgh	Protein_Protein	K-J	x,y,z-X,Y,Z			3	5	2	2	0	3	1	1	0	0	1	1	0	1	1	2	2	0	1	1	3dvo	DNA_Protein	H-D	x,y,z-X,Y,Z
2	0	1	1	0	0	1	1	1	4	5	2	0	4	3	2	2	5	1	3	1lgh	Protein_Protein	H-G	x,y,z-X,Y,Z			3	5	3	2	0	3	1	1	0	0	1	1	0	1	0	3	1	0	1	1	3dvo	DNA_Protein	G-C	x,y,z-X,Y,Z
2	0	1	1	0	0	1	1	1	4	5	2	0	4	2	2	2	5	1	3	1lgh	Protein_Protein	E-D	x,y,z-X,Y,Z			2	6	1	3	0	1	1	1	0	0	0	3	0	3	1	4	1	0	0	1	3dvo	DNA_Protein	E-B	x,y,z-X,Y,Z
2	0	1	1	0	0	1	1	1	4	5	2	0	4	3	2	2	5	1	3	1lgh	Protein_Protein	B-A	x,y,z-X,Y,Z			2	6	1	3	0	0	1	1	0	0	0	3	0	3	1	4	1	0	0	1	3dvo	DNA_Protein	G-D	x,y,z-X,Y,Z
5	0	2	0	0	0	0	2	0	6	2	0	0	1	3	1	2	2	0	8	1lgh	Protein_Protein	D-A	x,y,z-X,Y,Z			2	6	1	3	0	1	1	1	0	0	0	3	0	3	0	4	1	0	0	1	3dvo	DNA_Protein	F-A	x,y,z-X,Y,Z
5	0	2	0	0	0	0	2	0	6	2	0	0	1	3	1	2	2	0	8	1lgh	Protein_Protein	J-G	x,y,z-X,Y,Z			2	6	1	3	0	1	1	1	0	0	0	3	0	3	0	4	1	0	0	0	3dvo	DNA_Protein	H-C	x,y,z-X,Y,Z
1	0	1	0	0	0	0	1	0	1	1	3	0	1	2	3	0	2	0	0	1lgh	Protein_Protein	B-D	x,y,z-X,Y,Z			0	4	1	1	0	1	1	3	0	0	1	2	1	2	1	0	0	0	0	0	3dzu	DNA_Protein	F-D	x,y,z-X,Y,Z
1	0	1	0	0	0	0	1	0	1	1	3	0	1	2	3	0	2	0	0	1lgh	Protein_Protein	H-J	x,y,z-X,Y,Z			1	4	0	0	0	0	1	2	3	1	0	1	1	2	0	1	1	0	1	0	3dzu	DNA_Protein	C-D	x,y,z-X,Y,Z
0	1	0	0	0	0	1	1	0	0	2	0	0	1	0	1	0	1	0	1	1lgh	Protein_Protein	E-B	x,y,z-X,Y,Z			1	3	0	0	0	2	3	2	1	0	0	3	0	0	0	0	0	0	1	1	3dzu	DNA_Protein	C-A	x,y,z-X,Y,Z
0	1	0	0	0	0	1	1	0	0	2	0	0	1	0	1	0	1	0	1	1lgh	Protein_Protein	K-H	x,y,z-X,Y,Z			0	4	1	1	0	1	1	2	0	0	1	1	0	1	0	0	0	0	1	0	3dzu	DNA_Protein	F-A	x,y,z-X,Y,Z
0	0	1	1	0	1	0	0	0	0	0	0	0	0	0	1	2	0	0	2	1lgh	Protein_Protein	E-A	x,y,z-X,Y,Z			0	0	1	0	0	0	0	1	2	0	0	2	0	0	1	1	3	0	1	2	3e6c	DNA_Protein	B-C	x,y,z-X,Y,Z
0	0	1	1	0	1	0	0	0	0	0	0	0	0	0	1	2	0	0	2	1lgh	Protein_Protein	K-G	x,y,z-X,Y,Z			1	1	0	0	0	1	0	0	1	0	0	2	0	0	0	2	0	0	1	1	3e6c	DNA_Protein	A-C	x,y,z-X,Y,Z
1	0	0	0	0	0	0	0	0	0	0	0	0	1	0	0	0	0	0	0	1lgh	Protein_Protein	E-J	x,y,z-X,Y,Z			7	2	2	1	0	3	0	1	1	0	0	3	0	1	0	2	0	1	2	0	3ebc	DNA_Protein	F-B	x,y,z-X,Y,Z
1	0	0	0	0	0	0	0	0	0	0	0	0	1	0	0	0	0	0	0	1lgh	Protein_Protein	K-D	x,y,z-X,Y,Z			7	3	2	1	0	3	0	1	1	0	0	3	0	1	0	1	0	0	2	0	3ebc	DNA_Protein	E-A	x,y,z-X,Y,Z
6	0	2	4	0	4	8	5	0	0	7	10	0	4	9	18	12	0	10	8	1lgv	Protein_Protein	B-A	x,y,z-X,Y,Z			4	0	1	3	0	5	1	0	0	2	0	2	1	1	1	1	1	0	1	0	3ebc	DNA_Protein	E-B	x,y,z-X,Y,Z
8	6	5	5	0	0	5	7	3	2	7	8	0	6	4	2	7	0	4	4	1lh0	Protein_Protein	B-A	x,y,z-X,Y,Z			4	0	2	3	0	5	1	0	0	2	0	2	1	1	0	1	1	0	1	0	3ebc	DNA_Protein	F-A	x,y,z-X,Y,Z
7	2	3	2	2	8	9	6	0	1	4	4	0	4	9	21	14	2	9	12	1lil	Protein_Protein	B-A	x,y,z-X,Y,Z			1	8	0	4	0	0	4	3	0	3	3	8	1	1	0	4	5	0	4	2	3eh8	DNA_Protein	F-D	x,y,z-X,Y,Z
8	11	8	6	0	4	9	4	2	14	16	4	4	0	0	5	3	2	2	12	1lj9	Protein_Protein	B-A	x,y,z-X,Y,Z			1	8	1	4	0	0	3	3	0	3	2	8	1	1	0	4	5	0	4	2	3eh8	DNA_Protein	I-G	x,y,z-X,Y,Z
8	10	2	4	4	4	4	2	2	6	8	8	0	4	2	4	2	4	4	0	1ljr	Protein_Protein	B-A	x,y,z-X,Y,Z			1	7	0	4	0	0	3	3	0	3	2	8	1	1	0	4	5	0	5	1	3eh8	DNA_Protein	C-A	x,y,z-X,Y,Z
13	10	8	6	2	6	20	12	8	6	12	20	7	10	6	18	18	6	8	10	1lk9	Protein_Protein	B-A	x,y,z-X,Y,Z			2	5	3	4	2	2	2	2	0	3	2	8	0	1	0	3	2	0	4	2	3eh8	DNA_Protein	E-D	x,y,z-X,Y,Z
6	0	1	8	2	2	0	4	2	6	4	0	0	8	10	4	4	2	2	0	1ll0	Protein_Protein	F-E	x,y,z-X,Y,Z			2	5	2	4	2	2	2	3	0	4	2	9	0	0	0	2	2	0	4	2	3eh8	DNA_Protein	B-A	x,y,z-X,Y,Z
6	0	2	8	2	2	0	4	2	6	4	0	0	8	10	4	4	2	2	0	1ll0	Protein_Protein	B-A	x,y,z-X,Y,Z			2	5	1	4	2	2	2	2	0	3	2	8	0	1	0	3	2	0	3	2	3eh8	DNA_Protein	H-G	x,y,z-X,Y,Z
6	0	2	8	2	2	0	5	2	6	4	0	0	8	10	4	4	2	2	0	1ll0	Protein_Protein	D-C	x,y,z-X,Y,Z			0	0	0	0	0	0	0	0	0	0	0	2	0	0	0	0	0	0	0	0	3eh8	DNA_Protein	H-D	x,y,z-X,Y,Z
6	0	2	8	2	2	0	5	2	6	4	0	0	8	10	4	4	2	2	0	1ll0	Protein_Protein	H-G	x,y,z-X,Y,Z			0	0	0	0	0	0	0	1	0	0	0	1	0	0	0	0	0	0	0	0	3eh8	DNA_Protein	E-A	x,y,z-X,Y,Z
6	0	1	8	2	2	0	5	2	6	4	0	0	8	10	4	4	2	2	0	1ll0	Protein_Protein	J-I	x,y,z-X,Y,Z			0	0	0	0	0	0	0	0	0	0	0	1	0	0	0	0	0	0	1	0	3eh8	DNA_Protein	B-D	x,y,z-X,Y,Z
0	0	0	0	0	3	2	2	1	2	3	2	1	1	3	2	3	0	0	2	1ll0	Protein_Protein	E-C	x,y,z-X,Y,Z			0	0	2	0	0	1	0	0	0	0	0	0	0	0	0	1	0	0	0	0	3eh8	DNA_Protein	I-D	x,y,z-X,Y,Z
0	0	0	0	0	3	2	2	1	2	3	3	1	1	3	2	3	0	0	2	1ll0	Protein_Protein	I-C	x,y,z-X,Y,Z			1	3	2	1	2	0	0	0	0	0	0	0	0	0	0	1	1	0	0	1	3exj	DNA_Protein	C-A	x,y,z-X,Y,Z
0	0	0	0	0	3	2	2	1	2	3	3	1	1	2	1	3	0	0	2	1ll0	Protein_Protein	G-E	x,y,z-X,Y,Z			1	3	2	1	2	0	0	0	0	0	0	0	0	0	0	1	1	0	0	1	3exj	DNA_Protein	D-B	x,y,z-X,Y,Z
0	0	0	0	0	3	2	2	1	2	3	3	1	1	2	1	3	0	0	2	1ll0	Protein_Protein	G-A	x,y,z-X,Y,Z			1	3	1	0	1	0	0	0	0	0	0	0	2	0	0	0	0	0	0	1	3exj	DNA_Protein	D-A	x,y,z-X,Y,Z
0	0	0	0	0	3	2	2	1	2	3	3	1	1	2	1	2	0	0	2	1ll0	Protein_Protein	I-A	x,y,z-X,Y,Z			0	2	1	0	1	0	0	0	0	0	0	0	1	0	0	0	0	0	0	1	3exj	DNA_Protein	C-B	x,y,z-X,Y,Z
0	0	0	1	0	0	0	0	0	0	0	2	1	0	0	0	0	0	0	0	1ll0	Protein_Protein	H-A	x,y,z-X,Y,Z			0	1	1	0	0	0	0	1	0	0	0	2	0	0	2	0	1	1	1	0	3f23	DNA_Protein	F-C	x,y,z-X,Y,Z
0	0	0	0	0	0	0	0	0	0	0	2	0	0	0	0	0	0	0	0	1ll0	Protein_Protein	I-B	x,y,z-X,Y,Z			0	1	1	0	0	0	1	1	0	0	0	2	0	0	2	0	1	1	1	0	3f23	DNA_Protein	E-B	x,y,z-X,Y,Z
0	0	0	0	0	0	0	0	0	0	0	2	0	0	0	0	0	0	0	0	1ll0	Protein_Protein	G-F	x,y,z-X,Y,Z			1	1	1	0	0	0	0	1	0	0	0	2	0	0	2	0	1	1	1	0	3f23	DNA_Protein	D-A	x,y,z-X,Y,Z
0	0	0	0	0	0	0	0	0	0	0	2	0	0	0	0	0	0	0	0	1ll0	Protein_Protein	E-D	x,y,z-X,Y,Z			0	1	0	0	0	0	0	0	0	0	0	0	0	0	0	0	0	0	0	0	3f23	DNA_Protein	D-C	x,y,z-X,Y,Z
2	0	2	0	0	0	0	0	0	6	12	0	0	2	4	0	6	2	0	4	1llf	Protein_Protein	B-A	x,y,z-X,Y,Z			2	4	2	0	0	0	0	1	1	0	0	4	1	1	1	1	0	1	1	1	3f27	DNA_Protein	A-D	x,y,z-X,Y,Z
8	9	10	9	2	6	11	15	5	5	9	5	2	14	8	12	9	4	12	11	1lnu	Protein_Protein	D-C	x,y,z-X,Y,Z			2	6	2	1	0	0	0	0	1	1	0	1	2	1	3	1	0	0	2	0	3f27	DNA_Protein	B-D	x,y,z-X,Y,Z
7	9	10	9	2	6	9	15	5	5	9	5	2	15	8	12	10	4	12	11	1lnu	Protein_Protein	F-E	x,y,z-X,Y,Z			2	3	5	0	0	0	0	3	1	0	1	2	0	1	0	1	1	0	2	2	3f8j	DNA_Protein	F-B	x,y,z-X,Y,Z
7	9	11	9	2	6	10	15	5	5	9	5	2	14	8	12	10	4	12	11	1lnu	Protein_Protein	H-G	x,y,z-X,Y,Z			1	3	4	0	0	0	0	2	2	0	0	2	0	0	1	1	0	0	0	2	3f8j	DNA_Protein	G-B	x,y,z-X,Y,Z
7	9	10	9	2	6	10	15	5	5	9	5	2	14	8	12	9	4	12	11	1lnu	Protein_Protein	B-A	x,y,z-X,Y,Z			1	4	3	5	0	1	1	1	3	1	1	5	0	0	1	1	3	1	0	1	3fc3	DNA_Protein	C-B	x,y,z-X,Y,Z
2	2	0	0	0	4	6	2	2	2	2	4	1	0	0	4	4	0	0	9	1lnu	Protein_Protein	F-D	x,y,z-X,Y,Z			1	4	3	5	0	1	1	1	3	1	1	5	0	0	1	1	3	1	0	1	3fc3	DNA_Protein	D-A	x,y,z-X,Y,Z
0	0	0	1	0	1	1	1	0	0	1	1	0	0	1	1	0	0	1	0	1lnu	Protein_Protein	C-A	x,y,z-X,Y,Z			1	2	2	1	0	1	1	0	0	1	0	2	0	0	0	1	3	0	0	0	3fc3	DNA_Protein	D-B	x,y,z-X,Y,Z
1	3	1	1	0	1	2	0	1	1	1	0	0	0	0	0	0	0	0	0	1lnu	Protein_Protein	F-C	x,y,z-X,Y,Z			1	2	2	1	0	1	1	0	0	1	0	2	0	0	0	1	3	0	0	0	3fc3	DNA_Protein	C-A	x,y,z-X,Y,Z
1	3	1	0	0	1	2	0	1	1	1	0	0	0	0	0	0	0	0	0	1lnu	Protein_Protein	D-E	x,y,z-X,Y,Z			0	2	1	0	0	1	0	1	0	1	1	6	1	0	1	0	0	0	2	1	3fdq	DNA_Protein	D-A	x,y,z-X,Y,Z
0	1	0	1	0	1	1	0	0	0	0	3	0	0	0	1	0	0	0	0	1lnu	Protein_Protein	D-A	x,y,z-X,Y,Z			0	2	1	0	0	1	0	1	0	1	0	6	0	0	1	0	0	0	2	1	3fdq	DNA_Protein	C-B	x,y,z-X,Y,Z
0	0	0	0	0	1	0	0	0	0	0	0	0	1	0	0	0	0	0	0	1lnu	Protein_Protein	B-C	x,y,z-X,Y,Z			0	1	2	0	0	2	0	1	0	1	0	4	0	0	2	2	2	1	0	0	3fdq	DNA_Protein	C-A	x,y,z-X,Y,Z
0	5	2	2	0	0	5	2	2	0	1	6	0	0	0	0	0	0	2	2	1lnz	Protein_Protein	B-A	x,y,z-X,Y,Z			0	1	2	0	0	2	0	1	0	1	0	4	0	0	2	2	2	1	0	0	3fdq	DNA_Protein	D-B	x,y,z-X,Y,Z
12	4	9	4	0	2	10	9	3	10	11	4	0	14	6	12	22	4	6	17	1loe	Protein_Protein	D-C	x,y,z-X,Y,Z			1	2	3	0	0	1	1	0	0	0	1	3	0	0	1	0	3	1	0	1	3fmt	DNA_Protein	G-F	x,y,z-X,Y,Z
12	4	8	4	0	2	8	9	3	10	11	6	0	14	6	12	22	4	6	17	1loe	Protein_Protein	B-A	x,y,z-X,Y,Z			1	2	3	0	0	1	1	0	0	0	1	3	0	0	1	0	3	1	0	1	3fmt	DNA_Protein	C-B	x,y,z-X,Y,Z
0	0	2	3	0	4	3	2	2	4	0	4	0	2	4	8	9	0	2	2	1loe	Protein_Protein	C-A	x,y,z-X,Y,Z			0	4	3	0	0	1	0	2	1	0	0	1	0	0	0	0	2	0	1	0	3fmt	DNA_Protein	D-A	x,y,z-X,Y,Z
1	0	1	1	0	2	0	0	0	0	1	1	0	0	0	0	1	1	1	0	1loe	Protein_Protein	B-C	x,y,z-X,Y,Z			0	4	3	0	0	1	0	2	1	0	0	1	0	0	0	0	2	0	1	0	3fmt	DNA_Protein	H-E	x,y,z-X,Y,Z
1	1	1	1	0	2	0	0	0	0	0	1	0	0	0	1	0	1	0	0	1loe	Protein_Protein	D-A	x,y,z-X,Y,Z			1	3	3	0	0	0	0	0	0	0	0	4	0	0	0	0	4	0	0	1	3fmt	DNA_Protein	C-A	x,y,z-X,Y,Z
3	5	6	5	2	2	8	2	2	5	7	12	5	4	4	8	8	0	9	3	1lot	Protein_Protein	B-A	x,y,z-X,Y,Z			1	3	3	0	0	0	0	0	0	0	0	4	0	0	0	0	4	0	0	1	3fmt	DNA_Protein	G-E	x,y,z-X,Y,Z
29	6	8	6	4	8	14	14	12	20	16	8	10	6	5	10	6	0	6	14	1lpf	Protein_Protein	B-A	x,y,z-X,Y,Z			0	3	3	0	0	1	0	2	1	0	0	0	0	0	0	1	2	0	1	0	3fmt	DNA_Protein	H-F	x,y,z-X,Y,Z
6	4	2	2	0	6	8	4	4	0	2	2	2	4	9	5	8	2	8	6	1lqa	Protein_Protein	B-A	x,y,z-X,Y,Z			0	3	3	0	0	1	0	2	1	0	0	0	0	0	0	1	2	0	1	0	3fmt	DNA_Protein	D-B	x,y,z-X,Y,Z
20	6	8	7	2	5	2	16	2	8	25	12	6	8	5	10	12	0	5	6	1lql	Protein_Protein	D-C	x,y,z-X,Y,Z			0	4	2	1	0	2	0	3	0	0	2	4	0	0	3	2	2	0	2	3	3fsq	DNA_Protein	C-A	x,y,z-X,Y,Z
20	6	8	7	2	4	2	16	2	8	26	12	6	7	6	11	12	0	4	6	1lql	Protein_Protein	J-I	x,y,z-X,Y,Z			1	2	0	0	0	1	1	3	2	0	4	1	0	1	2	3	3	0	2	1	3fsq	DNA_Protein	B-A	x,y,z-X,Y,Z
20	7	8	6	2	4	2	15	1	8	26	12	6	6	5	10	11	0	4	6	1lql	Protein_Protein	F-E	x,y,z-X,Y,Z			1	4	1	0	0	1	0	2	0	0	0	3	0	0	0	0	1	0	1	0	3g38	DNA_Protein	K-A	x,y,z-X,Y,Z
20	6	8	6	2	6	2	14	0	8	26	12	6	6	4	10	10	0	4	6	1lql	Protein_Protein	H-G	x,y,z-X,Y,Z			0	4	5	1	0	0	1	0	1	0	1	2	1	0	0	0	0	1	3	0	3g38	DNA_Protein	G-A	x,y,z-X,Y,Z
20	6	8	6	2	4	2	14	0	8	26	12	6	6	4	10	10	0	4	6	1lql	Protein_Protein	B-A	x,y,z-X,Y,Z			0	2	2	0	0	0	0	1	2	0	1	2	1	0	0	2	0	1	2	0	3g73	DNA_Protein	C-A	x,y,z-X,Y,Z
0	0	1	1	0	1	2	1	3	2	1	1	0	1	0	0	1	0	1	3	1lql	Protein_Protein	H-C	x,y,z-X,Y,Z			0	2	1	0	0	0	0	0	1	0	3	1	0	0	0	2	0	1	1	0	3g73	DNA_Protein	D-A	x,y,z-X,Y,Z
2	2	0	2	0	0	0	0	1	0	2	4	4	2	4	0	2	0	0	0	1lql	Protein_Protein	D-B	x,y,z-X,Y,Z			0	2	2	0	0	0	0	1	2	0	1	1	2	0	0	2	0	1	2	0	3g73	DNA_Protein	D-B	x,y,z-X,Y,Z
2	2	0	0	0	0	0	0	0	0	2	1	4	2	2	0	0	0	0	0	1lql	Protein_Protein	I-C	x,y,z-X,Y,Z			0	2	1	0	0	0	0	0	1	0	3	1	0	0	0	2	0	1	1	0	3g73	DNA_Protein	C-B	x,y,z-X,Y,Z
0	0	1	0	0	0	2	0	2	0	0	0	0	0	2	2	2	0	0	0	1lql	Protein_Protein	I-H	x,y,z-X,Y,Z			0	3	0	1	1	0	1	1	1	0	0	3	0	1	1	1	0	0	1	1	3g8x	DNA_Protein	C-B	x,y,z-X,Y,Z
0	2	0	2	0	0	2	0	2	0	0	0	0	0	0	0	2	0	0	0	1lql	Protein_Protein	C-A	x,y,z-X,Y,Z			1	2	0	0	1	0	1	2	1	0	1	3	0	0	0	0	0	0	1	1	3g8x	DNA_Protein	C-A	x,y,z-X,Y,Z
0	0	2	0	0	0	1	0	0	0	0	0	1	1	1	0	2	0	0	0	1lql	Protein_Protein	C-B	x,y,z-X,Y,Z			0	3	0	1	1	0	0	1	0	0	0	3	0	1	1	1	0	0	1	1	3g8x	DNA_Protein	D-A	x,y,z-X,Y,Z
0	0	2	0	0	0	1	0	0	0	0	0	1	1	1	0	2	0	0	0	1lql	Protein_Protein	D-A	x,y,z-X,Y,Z			1	1	0	0	1	0	0	1	1	0	1	3	0	0	0	0	0	0	1	1	3g8x	DNA_Protein	D-B	x,y,z-X,Y,Z
0	0	2	0	0	0	1	0	0	1	0	1	1	1	0	0	1	0	0	0	1lql	Protein_Protein	I-D	x,y,z-X,Y,Z			0	3	0	0	0	0	1	0	0	1	1	2	0	1	2	0	2	1	1	1	3gli	DNA_Protein	K-A	x,y,z-X,Y,Z
0	0	2	0	0	0	1	0	0	1	0	1	1	1	1	0	2	0	0	0	1lql	Protein_Protein	J-C	x,y,z-X,Y,Z			0	3	0	0	0	0	1	0	0	1	1	2	0	1	2	0	2	1	1	1	3gli	DNA_Protein	M-F	x,y,z-X,Y,Z
0	1	0	2	0	0	0	0	0	0	0	1	0	0	0	0	2	0	0	0	1lql	Protein_Protein	J-F	x,y,z-X,Y,Z			1	1	2	1	0	0	0	2	0	0	0	1	0	0	0	0	3	0	0	1	3gli	DNA_Protein	K-E	x,y,z-X,Y,Z
0	0	0	1	0	0	0	0	0	0	0	1	0	0	0	1	0	0	0	0	1lql	Protein_Protein	F-D	x,y,z-X,Y,Z			1	1	2	1	0	0	0	2	0	0	0	1	0	0	0	0	3	0	0	1	3gli	DNA_Protein	M-J	x,y,z-X,Y,Z
0	0	0	0	0	0	0	0	1	0	0	1	0	0	0	0	0	0	0	0	1lql	Protein_Protein	J-E	x,y,z-X,Y,Z			0	1	0	0	0	0	1	0	1	0	0	1	1	0	0	1	1	0	0	1	3gli	DNA_Protein	M-H	x,y,z-X,Y,Z
1	0	0	0	0	1	0	0	0	0	0	1	0	0	0	0	0	0	0	0	1lql	Protein_Protein	I-E	x,y,z-X,Y,Z			0	1	0	0	0	0	1	0	1	0	0	1	1	0	0	1	1	0	0	1	3gli	DNA_Protein	K-C	x,y,z-X,Y,Z
0	0	0	1	0	0	0	0	0	0	0	1	0	0	0	0	0	0	0	0	1lql	Protein_Protein	G-D	x,y,z-X,Y,Z			0	1	0	0	0	0	1	0	1	0	0	1	1	0	0	1	1	0	0	1	3gli	DNA_Protein	M-G	x,y,z-X,Y,Z
18	10	2	8	3	2	8	14	8	2	22	0	4	10	2	4	6	4	10	0	1lqo	Protein_Protein	B-A	x,y,z-X,Y,Z			0	1	0	0	0	0	1	0	1	0	0	1	1	0	0	1	1	0	0	1	3gli	DNA_Protein	K-B	x,y,z-X,Y,Z
1	3	1	0	0	4	1	1	0	0	5	0	0	2	0	1	1	0	1	0	1lqv	Protein_Protein	D-B	x,y,z-X,Y,Z			0	1	0	0	0	0	1	0	1	0	0	1	0	0	0	1	1	0	0	1	3gli	DNA_Protein	M-I	x,y,z-X,Y,Z
1	3	1	0	0	4	1	1	0	0	5	0	0	2	0	1	1	0	1	0	1lqv	Protein_Protein	C-A	x,y,z-X,Y,Z			0	1	0	0	0	0	1	0	1	0	0	1	0	0	0	1	1	0	0	1	3gli	DNA_Protein	K-D	x,y,z-X,Y,Z
0	0	0	1	0	0	1	1	1	0	0	0	0	0	0	1	0	0	0	0	1lqv	Protein_Protein	B-A	x,y,z-X,Y,Z			0	0	0	0	0	0	0	0	0	0	0	0	0	0	0	0	0	0	1	0	3gli	DNA_Protein	N-F	x,y,z-X,Y,Z
2	4	2	2	0	4	5	2	0	9	10	2	6	6	4	6	6	0	0	14	1lr5	Protein_Protein	D-A	x,y,z-X,Y,Z			0	0	0	0	0	0	0	0	0	0	0	0	0	0	0	0	0	0	1	0	3gli	DNA_Protein	L-A	x,y,z-X,Y,Z
2	4	2	2	0	4	5	2	0	10	10	2	6	6	4	6	6	0	0	13	1lr5	Protein_Protein	C-B	x,y,z-X,Y,Z			0	1	0	0	0	0	0	0	0	0	0	1	0	0	0	0	0	0	0	0	3gli	DNA_Protein	N-G	x,y,z-X,Y,Z
2	2	1	2	0	0	0	0	1	0	1	2	1	3	2	2	2	0	1	1	1lr5	Protein_Protein	D-B	x,y,z-X,Y,Z			0	1	0	0	0	0	0	0	0	0	0	1	0	0	0	0	0	0	0	0	3gli	DNA_Protein	L-B	x,y,z-X,Y,Z
7	5	5	2	0	4	8	7	9	4	12	6	6	10	4	7	5	0	3	11	1luc	Protein_Protein	B-A	x,y,z-X,Y,Z			0	1	0	0	0	0	0	0	0	0	0	1	0	0	0	0	0	0	0	0	3gli	DNA_Protein	N-H	x,y,z-X,Y,Z
4	5	2	1	0	0	4	0	0	3	6	1	0	2	3	13	6	1	3	7	1lul	Protein_Protein	B-A	x,y,z-X,Y,Z			0	1	0	0	0	0	0	0	0	0	0	1	0	0	0	0	0	0	0	0	3gli	DNA_Protein	L-C	x,y,z-X,Y,Z
3	5	2	1	0	0	4	0	0	3	6	1	0	2	3	13	6	1	3	7	1lul	Protein_Protein	D-C	x,y,z-X,Y,Z			0	1	0	0	0	0	0	0	0	0	0	0	0	0	0	0	0	0	0	0	3gli	DNA_Protein	N-I	x,y,z-X,Y,Z
4	5	2	1	0	0	4	0	0	3	6	1	0	2	2	13	5	1	3	7	1lul	Protein_Protein	F-E	x,y,z-X,Y,Z			0	1	0	0	0	0	0	0	0	0	0	0	0	0	0	0	0	0	0	0	3gli	DNA_Protein	L-D	x,y,z-X,Y,Z
2	1	4	4	0	3	0	0	0	2	0	2	0	4	2	12	0	0	4	0	1lul	Protein_Protein	C-B	x,y,z-X,Y,Z			0	4	2	1	0	1	0	3	2	0	1	3	3	0	4	0	5	0	2	1	3gpl	DNA_Protein	Y-B	x,y,z-X,Y,Z
2	0	2	4	0	3	0	0	0	2	0	2	0	4	2	12	0	0	4	0	1lul	Protein_Protein	D-A	x,y,z-X,Y,Z			0	4	2	1	0	1	0	3	2	0	1	3	3	0	4	0	5	0	2	1	3gpl	DNA_Protein	X-A	x,y,z-X,Y,Z
0	1	2	2	0	2	4	1	0	2	0	1	0	0	1	4	0	0	3	2	1lul	Protein_Protein	F-A	x,y,z-X,Y,Z			3	7	3	0	1	0	5	3	4	1	2	5	2	4	2	6	2	0	4	1	3gqc	DNA_Protein	H-B	x,y,z-X,Y,Z
0	2	0	0	0	0	0	0	0	1	0	0	0	1	0	4	0	0	0	0	1lul	Protein_Protein	F-B	x,y,z-X,Y,Z			3	8	3	0	1	0	5	3	3	2	2	6	2	4	2	6	2	0	3	1	3gqc	DNA_Protein	L-D	x,y,z-X,Y,Z
0	2	3	0	0	6	7	4	0	0	2	2	0	0	0	0	4	2	0	0	1lvf	Protein_Protein	B-A	x,y,z-X,Y,Z			3	7	3	0	1	0	5	3	4	2	2	4	2	4	2	6	2	0	4	1	3gqc	DNA_Protein	F-A	x,y,z-X,Y,Z
10	4	6	20	2	6	6	14	2	10	9	16	6	10	8	4	14	4	10	16	1lwd	Protein_Protein	B-A	x,y,z-X,Y,Z			3	7	3	0	1	0	4	3	4	2	1	4	2	4	2	6	2	0	3	1	3gqc	DNA_Protein	J-C	x,y,z-X,Y,Z
2	2	4	6	2	2	6	4	0	2	4	4	2	10	2	8	0	4	0	6	1lwh	Protein_Protein	B-A	x,y,z-X,Y,Z			1	3	1	0	0	0	1	2	1	0	1	1	1	0	1	1	2	0	0	2	3gqc	DNA_Protein	I-C	x,y,z-X,Y,Z
0	1	0	2	4	0	0	2	0	2	2	0	0	2	0	2	2	0	2	0	1lxd	Protein_Protein	B-A	x,y,z-X,Y,Z			1	3	1	0	0	1	1	3	1	0	1	1	1	0	1	1	2	0	0	2	3gqc	DNA_Protein	E-A	x,y,z-X,Y,Z
18	34	10	16	0	4	16	11	4	11	28	2	10	16	16	4	12	0	8	16	1lyl	Protein_Protein	C-A	x,y,z-X,Y,Z			1	2	1	0	0	1	1	2	1	0	1	1	1	0	1	1	2	0	0	2	3gqc	DNA_Protein	G-B	x,y,z-X,Y,Z
0	2	4	1	0	2	0	0	2	3	4	4	4	6	4	0	2	0	6	2	1lyn	Protein_Protein	B-A	x,y,z-X,Y,Z			1	2	1	0	0	1	1	2	1	0	1	0	1	0	1	1	3	0	0	2	3gqc	DNA_Protein	K-D	x,y,z-X,Y,Z
3	4	2	2	0	4	8	2	4	12	16	18	0	10	8	6	6	2	6	8	1m0d	Protein_Protein	B-A	x,y,z-X,Y,Z			0	0	1	0	0	1	0	0	0	0	0	1	0	0	1	0	0	0	0	0	3gqc	DNA_Protein	F-D	x,y,z-X,Y,Z
3	4	2	2	0	4	8	2	4	12	16	18	0	10	8	8	6	2	6	8	1m0d	Protein_Protein	D-C	x,y,z-X,Y,Z			0	0	0	0	0	1	0	0	0	0	0	1	0	0	1	0	0	0	0	0	3gqc	DNA_Protein	L-A	x,y,z-X,Y,Z
2	2	0	1	0	0	3	1	0	0	2	2	0	1	1	3	0	0	1	0	1m0d	Protein_Protein	D-A	x,y,z-X,Y,Z			0	0	0	0	0	0	0	0	1	0	0	0	0	0	0	0	0	0	0	0	3gqc	DNA_Protein	E-D	x,y,z-X,Y,Z
2	2	0	1	0	0	3	1	0	0	2	2	0	1	1	3	0	0	1	0	1m0d	Protein_Protein	C-B	x,y,z-X,Y,Z			0	0	0	0	0	0	0	0	1	0	0	0	0	0	0	0	0	0	0	0	3gqc	DNA_Protein	K-A	x,y,z-X,Y,Z
0	0	0	0	0	0	2	2	0	0	2	2	0	0	0	0	0	0	2	0	1m0d	Protein_Protein	C-A	x,y,z-X,Y,Z			1	3	1	0	1	2	1	0	2	0	1	6	0	0	1	1	1	0	1	2	3gut	DNA_Protein	J-F	x,y,z-X,Y,Z
10	6	12	0	0	2	0	2	0	4	4	4	2	0	2	4	2	0	0	10	1m0s	Protein_Protein	B-A	x,y,z-X,Y,Z			1	3	0	0	1	2	1	0	2	0	1	6	0	0	1	1	1	0	1	2	3gut	DNA_Protein	Y-B	x,y,z-X,Y,Z
0	3	0	8	0	6	0	1	2	6	6	6	4	4	2	2	4	2	2	4	1m0u	Protein_Protein	B-A	x,y,z-X,Y,Z			0	5	1	0	1	2	1	0	0	0	1	4	0	0	1	0	0	0	1	2	3gut	DNA_Protein	X-C	x,y,z-X,Y,Z
4	4	12	6	0	6	11	2	0	2	4	12	0	2	5	8	4	2	4	8	1m0w	Protein_Protein	B-A	x,y,z-X,Y,Z			1	5	1	0	1	2	1	0	0	0	1	4	0	0	1	0	0	0	1	2	3gut	DNA_Protein	I-G	x,y,z-X,Y,Z
5	9	6	4	4	3	9	5	2	1	3	5	3	2	1	7	4	0	3	5	1m1e	Protein_Protein	B-A	x,y,z-X,Y,Z			1	3	0	0	1	2	1	0	2	0	1	5	0	0	1	1	1	0	1	0	3gut	DNA_Protein	Y-D	x,y,z-X,Y,Z
4	9	0	4	0	2	2	2	2	4	8	0	0	4	6	2	12	0	0	4	1m1f	Protein_Protein	B-A	x,y,z-X,Y,Z			1	2	0	0	1	2	1	0	2	0	1	5	0	0	1	1	1	0	1	1	3gut	DNA_Protein	J-H	x,y,z-X,Y,Z
4	16	2	6	0	0	9	4	4	2	9	1	0	0	4	4	6	2	2	2	1m1z	Protein_Protein	B-A	x,y,z-X,Y,Z			1	4	2	0	1	2	1	1	0	0	1	4	0	0	1	0	0	0	1	1	3gut	DNA_Protein	X-A	x,y,z-X,Y,Z
0	0	2	0	0	0	0	4	2	2	0	0	2	4	4	2	4	2	2	4	1m2b	Protein_Protein	B-A	x,y,z-X,Y,Z			1	5	2	0	1	2	1	0	0	0	1	4	0	0	1	0	0	0	1	1	3gut	DNA_Protein	I-E	x,y,z-X,Y,Z
2	7	4	10	1	5	6	2	6	0	9	5	0	5	4	5	7	1	3	2	1m2o	Protein_Protein	D-C	x,y,z-X,Y,Z			0	2	2	1	0	0	1	2	1	0	0	4	0	0	1	1	0	0	0	0	3gut	DNA_Protein	I-H	x,y,z-X,Y,Z
2	8	4	9	1	5	6	4	5	0	9	5	0	5	4	5	6	1	3	2	1m2o	Protein_Protein	B-A	x,y,z-X,Y,Z			0	2	2	1	0	0	1	2	1	0	0	4	0	1	1	1	0	0	0	0	3gut	DNA_Protein	X-D	x,y,z-X,Y,Z
2	6	4	2	2	2	4	2	0	2	2	0	2	6	2	2	4	0	2	4	1m2o	Protein_Protein	C-A	x,y,z-X,Y,Z			1	4	1	0	0	0	1	1	0	0	0	0	1	0	0	2	0	0	0	0	3gut	DNA_Protein	Y-A	x,y,z-X,Y,Z
1	5	5	4	1	5	2	0	1	4	4	1	3	5	2	1	2	1	1	2	1m2v	Protein_Protein	B-A	x,y,z-X,Y,Z			1	4	1	0	0	0	1	1	0	0	0	0	1	0	0	2	0	0	0	0	3gut	DNA_Protein	J-E	x,y,z-X,Y,Z
0	8	2	8	2	2	6	13	2	2	14	6	0	6	8	16	14	2	8	4	1m32	Protein_Protein	B-A	x,y,z-X,Y,Z			0	2	0	0	0	0	0	2	1	0	0	5	0	0	0	1	0	0	0	0	3gut	DNA_Protein	I-F	x,y,z-X,Y,Z
0	8	2	8	2	2	6	11	2	3	14	7	0	5	8	15	14	2	8	4	1m32	Protein_Protein	D-C	x,y,z-X,Y,Z			0	2	0	1	0	0	1	2	1	0	0	5	0	0	0	1	0	0	0	0	3gut	DNA_Protein	X-B	x,y,z-X,Y,Z
0	7	2	8	2	2	6	12	2	2	14	7	0	6	8	16	14	2	8	4	1m32	Protein_Protein	F-E	x,y,z-X,Y,Z			1	3	0	0	0	0	1	2	0	0	0	0	1	0	0	1	0	0	0	0	3gut	DNA_Protein	Y-C	x,y,z-X,Y,Z
2	5	1	2	0	1	3	1	0	0	1	0	0	1	1	1	0	0	1	0	1m32	Protein_Protein	D-A	x,y,z-X,Y,Z			1	3	0	0	0	0	1	2	0	0	0	0	1	0	0	1	0	0	0	0	3gut	DNA_Protein	J-G	x,y,z-X,Y,Z
0	2	0	0	0	0	2	0	0	0	2	0	0	0	0	0	2	0	0	0	1m32	Protein_Protein	E-C	x,y,z-X,Y,Z			0	1	0	0	0	0	0	1	0	0	0	0	0	0	0	1	0	0	0	0	3gut	DNA_Protein	J-C	x,y,z-X,Y,Z
1	2	1	1	0	0	1	0	0	0	1	2	0	0	0	0	2	0	1	0	1m32	Protein_Protein	F-C	x,y,z-X,Y,Z			0	0	0	0	0	0	0	1	1	0	0	0	0	0	1	1	0	0	0	0	3gut	DNA_Protein	X-F	x,y,z-X,Y,Z
2	2	0	1	0	0	2	0	0	0	1	1	0	0	0	0	2	0	1	0	1m32	Protein_Protein	E-D	x,y,z-X,Y,Z			0	5	1	1	0	2	3	0	0	1	4	3	0	3	2	4	0	0	4	2	3gv5	DNA_Protein	F-D	x,y,z-X,Y,Z
1	0	0	0	0	1	0	0	1	1	0	0	0	0	0	0	0	0	0	1	1m32	Protein_Protein	D-B	x,y,z-X,Y,Z			0	5	1	1	0	2	3	1	0	0	4	2	0	3	2	5	0	0	4	2	3gv5	DNA_Protein	T-B	x,y,z-X,Y,Z
3	2	2	2	0	0	2	2	4	5	2	4	0	6	4	2	2	4	2	0	1m38	Protein_Protein	B-A	x,y,z-X,Y,Z			0	3	1	2	1	1	2	4	0	2	2	3	0	1	2	1	2	0	2	0	3gv5	DNA_Protein	P-B	x,y,z-X,Y,Z
12	12	4	6	0	0	12	13	8	6	4	8	0	10	8	4	4	2	8	5	1m3e	Protein_Protein	D-C	x,y,z-X,Y,Z			0	3	1	1	1	1	2	4	0	2	2	3	0	1	2	1	2	0	2	0	3gv5	DNA_Protein	E-D	x,y,z-X,Y,Z
12	12	4	5	0	0	12	13	8	6	4	8	0	10	8	4	4	2	8	4	1m3e	Protein_Protein	B-A	x,y,z-X,Y,Z			0	5	1	0	0	2	1	1	0	1	2	2	0	1	1	1	1	0	0	0	3gz6	DNA_Protein	D-A	x,y,z-X,Y,Z
6	8	4	5	0	8	14	7	0	6	11	17	0	0	0	5	0	0	2	5	1m3e	Protein_Protein	C-B	x,y,z-X,Y,Z			0	5	1	0	0	2	1	1	0	1	2	2	0	1	1	1	1	0	0	0	3gz6	DNA_Protein	C-B	x,y,z-X,Y,Z
5	4	4	3	0	3	4	3	0	8	7	6	1	6	1	1	3	0	2	4	1m45	Protein_Protein	B-A	x,y,z-X,Y,Z			1	5	1	0	0	0	2	2	0	0	1	1	0	0	2	0	1	0	1	0	3gz6	DNA_Protein	C-A	x,y,z-X,Y,Z
10	10	1	4	0	6	2	10	4	4	6	0	4	0	4	0	4	2	2	2	1m4i	Protein_Protein	B-A	x,y,z-X,Y,Z			1	5	1	0	0	0	2	1	0	0	1	1	0	0	2	0	1	0	1	0	3gz6	DNA_Protein	D-B	x,y,z-X,Y,Z
3	6	5	3	0	2	4	5	1	4	2	5	4	6	1	5	4	0	0	1	1m4r	Protein_Protein	B-A	x,y,z-X,Y,Z			0	4	1	1	1	1	0	2	0	1	0	1	0	0	1	3	1	0	1	1	3h0d	DNA_Protein	D-B	x,y,z-X,Y,Z
8	4	1	2	0	2	0	7	6	6	4	3	2	0	2	0	9	0	2	3	1m5w	Protein_Protein	E-A	x,y,z-X,Y,Z			0	3	1	1	1	1	0	2	0	1	0	1	0	0	1	2	1	0	1	1	3h0d	DNA_Protein	D-A	x,y,z-X,Y,Z
8	4	1	2	0	2	0	7	6	6	5	2	2	0	2	0	9	0	2	3	1m5w	Protein_Protein	F-C	x,y,z-X,Y,Z			0	2	3	0	0	0	0	4	0	1	0	2	0	0	0	3	0	0	1	0	3h0d	DNA_Protein	C-A	x,y,z-X,Y,Z
8	5	0	2	0	2	0	7	6	6	4	2	2	0	2	0	8	0	2	2	1m5w	Protein_Protein	H-D	x,y,z-X,Y,Z			0	2	2	0	0	0	0	4	0	1	0	2	0	0	1	3	0	0	1	0	3h0d	DNA_Protein	C-B	x,y,z-X,Y,Z
8	5	0	3	0	2	0	6	6	6	5	2	2	0	2	0	8	0	2	2	1m5w	Protein_Protein	G-B	x,y,z-X,Y,Z			3	7	1	1	0	4	4	2	1	0	0	4	0	0	3	1	1	0	1	2	3hot	DNA_Protein	F-B	x,y,z-X,Y,Z
2	4	0	4	0	6	0	0	0	4	2	0	0	2	0	0	2	0	2	2	1m5w	Protein_Protein	C-A	x,y,z-X,Y,Z			3	6	1	1	0	4	4	2	1	0	0	3	0	1	3	1	1	0	1	2	3hot	DNA_Protein	D-A	x,y,z-X,Y,Z
2	4	0	4	0	6	0	0	0	4	2	2	0	2	0	0	2	0	2	2	1m5w	Protein_Protein	G-E	x,y,z-X,Y,Z			0	3	1	2	0	5	1	1	1	0	0	5	0	0	3	1	3	1	0	0	3hot	DNA_Protein	C-A	x,y,z-X,Y,Z
2	4	0	4	0	6	0	0	0	4	2	0	0	2	0	0	2	0	2	2	1m5w	Protein_Protein	D-B	x,y,z-X,Y,Z			0	3	1	2	0	5	1	1	1	0	1	5	0	0	3	1	3	1	0	0	3hot	DNA_Protein	E-B	x,y,z-X,Y,Z
2	4	0	4	0	6	0	0	0	4	1	0	0	2	0	0	2	0	2	2	1m5w	Protein_Protein	H-F	x,y,z-X,Y,Z			2	2	0	3	0	1	1	1	1	1	1	4	0	1	2	0	0	2	1	2	3hot	DNA_Protein	D-B	x,y,z-X,Y,Z
2	3	0	4	0	3	4	3	3	0	2	5	1	2	0	0	3	0	0	0	1m5w	Protein_Protein	H-B	x,y,z-X,Y,Z			2	2	0	3	0	1	1	1	1	1	1	4	0	1	2	0	0	2	1	2	3hot	DNA_Protein	F-A	x,y,z-X,Y,Z
2	3	0	4	0	2	4	1	2	0	1	4	1	1	0	0	4	0	0	0	1m5w	Protein_Protein	H-C	x,y,z-X,Y,Z			3	1	1	3	0	1	1	0	2	0	0	1	0	1	3	1	0	2	1	0	3hot	DNA_Protein	H-B	x,y,z-X,Y,Z
3	3	0	4	0	2	4	1	2	0	1	4	1	1	0	0	4	0	0	0	1m5w	Protein_Protein	F-D	x,y,z-X,Y,Z			0	2	1	0	0	0	0	0	0	0	0	0	0	2	1	0	0	0	0	0	3hot	DNA_Protein	H-A	x,y,z-X,Y,Z
2	3	0	4	0	3	3	0	2	0	1	4	1	2	0	0	4	0	0	0	1m5w	Protein_Protein	F-A	x,y,z-X,Y,Z			1	3	0	0	0	0	0	0	2	0	0	3	0	1	0	1	0	0	2	0	3hot	DNA_Protein	C-B	x,y,z-X,Y,Z
3	3	0	4	0	2	4	1	2	0	1	3	1	0	0	0	3	0	0	0	1m5w	Protein_Protein	G-A	x,y,z-X,Y,Z			1	1	0	0	0	0	0	0	2	0	0	3	0	1	0	1	0	0	2	0	3hot	DNA_Protein	E-A	x,y,z-X,Y,Z
1	3	0	4	0	2	4	0	2	0	1	3	1	1	0	0	4	0	0	0	1m5w	Protein_Protein	G-D	x,y,z-X,Y,Z			3	1	1	0	0	0	0	0	0	0	0	0	0	0	1	1	2	0	0	1	3hot	DNA_Protein	G-B	x,y,z-X,Y,Z
2	3	0	4	0	2	4	1	2	0	2	4	1	1	0	0	3	0	0	0	1m5w	Protein_Protein	E-C	x,y,z-X,Y,Z			0	0	0	0	0	0	0	0	0	0	0	0	0	1	0	0	0	0	0	0	3hot	DNA_Protein	G-A	x,y,z-X,Y,Z
2	3	0	4	0	3	3	1	2	0	2	3	1	0	0	0	4	0	0	0	1m5w	Protein_Protein	E-B	x,y,z-X,Y,Z			0	5	1	0	0	2	1	1	1	1	1	1	0	0	0	1	2	1	1	1	3hqf	DNA_Protein	B-A	x,y,z-X,Y,Z
4	2	6	2	4	1	6	6	6	8	4	6	2	4	4	2	4	2	4	4	1m6j	Protein_Protein	B-A	x,y,z-X,Y,Z			1	3	1	1	0	1	1	3	1	0	1	1	0	0	2	2	1	0	1	0	3hqf	DNA_Protein	C-A	x,y,z-X,Y,Z
2	2	3	1	0	1	2	3	1	3	0	4	0	2	1	1	1	0	3	3	1m7e	Protein_Protein	D-A	x,y,z-X,Y,Z			0	4	6	0	0	3	3	4	1	1	2	3	1	3	2	5	4	0	2	0	3ht3	DNA_Protein	C-A	x,y,z-X,Y,Z
1	2	3	1	0	1	2	3	1	3	0	4	0	2	1	1	1	0	3	3	1m7e	Protein_Protein	F-C	x,y,z-X,Y,Z			1	4	7	0	0	3	3	4	1	1	1	3	1	3	2	5	4	0	2	0	3ht3	DNA_Protein	F-D	x,y,z-X,Y,Z
2	2	3	1	0	1	2	3	1	3	0	4	0	2	1	1	1	0	3	3	1m7e	Protein_Protein	E-B	x,y,z-X,Y,Z			1	4	1	0	0	2	0	0	1	2	3	2	0	0	2	2	3	0	2	1	3ht3	DNA_Protein	E-D	x,y,z-X,Y,Z
2	0	0	4	0	8	2	4	1	2	0	2	2	0	0	0	2	0	0	2	1m7e	Protein_Protein	C-B	x,y,z-X,Y,Z			1	4	1	0	0	2	0	0	1	2	3	2	0	0	2	2	3	0	2	1	3ht3	DNA_Protein	B-A	x,y,z-X,Y,Z
2	0	0	2	0	3	0	2	0	0	0	6	4	0	0	2	2	0	0	1	1m7e	Protein_Protein	C-A	x,y,z-X,Y,Z			2	1	1	0	0	1	0	0	1	0	0	2	1	2	1	1	0	0	1	0	3hts	DNA_Protein	A-B	x,y,z-X,Y,Z
0	0	0	2	0	1	2	1	1	1	0	2	1	0	0	0	2	0	0	2	1m7e	Protein_Protein	B-A	x,y,z-X,Y,Z			1	4	2	0	0	5	1	0	1	0	2	2	0	2	2	2	0	0	1	2	3hxo	DNA_Protein	B-A	x,y,z-X,Y,Z
0	0	1	1	0	0	0	1	0	1	0	0	0	0	0	0	0	0	0	0	1m7e	Protein_Protein	D-B	x,y,z-X,Y,Z			1	3	2	1	0	1	0	2	0	1	1	2	2	2	1	1	1	1	1	3	3i0x	DNA_Protein	C-A	x,y,z-X,Y,Z
2	7	2	3	0	2	4	3	2	0	2	1	1	0	2	4	1	1	0	1	1m8p	Protein_Protein	B-A	x,y,z-X,Y,Z			0	2	2	0	0	0	1	1	0	0	0	3	1	1	0	1	1	0	0	0	3i0x	DNA_Protein	D-A	x,y,z-X,Y,Z
2	6	2	3	0	2	4	3	1	0	3	1	1	0	1	3	1	1	0	1	1m8p	Protein_Protein	C-B	x,y,z-X,Y,Z			5	3	7	1	0	5	1	5	0	5	3	5	0	3	3	5	3	0	6	4	3iay	DNA_Protein	T-A	x,y,z-X,Y,Z
2	6	2	3	0	2	4	3	2	0	2	1	1	0	1	3	1	1	0	1	1m8p	Protein_Protein	C-A	x,y,z-X,Y,Z			1	3	2	2	0	2	0	1	1	0	0	4	0	0	0	0	2	0	2	1	3iay	DNA_Protein	P-A	x,y,z-X,Y,Z
0	2	0	2	0	4	0	0	0	2	0	0	2	0	4	0	0	0	2	0	1m9t	Protein_Protein	B-A	x,y,z-X,Y,Z			0	2	1	0	0	0	0	1	0	0	1	1	2	1	1	2	0	1	1	0	3igm	DNA_Protein	X-B	x,y,z-X,Y,Z
0	1	1	0	0	2	2	1	2	1	5	2	2	2	3	0	1	0	1	4	1ma3	Protein_Protein	B-A	x,y,z-X,Y,Z			0	2	1	0	0	0	0	1	0	0	0	1	2	1	1	2	0	1	1	0	3igm	DNA_Protein	D-A	x,y,z-X,Y,Z
2	3	0	0	0	3	5	0	0	0	2	5	2	4	5	4	6	0	3	2	1mbv	Protein_Protein	B-A	x,y,z-X,Y,Z			0	4	1	0	0	0	0	0	1	0	1	0	1	1	0	2	1	0	0	0	3igm	DNA_Protein	C-A	x,y,z-X,Y,Z
6	8	2	2	0	2	7	11	2	2	4	8	2	4	2	1	11	4	2	10	1mc5	Protein_Protein	B-A	x,y,z-X,Y,Z			0	4	1	0	0	0	0	0	1	0	1	0	1	1	0	2	1	0	0	0	3igm	DNA_Protein	W-B	x,y,z-X,Y,Z
7	3	7	3	0	6	5	5	2	3	10	3	2	7	8	11	8	4	10	4	1mcp	Protein_Protein	H-L	x,y,z-X,Y,Z			0	2	0	0	0	0	0	4	0	0	1	2	0	1	0	4	1	0	2	1	3il2	DNA_Protein	D-B	x,y,z-X,Y,Z
1	2	1	1	6	2	0	6	3	2	1	3	2	1	1	5	1	2	3	2	1mct	Protein_Protein	I-A	x,y,z-X,Y,Z			0	2	0	0	0	0	0	4	0	0	1	1	0	1	0	4	0	0	2	0	3il2	DNA_Protein	C-A	x,y,z-X,Y,Z
2	1	0	1	0	0	2	6	0	2	6	4	0	2	4	2	3	0	6	4	1md0	Protein_Protein	B-A	x,y,z-X,Y,Z			1	3	0	0	0	0	1	1	0	0	0	2	0	1	1	0	2	0	1	1	3il2	DNA_Protein	C-B	x,y,z-X,Y,Z
4	2	1	6	0	5	3	7	1	3	3	1	1	5	1	6	4	0	4	4	1mdu	Protein_Protein	B-A	x,y,z-X,Y,Z			1	2	0	0	0	1	1	0	0	0	0	2	0	1	1	0	0	0	1	0	3il2	DNA_Protein	D-A	x,y,z-X,Y,Z
4	2	1	6	0	4	3	7	1	3	3	1	1	5	1	5	4	0	4	3	1mdu	Protein_Protein	E-D	x,y,z-X,Y,Z			2	4	3	5	1	1	3	4	3	2	4	4	1	1	0	1	3	0	0	1	3imb	DNA_Protein	I-C	x,y,z-X,Y,Z
3	2	4	2	0	2	2	2	0	3	5	4	1	0	3	5	3	0	1	0	1mdu	Protein_Protein	E-A	x,y,z-X,Y,Z			2	4	3	5	1	1	3	4	3	2	3	4	1	1	0	1	3	0	0	1	3imb	DNA_Protein	K-D	x,y,z-X,Y,Z
1	3	2	1	0	1	2	8	3	1	6	0	1	2	2	8	4	0	4	2	1mee	Protein_Protein	I-A	x,y,z-X,Y,Z			2	5	3	5	1	1	3	4	3	2	4	5	1	1	0	1	3	0	0	1	3imb	DNA_Protein	E-A	x,y,z-X,Y,Z
0	2	1	1	0	1	2	2	0	1	4	2	0	1	2	2	1	0	1	3	1mfg	Protein_Protein	B-A	x,y,z-X,Y,Z			2	5	3	5	1	1	3	4	3	2	4	5	1	1	0	1	3	0	0	1	3imb	DNA_Protein	G-B	x,y,z-X,Y,Z
6	2	6	8	0	4	4	8	4	16	10	9	0	4	4	8	14	6	4	10	1mg5	Protein_Protein	B-A	x,y,z-X,Y,Z			0	5	5	5	1	1	1	1	3	0	1	4	0	1	0	2	3	0	1	0	3imb	DNA_Protein	J-C	x,y,z-X,Y,Z
2	3	0	0	0	4	5	0	0	0	1	4	2	4	5	4	6	0	2	3	1mg9	Protein_Protein	B-A	x,y,z-X,Y,Z			0	5	4	5	1	1	1	1	3	0	1	4	0	1	0	2	3	0	1	0	3imb	DNA_Protein	H-B	x,y,z-X,Y,Z
0	0	8	3	0	0	5	4	0	2	4	3	1	4	3	4	3	0	6	1	1miq	Protein_Protein	B-A	x,y,z-X,Y,Z			0	5	5	5	1	1	1	1	3	0	1	4	0	1	0	2	3	0	1	0	3imb	DNA_Protein	F-A	x,y,z-X,Y,Z
1	0	2	0	0	0	1	0	2	0	0	1	0	0	1	1	1	1	0	0	1miz	Protein_Protein	B-A	x,y,z-X,Y,Z			0	5	4	5	1	1	1	0	3	0	1	4	0	1	0	2	3	0	1	0	3imb	DNA_Protein	L-D	x,y,z-X,Y,Z
5	4	0	2	0	3	8	8	0	4	10	4	4	8	8	4	2	2	14	4	1mjf	Protein_Protein	B-A	x,y,z-X,Y,Z			0	0	0	0	0	0	1	0	0	0	1	0	1	0	1	1	0	0	0	2	3imb	DNA_Protein	F-D	x,y,z-X,Y,Z
2	2	4	2	0	0	2	0	2	6	8	10	2	2	2	2	2	0	2	8	1mjh	Protein_Protein	B-A	x,y,z-X,Y,Z			0	0	0	0	0	0	0	0	0	0	1	1	1	0	0	0	0	0	0	1	3imb	DNA_Protein	E-D	x,y,z-X,Y,Z
7	2	2	0	2	2	5	0	2	8	14	6	0	4	4	6	4	0	3	6	1mjk	Protein_Protein	B-A	x,y,z-X,Y,Z			1	0	0	0	0	0	0	0	0	0	0	1	0	0	0	0	0	0	0	0	3imb	DNA_Protein	G-D	x,y,z-X,Y,Z
2	4	6	8	0	0	2	0	9	2	10	6	0	2	6	6	4	2	8	6	1mjt	Protein_Protein	B-A	x,y,z-X,Y,Z			1	0	0	0	0	0	0	0	0	0	0	1	0	0	0	0	0	0	0	0	3imb	DNA_Protein	K-B	x,y,z-X,Y,Z
4	0	4	1	4	4	4	4	1	3	5	2	2	1	10	5	4	2	4	7	1mk2	Protein_Protein	B-A	x,y,z-X,Y,Z			0	0	0	0	0	0	0	0	0	0	0	1	0	0	0	0	0	0	0	0	3imb	DNA_Protein	J-A	x,y,z-X,Y,Z
0	4	2	6	0	7	5	2	4	0	4	6	0	6	3	5	5	0	6	0	1mk4	Protein_Protein	B-A	x,y,z-X,Y,Z			0	0	0	0	0	0	0	0	0	0	0	1	0	0	0	0	0	0	0	0	3imb	DNA_Protein	F-C	x,y,z-X,Y,Z
5	5	2	4	4	6	2	15	2	3	10	4	2	8	6	1	4	4	0	6	1mka	Protein_Protein	B-A	x,y,z-X,Y,Z			0	3	1	0	0	1	0	2	0	0	0	0	0	0	0	0	1	0	0	0	3jr9	DNA_Protein	C-B	x,y,z-X,Y,Z
6	6	3	8	0	4	2	4	0	0	4	10	8	4	0	0	2	0	8	4	1ml6	Protein_Protein	B-A	x,y,z-X,Y,Z			0	3	1	0	0	1	0	2	0	0	0	0	0	0	0	0	1	0	0	0	3jr9	DNA_Protein	D-A	x,y,z-X,Y,Z
9	4	0	4	0	2	4	2	0	0	4	0	2	6	2	0	0	0	0	2	1mnq	Protein_Protein	B-A	x,y,z-X,Y,Z			0	2	1	0	0	0	0	2	0	1	0	2	0	0	0	0	1	0	0	0	3jr9	DNA_Protein	D-B	x,y,z-X,Y,Z
1	3	5	6	2	7	3	7	3	4	7	6	1	8	7	15	10	3	7	5	1mnu	Protein_Protein	H-L	x,y,z-X,Y,Z			0	1	1	0	0	0	0	2	0	1	0	2	0	0	0	0	1	0	0	0	3jr9	DNA_Protein	C-A	x,y,z-X,Y,Z
8	2	6	4	0	2	4	8	2	6	7	6	4	4	5	2	2	0	6	4	1mo0	Protein_Protein	B-A	x,y,z-X,Y,Z			4	3	1	0	0	1	1	2	1	0	0	1	0	1	1	2	1	0	0	0	3jso	DNA_Protein	D-B	x,y,z-X,Y,Z
16	12	10	14	8	11	10	9	4	6	26	12	10	22	10	7	6	2	14	10	1mok	Protein_Protein	B-A	x,y,z-X,Y,Z			4	3	1	0	0	1	1	2	1	0	0	1	0	1	1	2	1	0	0	0	3jso	DNA_Protein	C-A	x,y,z-X,Y,Z
16	12	10	14	8	11	10	10	4	6	26	13	10	20	10	7	6	2	16	10	1mok	Protein_Protein	D-C	x,y,z-X,Y,Z			2	2	1	0	0	0	3	1	0	1	0	1	0	0	1	2	1	0	0	1	3jso	DNA_Protein	C-B	x,y,z-X,Y,Z
4	4	4	4	0	4	3	0	2	2	10	4	2	0	8	2	3	0	8	4	1mp4	Protein_Protein	B-A	x,y,z-X,Y,Z			2	2	1	0	0	0	3	1	0	1	0	1	0	0	1	2	1	0	0	1	3jso	DNA_Protein	D-A	x,y,z-X,Y,Z
1	4	8	6	0	6	6	1	0	2	6	5	4	10	2	2	6	0	1	12	1mp9	Protein_Protein	B-A	x,y,z-X,Y,Z			1	4	2	0	0	0	1	1	1	0	2	2	1	0	0	0	1	2	2	0	3jtg	DNA_Protein	B-A	x,y,z-X,Y,Z
4	3	1	1	0	2	1	1	1	2	0	1	1	0	1	1	3	0	1	0	1mpg	Protein_Protein	B-A	x,y,z-X,Y,Z			0	5	0	1	0	0	2	0	0	0	1	0	0	0	0	2	0	0	4	2	3jtg	DNA_Protein	C-A	x,y,z-X,Y,Z
1	0	2	1	0	4	4	0	1	1	6	4	2	0	3	4	5	0	1	0	1mq8	Protein_Protein	B-A	x,y,z-X,Y,Z			0	3	0	1	0	0	2	0	1	0	0	4	0	2	0	0	0	3	1	0	3jxy	DNA_Protein	C-A	x,y,z-X,Y,Z
1	0	2	1	0	4	4	0	1	1	6	4	2	0	3	4	5	0	1	0	1mq8	Protein_Protein	D-C	x,y,z-X,Y,Z			0	2	0	0	0	1	0	0	0	0	1	2	1	0	2	0	1	0	0	0	3jxy	DNA_Protein	B-A	x,y,z-X,Y,Z
0	2	0	0	0	2	6	2	0	0	10	4	0	0	2	6	2	0	0	2	1mq8	Protein_Protein	C-A	x,y,z-X,Y,Z			0	4	4	0	0	0	0	1	0	0	0	3	0	0	0	6	1	0	0	0	3k4x	DNA_Protein	B-A	x,y,z-X,Y,Z
2	1	1	1	0	5	2	4	1	0	2	2	1	2	4	2	1	2	12	1	1mqk	Protein_Protein	H-L	x,y,z-X,Y,Z			0	1	0	1	0	0	1	0	1	0	0	1	0	1	0	0	2	0	0	0	3k4x	DNA_Protein	C-A	x,y,z-X,Y,Z
4	3	2	3	2	1	3	1	4	2	3	2	0	3	3	1	1	1	4	2	1mr1	Protein_Protein	C-B	x,y,z-X,Y,Z			3	8	2	0	0	1	2	8	3	2	1	2	0	2	5	3	2	2	3	4	3k57	DNA_Protein	T-A	x,y,z-X,Y,Z
5	3	2	2	2	1	3	2	4	2	3	1	0	3	2	1	1	1	4	2	1mr1	Protein_Protein	D-A	x,y,z-X,Y,Z			0	6	1	2	0	1	0	1	1	0	0	3	0	1	1	0	1	0	2	1	3k57	DNA_Protein	P-A	x,y,z-X,Y,Z
1	3	0	2	0	0	3	0	0	0	0	2	1	1	1	0	0	0	0	0	1mr1	Protein_Protein	D-B	x,y,z-X,Y,Z			1	8	1	4	0	1	4	4	2	1	0	2	0	5	0	5	3	0	2	2	3k70	DNA_Protein	Y-E	x,y,z-X,Y,Z
1	1	1	4	0	1	0	0	0	0	1	4	0	1	1	3	1	0	0	0	1mr1	Protein_Protein	D-C	x,y,z-X,Y,Z			1	8	1	4	0	1	3	4	2	1	0	2	0	5	0	5	3	0	2	1	3k70	DNA_Protein	X-B	x,y,z-X,Y,Z
1	2	0	0	0	1	0	0	1	0	1	1	0	0	0	2	0	0	1	1	1mr1	Protein_Protein	C-A	x,y,z-X,Y,Z			0	7	2	0	0	3	0	0	0	0	2	1	2	0	1	1	0	0	1	1	3k70	DNA_Protein	X-C	x,y,z-X,Y,Z
0	0	0	1	0	0	0	0	0	0	0	1	0	0	1	0	0	0	0	0	1mr1	Protein_Protein	B-A	x,y,z-X,Y,Z			0	7	2	0	0	3	0	1	0	0	2	1	2	0	1	1	0	0	1	1	3k70	DNA_Protein	Y-F	x,y,z-X,Y,Z
7	4	4	4	4	4	1	4	0	2	4	2	6	4	4	3	0	0	6	0	1msv	Protein_Protein	B-A	x,y,z-X,Y,Z			0	2	0	0	0	1	0	0	0	0	0	0	0	0	0	0	0	0	0	0	3k70	DNA_Protein	Y-G	x,y,z-X,Y,Z
18	16	19	16	8	7	17	20	8	14	20	18	0	12	20	16	22	4	12	26	1muu	Protein_Protein	D-C	x,y,z-X,Y,Z			0	1	0	0	0	1	0	0	0	0	0	0	0	0	0	0	0	0	0	0	3k70	DNA_Protein	X-D	x,y,z-X,Y,Z
18	16	18	17	8	6	17	20	8	14	20	17	0	11	19	15	22	4	12	24	1muu	Protein_Protein	B-A	x,y,z-X,Y,Z			0	2	1	0	0	1	1	1	1	0	0	3	1	1	0	1	1	0	1	0	3kde	DNA_Protein	B-C	x,y,z-X,Y,Z
0	4	4	2	0	0	3	4	2	2	0	3	0	0	1	1	0	0	0	0	1muu	Protein_Protein	C-A	x,y,z-X,Y,Z			0	3	0	0	1	1	0	0	1	1	2	4	1	0	1	0	0	0	0	1	3kde	DNA_Protein	A-C	x,y,z-X,Y,Z
0	3	4	2	0	0	2	4	2	2	0	3	0	0	1	1	0	0	0	0	1muu	Protein_Protein	D-B	x,y,z-X,Y,Z			1	4	0	0	0	0	1	4	0	0	1	1	0	2	0	3	0	0	1	0	3ket	DNA_Protein	B-A	x,y,z-X,Y,Z
0	1	0	2	0	2	1	0	0	0	0	0	0	0	0	2	0	0	2	0	1muu	Protein_Protein	D-A	x,y,z-X,Y,Z			2	4	0	1	0	0	0	1	0	0	0	1	0	0	1	0	1	0	1	0	3ket	DNA_Protein	C-A	x,y,z-X,Y,Z
0	0	0	2	0	2	0	0	0	0	0	0	0	0	0	0	0	0	2	0	1muu	Protein_Protein	C-B	x,y,z-X,Y,Z			1	1	0	1	0	1	0	0	1	0	2	3	0	0	0	2	0	0	0	1	3kmp	DNA_Protein	C-A	x,y,z-X,Y,Z
2	6	2	8	0	2	4	4	2	2	16	2	4	0	2	2	4	0	0	0	1mvp	Protein_Protein	B-A	x,y,z-X,Y,Z			1	1	0	1	0	1	0	0	1	0	2	3	0	0	0	2	0	0	0	1	3kmp	DNA_Protein	D-B	x,y,z-X,Y,Z
6	2	6	4	0	4	2	4	2	6	10	8	0	8	7	1	6	0	3	4	1mwq	Protein_Protein	B-A	x,y,z-X,Y,Z			0	1	0	0	0	1	0	0	3	0	0	2	0	0	0	0	0	0	0	0	3kmp	DNA_Protein	D-A	x,y,z-X,Y,Z
2	9	16	17	0	8	11	3	4	7	0	17	0	2	0	6	8	2	0	1	1mwt	Protein_Protein	B-A	x,y,z-X,Y,Z			0	1	0	0	0	1	0	0	3	0	0	2	0	0	0	1	0	0	0	0	3kmp	DNA_Protein	C-B	x,y,z-X,Y,Z
9	15	7	9	0	7	28	2	5	12	9	26	0	7	13	12	4	2	11	8	1mx0	Protein_Protein	D-C	x,y,z-X,Y,Z			0	5	0	5	0	2	2	4	1	1	0	1	0	0	0	1	2	1	2	0	3ko2	DNA_Protein	H-F	x,y,z-X,Y,Z
8	14	9	9	0	7	26	3	5	11	9	24	0	6	13	12	4	1	10	11	1mx0	Protein_Protein	B-A	x,y,z-X,Y,Z			0	5	0	5	0	2	2	4	1	2	0	2	0	0	0	1	2	1	2	0	3ko2	DNA_Protein	C-A	x,y,z-X,Y,Z
7	15	5	7	0	6	24	2	4	12	8	23	0	6	14	12	4	1	10	7	1mx0	Protein_Protein	F-E	x,y,z-X,Y,Z			0	5	0	3	0	2	2	4	1	1	0	3	0	0	0	1	2	1	2	0	3ko2	DNA_Protein	I-G	x,y,z-X,Y,Z
0	3	0	3	0	1	1	1	0	0	1	5	0	0	0	0	2	0	1	0	1mx0	Protein_Protein	E-C	x,y,z-X,Y,Z			0	5	0	4	0	2	2	4	1	1	0	3	0	0	0	1	2	1	2	0	3ko2	DNA_Protein	D-B	x,y,z-X,Y,Z
0	0	0	1	0	0	0	0	0	0	2	2	0	0	0	0	0	0	0	0	1mx0	Protein_Protein	C-A	x,y,z-X,Y,Z			1	5	1	3	0	2	0	2	0	4	1	3	0	0	2	3	0	0	1	0	3ko2	DNA_Protein	C-B	x,y,z-X,Y,Z
0	0	1	2	0	1	2	0	0	0	0	2	0	0	0	0	0	0	0	0	1mx0	Protein_Protein	E-D	x,y,z-X,Y,Z			1	5	1	3	0	2	1	2	0	4	0	3	0	0	1	2	0	1	1	0	3ko2	DNA_Protein	H-G	x,y,z-X,Y,Z
7	3	2	1	0	2	12	0	1	5	6	7	9	7	1	4	3	1	0	7	1mxe	Protein_Protein	F-B	x,y,z-X,Y,Z			1	6	2	3	0	2	0	2	0	4	1	3	0	0	1	2	0	1	1	0	3ko2	DNA_Protein	I-F	x,y,z-X,Y,Z
7	3	2	2	0	2	12	0	1	5	6	6	9	7	1	3	3	1	0	7	1mxe	Protein_Protein	E-A	x,y,z-X,Y,Z			1	5	1	4	0	2	0	2	0	4	1	3	0	0	1	2	0	0	1	1	3ko2	DNA_Protein	D-A	x,y,z-X,Y,Z
2	3	8	0	0	4	2	2	6	0	2	4	0	4	0	2	0	2	4	0	1my6	Protein_Protein	B-A	x,y,z-X,Y,Z			0	0	0	0	0	0	0	0	0	0	0	1	0	0	0	0	0	0	0	0	3ko2	DNA_Protein	I-B	x,y,z-X,Y,Z
4	4	2	4	4	0	2	0	2	0	2	3	0	2	0	0	0	0	0	6	1my7	Protein_Protein	B-A	x,y,z-X,Y,Z			2	1	0	1	0	1	1	3	0	0	0	2	0	0	1	1	2	1	1	2	3kqn	DNA_Protein	E-A	x,y,z-X,Y,Z
0	8	6	0	0	2	4	0	0	4	8	2	4	4	4	2	0	2	4	10	1myl	Protein_Protein	D-C	x,y,z-X,Y,Z			0	5	2	0	0	2	0	0	0	1	3	5	0	1	1	4	2	0	0	1	3l1p	DNA_Protein	M-B	x,y,z-X,Y,Z
0	7	5	0	0	2	2	0	0	2	8	2	4	4	4	2	0	2	4	10	1myl	Protein_Protein	B-A	x,y,z-X,Y,Z			0	5	2	0	0	2	0	0	0	0	3	4	0	1	0	5	2	0	0	1	3l1p	DNA_Protein	N-A	x,y,z-X,Y,Z
0	6	4	0	0	2	0	0	0	2	8	0	4	4	4	2	0	2	4	10	1myl	Protein_Protein	F-E	x,y,z-X,Y,Z			1	5	1	0	0	4	1	0	0	2	0	3	0	0	0	2	3	1	1	2	3l1p	DNA_Protein	M-A	x,y,z-X,Y,Z
0	2	2	0	0	0	2	2	0	0	0	0	2	0	0	4	0	0	0	2	1myl	Protein_Protein	C-B	x,y,z-X,Y,Z			1	5	1	1	0	4	0	0	0	2	0	3	0	0	0	2	3	1	1	2	3l1p	DNA_Protein	N-B	x,y,z-X,Y,Z
0	1	1	0	0	1	1	1	0	0	0	1	0	1	1	0	0	0	0	0	1myl	Protein_Protein	F-C	x,y,z-X,Y,Z			1	1	2	0	0	0	0	0	1	0	2	2	0	0	0	6	0	1	1	0	3l2c	DNA_Protein	C-A	x,y,z-X,Y,Z
0	1	2	0	0	1	3	1	0	0	1	1	0	0	0	2	0	0	0	1	1myl	Protein_Protein	E-D	x,y,z-X,Y,Z			1	1	3	0	0	0	0	1	2	0	1	0	0	0	0	2	0	1	1	0	3l2c	DNA_Protein	B-A	x,y,z-X,Y,Z
0	1	2	0	0	1	2	0	0	0	0	0	1	1	0	0	0	0	0	1	1myl	Protein_Protein	F-D	x,y,z-X,Y,Z			3	3	1	2	1	1	1	6	4	2	0	11	1	2	1	6	2	0	3	1	3l2p	DNA_Protein	D-A	x,y,z-X,Y,Z
0	1	0	0	0	0	2	0	0	0	0	0	0	1	0	0	0	0	0	0	1myl	Protein_Protein	C-A	x,y,z-X,Y,Z			3	3	1	3	0	0	0	2	2	0	1	2	0	1	2	1	0	0	2	0	3l2p	DNA_Protein	C-A	x,y,z-X,Y,Z
0	1	1	0	0	0	2	1	0	0	0	0	0	1	0	0	0	0	0	0	1myl	Protein_Protein	D-B	x,y,z-X,Y,Z			0	3	2	1	0	1	2	1	1	0	2	5	0	2	1	2	0	0	1	1	3l2p	DNA_Protein	B-A	x,y,z-X,Y,Z
0	2	1	0	0	0	1	0	0	0	1	1	0	0	0	0	0	0	0	0	1myl	Protein_Protein	E-C	x,y,z-X,Y,Z			2	4	1	0	0	1	1	1	0	0	0	0	0	0	0	0	3	0	0	1	3lap	DNA_Protein	I-B	x,y,z-X,Y,Z
2	0	6	2	0	0	8	2	4	0	10	13	0	6	6	8	0	0	4	2	1mzh	Protein_Protein	B-A	x,y,z-X,Y,Z			2	4	1	0	0	1	1	1	0	0	0	0	0	0	0	0	3	0	0	1	3lap	DNA_Protein	G-C	x,y,z-X,Y,Z
20	11	4	15	0	2	4	21	8	6	19	0	4	6	15	13	6	2	4	16	1mzj	Protein_Protein	B-A	x,y,z-X,Y,Z			2	4	1	0	0	1	1	1	0	0	0	0	0	0	0	0	3	0	0	1	3lap	DNA_Protein	K-A	x,y,z-X,Y,Z
4	8	0	3	0	0	10	2	0	2	8	8	0	2	6	2	2	0	2	0	1mzn	Protein_Protein	G-E	x,y,z-X,Y,Z			1	4	1	0	0	1	1	1	0	0	0	1	0	0	0	0	3	0	0	1	3lap	DNA_Protein	L-D	x,y,z-X,Y,Z
4	8	0	3	0	0	10	2	0	2	8	8	0	2	6	2	2	0	2	0	1mzn	Protein_Protein	C-A	x,y,z-X,Y,Z			1	4	1	0	0	1	1	1	0	0	0	1	0	0	0	0	3	0	0	1	3lap	DNA_Protein	H-E	x,y,z-X,Y,Z
1	1	0	2	0	2	3	0	2	1	5	3	1	3	1	0	1	0	0	2	1mzn	Protein_Protein	H-G	x,y,z-X,Y,Z			1	4	1	0	0	1	1	1	0	0	0	1	0	0	0	0	3	0	0	1	3lap	DNA_Protein	J-F	x,y,z-X,Y,Z
1	1	0	2	0	2	3	0	2	1	5	3	1	3	1	0	1	0	0	2	1mzn	Protein_Protein	D-C	x,y,z-X,Y,Z			1	2	1	0	0	2	1	0	0	0	1	1	0	0	0	2	1	0	1	0	3lap	DNA_Protein	L-A	x,y,z-X,Y,Z
1	1	0	2	0	2	2	0	2	1	5	3	1	3	1	0	1	0	0	2	1mzn	Protein_Protein	F-E	x,y,z-X,Y,Z			1	2	1	0	0	2	1	0	0	0	1	1	0	0	0	2	1	0	1	0	3lap	DNA_Protein	J-B	x,y,z-X,Y,Z
1	1	0	2	0	2	3	0	2	1	5	3	1	3	1	0	1	0	0	2	1mzn	Protein_Protein	B-A	x,y,z-X,Y,Z			1	2	1	0	0	2	1	0	0	0	1	1	0	0	0	2	1	0	1	0	3lap	DNA_Protein	H-C	x,y,z-X,Y,Z
4	2	0	0	0	0	6	0	2	0	4	4	0	0	2	0	2	0	2	0	1mzn	Protein_Protein	G-C	x,y,z-X,Y,Z			1	2	1	0	0	2	1	0	0	0	1	1	0	0	0	2	0	0	1	0	3lap	DNA_Protein	G-E	x,y,z-X,Y,Z
0	2	0	2	0	2	4	2	0	0	1	1	0	0	5	2	0	0	5	1	1n06	Protein_Protein	B-A	x,y,z-X,Y,Z			1	2	1	0	0	2	1	0	0	0	1	1	0	0	0	2	0	0	1	0	3lap	DNA_Protein	K-D	x,y,z-X,Y,Z
8	5	4	3	1	3	2	3	0	6	8	3	0	2	5	6	12	1	5	8	1n0l	Protein_Protein	D-C	x,y,z-X,Y,Z			1	2	1	0	0	2	1	0	0	0	1	1	0	0	0	2	0	0	1	0	3lap	DNA_Protein	I-F	x,y,z-X,Y,Z
8	5	4	4	1	4	2	3	0	6	8	3	0	3	5	6	12	1	5	8	1n0l	Protein_Protein	B-A	x,y,z-X,Y,Z			1	6	0	1	0	1	1	1	1	0	1	3	1	0	3	0	1	0	1	1	3lel	DNA_Protein	T-K	x,y,z-X,Y,Z
0	6	0	2	2	0	2	4	0	0	0	5	0	0	0	0	4	0	6	4	1n0s	Protein_Protein	B-A	x,y,z-X,Y,Z			1	6	0	1	0	1	1	1	1	0	1	3	1	0	3	0	1	0	1	1	3lel	DNA_Protein	J-A	x,y,z-X,Y,Z
6	5	4	2	0	0	6	7	0	8	2	10	0	4	14	0	6	2	4	4	1n10	Protein_Protein	B-A	x,y,z-X,Y,Z			1	6	0	1	0	1	1	1	1	0	1	3	0	0	3	0	1	0	1	1	3lel	DNA_Protein	I-E	x,y,z-X,Y,Z
5	1	2	4	0	2	1	2	0	4	7	0	0	3	1	3	5	1	0	8	1n12	Protein_Protein	B-A	x,y,z-X,Y,Z			1	6	0	1	0	1	1	1	1	0	1	2	1	0	2	0	1	0	1	1	3lel	DNA_Protein	S-O	x,y,z-X,Y,Z
5	1	2	4	0	2	1	2	0	4	8	0	0	3	1	3	5	1	0	8	1n12	Protein_Protein	D-C	x,y,z-X,Y,Z			0	8	0	0	0	2	0	0	1	0	1	3	1	1	1	1	2	0	1	1	3lel	DNA_Protein	S-K	x,y,z-X,Y,Z
2	0	4	0	0	1	1	0	0	1	0	1	0	0	0	1	4	0	0	0	1n12	Protein_Protein	C-A	x,y,z-X,Y,Z			0	7	0	0	0	2	0	0	1	0	1	2	1	1	2	2	2	0	1	1	3lel	DNA_Protein	I-A	x,y,z-X,Y,Z
2	0	2	1	0	0	0	0	0	0	0	0	0	1	0	0	0	0	0	0	1n12	Protein_Protein	B-C	x,y,z-X,Y,Z			0	8	0	0	0	1	0	0	1	0	2	1	1	1	2	1	2	0	1	1	3lel	DNA_Protein	J-E	x,y,z-X,Y,Z
3	2	3	2	0	2	2	7	0	8	0	2	0	2	0	1	2	0	0	6	1n19	Protein_Protein	B-A	x,y,z-X,Y,Z			0	8	0	0	0	2	0	0	1	0	2	2	1	1	2	1	2	0	1	1	3lel	DNA_Protein	T-O	x,y,z-X,Y,Z
25	4	10	6	8	14	10	3	10	4	38	5	0	17	8	16	8	6	12	16	1n1c	Protein_Protein	B-A	x,y,z-X,Y,Z			1	3	0	0	0	0	1	1	0	1	0	5	0	0	0	1	3	0	1	0	3lel	DNA_Protein	J-D	x,y,z-X,Y,Z
0	2	0	1	0	0	5	0	6	12	6	6	0	0	0	2	2	2	4	2	1n1d	Protein_Protein	D-C	x,y,z-X,Y,Z			0	2	0	0	0	0	1	0	0	1	0	3	0	0	0	1	3	0	1	0	3lel	DNA_Protein	S-R	x,y,z-X,Y,Z
0	2	0	1	0	0	4	0	6	12	6	6	0	0	0	0	2	2	4	2	1n1d	Protein_Protein	B-A	x,y,z-X,Y,Z			0	2	0	0	0	0	1	0	0	1	0	3	0	0	0	1	2	0	1	0	3lel	DNA_Protein	T-N	x,y,z-X,Y,Z
0	0	0	0	0	4	2	0	0	1	2	7	0	0	0	0	2	2	0	0	1n1d	Protein_Protein	C-A	x,y,z-X,Y,Z			1	2	0	0	0	0	1	0	0	1	0	3	0	0	0	1	2	0	1	0	3lel	DNA_Protein	I-H	x,y,z-X,Y,Z
0	0	0	0	0	1	0	0	0	1	0	0	0	0	0	0	0	1	0	0	1n1d	Protein_Protein	C-B	x,y,z-X,Y,Z			0	4	0	0	0	0	1	1	0	1	0	5	0	0	0	3	3	0	1	0	3lel	DNA_Protein	I-D	x,y,z-X,Y,Z
14	12	2	7	7	6	4	18	0	4	26	3	4	8	6	12	6	2	0	8	1n1e	Protein_Protein	B-A	x,y,z-X,Y,Z			0	3	0	0	0	0	1	1	0	1	0	4	0	0	0	3	3	0	2	0	3lel	DNA_Protein	T-R	x,y,z-X,Y,Z
7	4	2	4	2	3	7	3	0	16	13	5	4	8	4	6	6	1	3	6	1n1j	Protein_Protein	B-A	x,y,z-X,Y,Z			0	3	0	0	0	0	1	1	0	1	0	3	0	0	0	3	3	0	1	0	3lel	DNA_Protein	J-H	x,y,z-X,Y,Z
2	6	2	4	2	2	6	4	2	2	8	4	0	4	0	2	4	4	4	0	1n24	Protein_Protein	B-A	x,y,z-X,Y,Z			0	3	0	0	0	0	1	1	0	1	0	4	0	0	0	3	3	0	2	0	3lel	DNA_Protein	S-N	x,y,z-X,Y,Z
4	4	4	4	0	6	8	3	1	4	6	7	0	0	6	2	10	0	12	4	1n2a	Protein_Protein	B-A	x,y,z-X,Y,Z			1	4	0	0	0	0	1	2	1	1	0	3	0	0	1	0	2	0	0	1	3lel	DNA_Protein	I-G	x,y,z-X,Y,Z
25	6	6	4	2	8	6	22	0	12	10	6	4	6	8	8	16	0	4	10	1n2f	Protein_Protein	B-A	x,y,z-X,Y,Z			1	4	0	0	0	0	1	2	0	1	0	4	0	0	1	0	2	0	0	1	3lel	DNA_Protein	S-Q	x,y,z-X,Y,Z
6	6	3	4	0	6	7	2	0	2	4	4	2	0	2	4	2	4	0	4	1n2z	Protein_Protein	B-A	x,y,z-X,Y,Z			1	4	0	0	0	0	1	2	1	1	0	2	0	0	0	0	2	0	0	1	3lel	DNA_Protein	J-C	x,y,z-X,Y,Z
0	0	0	0	0	4	2	0	2	3	7	3	1	1	1	0	0	0	0	1	1n4h	Protein_Protein	B-A	x,y,z-X,Y,Z			1	4	0	0	0	0	1	2	0	1	0	2	0	0	1	0	2	0	0	1	3lel	DNA_Protein	T-M	x,y,z-X,Y,Z
1	1	1	2	0	5	2	9	1	2	3	2	1	7	3	1	3	2	7	1	1n4x	Protein_Protein	I-M	x,y,z-X,Y,Z			1	6	0	0	0	0	1	1	0	0	0	3	0	0	1	0	1	0	0	0	3lel	DNA_Protein	J-G	x,y,z-X,Y,Z
1	1	1	2	0	5	2	8	1	2	2	2	1	7	3	1	2	2	6	1	1n4x	Protein_Protein	H-L	x,y,z-X,Y,Z			1	6	0	0	0	0	1	1	0	0	0	2	0	0	1	1	1	0	0	0	3lel	DNA_Protein	T-Q	x,y,z-X,Y,Z
0	0	0	1	0	0	0	1	0	0	0	0	0	1	0	2	2	0	0	0	1n4x	Protein_Protein	I-L	x,y,z-X,Y,Z			0	6	0	0	0	0	1	1	0	0	0	2	0	0	1	1	1	0	0	0	3lel	DNA_Protein	S-M	x,y,z-X,Y,Z
1	10	4	7	1	3	7	2	3	5	8	11	1	3	0	11	4	1	5	3	1n54	Protein_Protein	B-A	x,y,z-X,Y,Z			0	6	0	0	0	0	0	1	0	0	0	2	0	0	1	1	1	0	0	0	3lel	DNA_Protein	I-C	x,y,z-X,Y,Z
12	5	2	1	0	4	6	2	2	4	4	0	2	6	4	6	9	0	4	12	1n5s	Protein_Protein	B-A	x,y,z-X,Y,Z			0	4	0	0	0	0	0	2	0	1	0	3	0	0	0	1	3	0	1	0	3lel	DNA_Protein	J-B	x,y,z-X,Y,Z
4	6	15	10	0	4	7	6	2	9	8	12	0	12	14	6	6	2	8	4	1n7z	Protein_Protein	D-C	x,y,z-X,Y,Z			0	6	0	0	0	0	0	2	0	1	1	4	0	0	0	1	2	0	1	0	3lel	DNA_Protein	I-F	x,y,z-X,Y,Z
4	6	15	10	0	4	6	6	2	9	8	12	0	12	14	7	6	2	8	5	1n7z	Protein_Protein	B-A	x,y,z-X,Y,Z			0	6	0	0	0	0	0	2	0	1	1	5	0	0	0	1	2	0	1	0	3lel	DNA_Protein	S-P	x,y,z-X,Y,Z
0	1	0	9	0	0	4	1	0	0	1	4	0	0	2	2	2	0	5	2	1n7z	Protein_Protein	D-B	x,y,z-X,Y,Z			0	4	0	0	0	0	0	2	0	1	0	4	0	0	0	1	2	0	1	0	3lel	DNA_Protein	T-L	x,y,z-X,Y,Z
0	0	2	2	0	0	0	0	2	0	0	0	0	0	2	0	0	0	0	0	1n7z	Protein_Protein	C-A	x,y,z-X,Y,Z			1	5	0	0	0	1	0	0	1	0	0	3	0	0	1	0	2	0	0	0	3lel	DNA_Protein	J-F	x,y,z-X,Y,Z
0	0	0	1	0	0	2	1	0	0	0	0	0	0	2	0	1	1	0	0	1n7z	Protein_Protein	C-B	x,y,z-X,Y,Z			1	4	0	0	0	1	0	0	1	0	0	3	0	0	1	0	2	0	0	0	3lel	DNA_Protein	T-P	x,y,z-X,Y,Z
0	0	0	2	0	0	1	1	0	0	0	0	0	0	2	1	1	1	0	0	1n7z	Protein_Protein	D-A	x,y,z-X,Y,Z			0	3	0	0	0	1	0	0	0	0	0	3	0	0	1	0	2	0	0	0	3lel	DNA_Protein	I-B	x,y,z-X,Y,Z
8	8	10	8	4	5	8	10	6	11	12	10	2	4	8	12	16	0	2	10	1n8f	Protein_Protein	D-C	x,y,z-X,Y,Z			1	2	0	0	0	1	0	0	0	0	0	3	0	0	1	0	2	0	0	0	3lel	DNA_Protein	S-L	x,y,z-X,Y,Z
8	8	10	8	4	4	8	10	6	11	12	10	2	4	8	12	16	0	2	10	1n8f	Protein_Protein	B-A	x,y,z-X,Y,Z			0	0	0	1	0	1	0	0	1	0	0	1	0	0	1	0	1	0	0	1	3lel	DNA_Protein	S-H	x,y,z-X,Y,Z
2	2	2	0	0	2	2	0	2	0	6	4	0	0	4	0	0	2	0	2	1n8f	Protein_Protein	D-B	x,y,z-X,Y,Z			0	0	0	0	0	0	0	0	0	0	0	1	0	0	0	1	0	0	0	0	3lel	DNA_Protein	I-N	x,y,z-X,Y,Z
2	2	2	0	0	2	2	1	2	0	5	3	0	0	4	0	0	2	0	2	1n8f	Protein_Protein	C-A	x,y,z-X,Y,Z			0	0	0	0	0	1	0	0	0	0	0	1	0	0	0	0	0	0	0	0	3lel	DNA_Protein	T-H	x,y,z-X,Y,Z
0	0	0	0	0	0	0	0	2	0	0	0	0	0	0	0	0	0	0	0	1n8f	Protein_Protein	C-B	x,y,z-X,Y,Z			0	0	0	0	0	1	0	1	0	0	0	0	0	0	0	0	0	0	0	0	3lel	DNA_Protein	T-G	x,y,z-X,Y,Z
0	0	0	0	0	0	0	0	2	0	0	0	0	0	0	0	0	0	0	0	1n8f	Protein_Protein	D-A	x,y,z-X,Y,Z			0	0	0	0	0	0	1	0	0	0	0	0	0	0	0	0	0	0	0	0	3lel	DNA_Protein	S-G	x,y,z-X,Y,Z
3	2	2	1	0	2	2	0	0	0	3	0	0	2	2	2	5	0	0	4	1n8w	Protein_Protein	B-A	x,y,z-X,Y,Z			1	4	0	1	0	1	1	0	0	0	2	0	1	0	2	2	0	0	1	0	3lsr	DNA_Protein	B-A	x,y,z-X,Y,Z
14	19	10	7	2	16	10	18	8	6	8	6	8	6	14	8	16	5	4	12	1n90	Protein_Protein	B-A	x,y,z-X,Y,Z			2	2	0	0	0	0	0	2	0	1	2	3	0	0	1	0	0	1	1	1	3lwi	DNA_Protein	C-A	x,y,z-X,Y,Z
4	6	6	6	0	4	4	6	2	7	6	3	0	5	6	2	5	1	0	0	1n99	Protein_Protein	B-A	x,y,z-X,Y,Z			2	2	0	0	0	0	1	2	0	1	2	3	0	0	1	0	0	1	1	1	3lwi	DNA_Protein	E-B	x,y,z-X,Y,Z
18	23	39	35	4	16	25	26	15	22	22	14	8	24	27	32	27	10	32	24	1n9e	Protein_Protein	B-A	x,y,z-X,Y,Z			0	2	0	0	0	0	0	1	1	1	1	2	0	0	1	0	0	1	0	1	3lwi	DNA_Protein	F-B	x,y,z-X,Y,Z
18	24	39	34	4	16	25	26	14	22	21	14	8	24	28	32	26	10	32	24	1n9e	Protein_Protein	D-C	x,y,z-X,Y,Z			0	2	0	0	0	0	0	1	1	1	1	2	0	0	1	0	0	1	0	1	3lwi	DNA_Protein	D-A	x,y,z-X,Y,Z
6	0	4	2	0	0	2	0	0	0	2	0	0	0	0	0	4	0	2	0	1n9e	Protein_Protein	C-B	x,y,z-X,Y,Z			0	0	0	1	0	0	0	0	0	1	0	3	0	0	1	0	0	0	0	0	3lwi	DNA_Protein	F-A	x,y,z-X,Y,Z
0	0	1	0	0	0	0	1	0	0	0	1	0	1	1	0	1	0	0	1	1n9e	Protein_Protein	D-B	x,y,z-X,Y,Z			1	3	4	1	1	2	1	2	2	1	1	1	2	1	1	2	1	0	4	1	3m7k	DNA_Protein	C-A	x,y,z-X,Y,Z
0	0	1	0	0	0	0	1	0	0	0	1	0	0	1	0	1	0	0	1	1n9e	Protein_Protein	C-A	x,y,z-X,Y,Z			0	4	3	0	0	2	0	0	0	1	0	2	2	0	2	0	1	0	1	0	3m7k	DNA_Protein	B-A	x,y,z-X,Y,Z
0	0	0	2	0	0	0	0	0	0	0	0	0	0	0	0	0	0	0	0	1n9e	Protein_Protein	D-A	x,y,z-X,Y,Z			2	4	1	1	1	0	0	0	0	3	0	1	0	0	0	3	0	0	0	0	3mky	DNA_Protein	T-B	x,y,z-X,Y,Z
2	0	5	0	0	2	2	8	0	4	0	0	0	6	6	2	8	2	6	4	1n9g	Protein_Protein	F-E	x,y,z-X,Y,Z			0	3	1	0	0	0	0	1	0	1	0	2	0	0	0	1	1	0	0	0	3mky	DNA_Protein	U-B	x,y,z-X,Y,Z
2	0	4	0	0	2	2	8	0	4	0	0	0	6	6	2	10	2	6	3	1n9g	Protein_Protein	C-A	x,y,z-X,Y,Z			1	4	5	0	1	0	0	1	1	0	0	2	1	1	0	3	1	0	0	0	3mlp	DNA_Protein	C-A	x,y,z-X,Y,Z
2	0	4	0	0	2	0	8	0	4	0	0	0	6	6	2	9	2	6	4	1n9g	Protein_Protein	D-B	x,y,z-X,Y,Z			1	4	6	0	1	0	0	1	1	0	0	2	1	1	0	3	1	0	0	0	3mlp	DNA_Protein	G-E	x,y,z-X,Y,Z
1	2	2	4	0	2	4	0	0	0	1	2	0	0	2	1	2	1	0	1	1n9g	Protein_Protein	E-B	x,y,z-X,Y,Z			2	5	7	0	1	0	1	3	2	0	2	5	1	1	1	2	0	0	0	1	3mlp	DNA_Protein	H-E	x,y,z-X,Y,Z
1	1	2	4	0	2	4	0	0	0	1	4	0	0	2	1	2	1	0	0	1n9g	Protein_Protein	D-C	x,y,z-X,Y,Z			2	4	7	0	1	0	1	2	2	0	2	5	1	1	1	2	0	0	0	1	3mlp	DNA_Protein	D-A	x,y,z-X,Y,Z
2	0	0	1	0	3	2	0	1	0	1	2	0	1	1	0	6	0	0	1	1n9g	Protein_Protein	B-A	x,y,z-X,Y,Z			1	3	6	0	1	0	0	1	1	0	0	2	1	1	0	3	1	0	0	0	3mlp	DNA_Protein	H-F	x,y,z-X,Y,Z
2	0	0	1	0	4	2	0	1	0	1	2	0	1	1	0	6	0	0	1	1n9g	Protein_Protein	F-D	x,y,z-X,Y,Z			1	3	5	0	1	0	0	1	1	0	0	2	1	1	1	3	1	0	0	0	3mlp	DNA_Protein	D-B	x,y,z-X,Y,Z
10	22	0	6	0	4	14	7	2	4	15	4	4	14	14	3	6	0	8	12	1n9w	Protein_Protein	B-A	x,y,z-X,Y,Z			1	3	7	0	1	1	1	2	2	0	1	4	0	1	1	1	0	0	0	0	3mlp	DNA_Protein	C-B	x,y,z-X,Y,Z
9	8	5	6	2	7	8	12	2	6	15	4	0	4	0	12	4	0	0	9	1na6	Protein_Protein	B-A	x,y,z-X,Y,Z			1	2	7	0	1	1	1	2	2	0	1	4	0	1	1	2	0	0	0	1	3mlp	DNA_Protein	G-F	x,y,z-X,Y,Z
0	0	1	4	7	8	6	6	4	0	4	6	1	0	3	1	8	0	0	4	1ncf	Protein_Protein	B-A	x,y,z-X,Y,Z			0	2	0	0	0	0	0	0	0	0	0	0	0	0	0	0	0	0	0	0	3mlp	DNA_Protein	D-E	x,y,z-X,Y,Z
2	0	2	4	0	8	6	1	4	6	7	2	6	2	8	2	4	4	6	8	1nd5	Protein_Protein	B-A	x,y,z-X,Y,Z			0	1	0	0	0	0	0	0	0	0	0	0	0	0	0	0	0	0	0	0	3mlp	DNA_Protein	H-A	x,y,z-X,Y,Z
2	0	2	4	0	10	7	2	4	6	7	2	6	2	12	1	4	4	6	7	1nd5	Protein_Protein	D-C	x,y,z-X,Y,Z			4	3	2	2	0	3	1	5	2	0	0	1	0	1	1	1	1	2	2	1	3mx4	DNA_Protein	J-D	x,y,z-X,Y,Z
0	2	2	0	0	4	6	5	2	0	1	5	1	0	2	4	2	0	0	0	1nd5	Protein_Protein	D-A	x,y,z-X,Y,Z			4	4	2	2	0	2	1	5	1	0	0	2	0	1	2	1	1	2	2	2	3mx4	DNA_Protein	L-H	x,y,z-X,Y,Z
0	1	3	0	0	3	0	0	1	2	1	4	0	1	3	4	2	0	1	0	1nd5	Protein_Protein	C-A	x,y,z-X,Y,Z			4	3	2	2	0	2	1	4	2	0	0	2	0	1	2	1	1	2	2	1	3mx4	DNA_Protein	P-B	x,y,z-X,Y,Z
0	1	1	0	0	1	0	0	0	2	0	0	0	1	3	3	1	0	1	0	1nd5	Protein_Protein	D-B	x,y,z-X,Y,Z			4	3	2	2	0	3	0	5	2	0	0	1	0	1	1	1	1	2	2	1	3mx4	DNA_Protein	M-C	x,y,z-X,Y,Z
8	4	4	6	0	2	10	5	6	4	4	9	4	2	2	4	7	0	4	4	1nf6	Protein_Protein	B-A	x,y,z-X,Y,Z			4	3	2	2	0	2	1	5	2	0	0	1	0	0	2	1	1	2	2	1	3mx4	DNA_Protein	K-A	x,y,z-X,Y,Z
8	4	4	6	0	2	10	5	6	4	4	8	4	2	2	4	8	0	4	4	1nf6	Protein_Protein	D-C	x,y,z-X,Y,Z			4	3	2	2	0	2	1	5	1	0	0	2	0	0	1	1	1	2	1	2	3mx4	DNA_Protein	O-E	x,y,z-X,Y,Z
8	4	4	6	0	2	10	5	6	4	4	8	4	2	2	4	7	0	4	4	1nf6	Protein_Protein	J-I	x,y,z-X,Y,Z			4	4	2	2	0	3	1	4	1	0	0	2	0	1	1	1	1	2	1	2	3mx4	DNA_Protein	N-G	x,y,z-X,Y,Z
8	4	4	6	0	2	10	5	6	4	4	8	4	2	2	4	7	0	4	4	1nf6	Protein_Protein	N-M	x,y,z-X,Y,Z			4	4	2	2	0	3	0	4	1	0	0	2	0	1	2	2	1	2	1	2	3mx4	DNA_Protein	I-F	x,y,z-X,Y,Z
8	4	4	6	0	2	10	5	6	4	4	8	4	2	2	4	6	0	4	4	1nf6	Protein_Protein	H-G	x,y,z-X,Y,Z			1	5	1	0	0	0	0	2	1	0	0	1	0	0	1	1	1	1	0	0	3mx4	DNA_Protein	I-D	x,y,z-X,Y,Z
8	4	4	6	0	2	10	5	6	4	4	8	4	2	2	4	6	0	4	4	1nf6	Protein_Protein	L-K	x,y,z-X,Y,Z			1	5	1	0	0	0	1	2	1	0	0	0	0	0	1	1	1	0	0	0	3mx4	DNA_Protein	M-G	x,y,z-X,Y,Z
8	4	4	6	0	2	10	4	6	4	4	8	4	2	2	4	7	0	4	4	1nf6	Protein_Protein	F-E	x,y,z-X,Y,Z			1	5	1	0	0	0	1	2	1	0	0	1	0	0	1	1	1	0	0	0	3mx4	DNA_Protein	O-B	x,y,z-X,Y,Z
8	4	4	6	0	2	10	5	6	4	4	8	4	2	2	4	6	0	4	4	1nf6	Protein_Protein	P-O	x,y,z-X,Y,Z			1	5	1	0	0	0	1	3	1	0	0	0	0	0	1	1	2	0	0	0	3mx4	DNA_Protein	K-H	x,y,z-X,Y,Z
0	6	0	1	0	1	6	1	0	3	1	2	0	0	0	1	1	0	0	1	1nf6	Protein_Protein	N-B	x,y,z-X,Y,Z			1	6	1	0	0	0	0	2	1	0	0	0	0	0	1	1	1	0	0	0	3mx4	DNA_Protein	J-F	x,y,z-X,Y,Z
0	6	0	1	0	1	6	1	0	3	1	3	0	0	0	1	1	0	0	1	1nf6	Protein_Protein	N-G	x,y,z-X,Y,Z			1	5	1	0	0	0	1	2	1	0	0	1	0	0	1	0	1	1	0	0	3mx4	DNA_Protein	N-C	x,y,z-X,Y,Z
0	6	0	1	0	1	6	1	0	3	1	3	0	0	0	1	1	0	0	1	1nf6	Protein_Protein	P-K	x,y,z-X,Y,Z			2	5	1	0	0	0	0	2	1	0	0	1	0	0	1	1	1	0	0	0	3mx4	DNA_Protein	P-E	x,y,z-X,Y,Z
0	5	0	1	0	1	6	1	0	3	1	3	0	0	0	1	1	0	0	1	1nf6	Protein_Protein	I-H	x,y,z-X,Y,Z			1	4	1	0	0	0	1	2	1	0	0	1	0	0	1	1	1	0	0	0	3mx4	DNA_Protein	L-A	x,y,z-X,Y,Z
1	5	0	1	0	1	6	1	0	3	1	3	0	0	0	1	1	0	0	1	1nf6	Protein_Protein	K-F	x,y,z-X,Y,Z			0	0	0	1	0	0	0	0	0	0	0	2	0	1	0	0	0	0	0	0	3mx4	DNA_Protein	K-C	x,y,z-X,Y,Z
0	6	0	1	0	2	5	1	0	3	1	3	0	0	0	1	1	0	0	1	1nf6	Protein_Protein	G-B	x,y,z-X,Y,Z			0	0	0	0	0	0	0	0	0	0	0	1	0	0	0	0	0	0	0	0	3mx4	DNA_Protein	K-G	x,y,z-X,Y,Z
0	5	0	1	0	1	5	1	0	3	1	3	0	0	0	1	1	0	0	1	1nf6	Protein_Protein	P-F	x,y,z-X,Y,Z			1	0	0	0	0	0	0	0	0	0	0	1	0	0	0	0	0	0	0	0	3mx4	DNA_Protein	L-G	x,y,z-X,Y,Z
0	4	0	1	0	1	6	1	0	3	1	3	0	0	0	1	1	0	0	1	1nf6	Protein_Protein	E-D	x,y,z-X,Y,Z			1	1	1	0	0	1	2	1	0	0	2	2	0	0	0	0	1	0	0	0	3mzh	DNA_Protein	D-B	x,y,z-X,Y,Z
2	0	2	4	0	0	1	1	1	1	2	2	1	0	0	1	3	0	2	0	1nf6	Protein_Protein	L-F	x,y,z-X,Y,Z			1	1	1	0	0	1	2	1	0	0	2	2	0	0	0	0	1	0	0	0	3mzh	DNA_Protein	C-A	x,y,z-X,Y,Z
2	0	2	4	0	0	1	1	1	1	2	2	1	0	0	1	3	0	2	0	1nf6	Protein_Protein	I-G	x,y,z-X,Y,Z			1	3	0	1	0	0	1	1	0	0	0	1	0	0	1	1	1	0	0	1	3mzh	DNA_Protein	C-B	x,y,z-X,Y,Z
2	0	2	4	0	0	1	1	1	1	2	2	1	0	0	1	3	0	2	0	1nf6	Protein_Protein	O-K	x,y,z-X,Y,Z			1	3	0	1	0	0	1	1	0	0	0	1	0	0	1	1	1	0	0	1	3mzh	DNA_Protein	D-A	x,y,z-X,Y,Z
2	0	2	3	0	0	1	1	1	1	2	2	1	0	0	1	3	0	2	0	1nf6	Protein_Protein	H-B	x,y,z-X,Y,Z			1	3	0	1	0	1	1	0	1	0	3	2	2	2	1	2	0	0	0	1	3n1j	DNA_Protein	B-A	x,y,z-X,Y,Z
2	0	2	4	0	0	1	1	1	1	2	2	1	0	0	1	3	0	2	0	1nf6	Protein_Protein	N-A	x,y,z-X,Y,Z			0	3	0	1	0	0	0	0	0	1	2	4	0	1	0	4	1	1	0	0	3n6s	DNA_Protein	C-A	x,y,z-X,Y,Z
2	0	2	4	0	0	0	1	1	1	2	2	1	0	0	1	3	0	2	0	1nf6	Protein_Protein	E-C	x,y,z-X,Y,Z			0	4	1	0	0	0	0	0	0	0	0	3	0	1	0	0	1	1	0	0	3n6s	DNA_Protein	B-A	x,y,z-X,Y,Z
2	0	2	4	0	0	0	1	1	1	2	2	1	0	0	1	3	0	2	0	1nf6	Protein_Protein	M-G	x,y,z-X,Y,Z			0	2	1	0	0	1	1	0	0	1	1	6	0	0	0	4	1	0	1	2	3nbn	DNA_Protein	Y-A	x,y,z-X,Y,Z
2	0	2	4	0	0	0	1	1	1	2	2	1	0	0	1	3	0	2	0	1nf6	Protein_Protein	P-E	x,y,z-X,Y,Z			0	2	1	1	0	1	1	1	0	1	1	7	0	0	0	4	0	0	1	1	3nbn	DNA_Protein	X-D	x,y,z-X,Y,Z
2	1	1	2	0	0	2	1	0	0	0	0	0	0	0	0	0	0	0	0	1nf6	Protein_Protein	O-A	x,y,z-X,Y,Z			0	2	0	0	1	1	1	0	0	0	0	5	0	2	0	1	2	0	0	0	3nbn	DNA_Protein	X-A	x,y,z-X,Y,Z
[truncated: 19,240 more rows]
