# Supplementary material for: On Nature’s Strategy for Assigning Genetic Code Multiplicity
Source: PLoS One. 2016 Feb 5;11(2):e0148174. doi: 10.1371/journal.pone.0148174 (PMC4746209; doi:10.1371/journal.pone.0148174)
Supplement: S2 Table — (ODS) [file pone.0148174.s002.ods]

## Sheet: Foglio1
Protein – DNA interatomic contacts
#	ALA-DNA		#	ARG-DNA		#	ASN-DNA		#	ASP-DNA		#	CYS-DNA		#	GLN-DNA		#	GLU-DNA		#	GLY-DNA		#	HIS-DNA		#	ILE-DNA		#	LEU-DNA		#	LYS-DNA		#	MET-DNA		#	PHE-DNA		#	PRO-DNA		#	SER-DNA		#	THR-DNA
2	O-ALA-C1'		2	CZ-ARG-C1'		2	CB-ASN-C1'		2	O-ASP-C1'		1	SG-CYS-C1'		3	NE2-GLN-C1'		1	OE2-GLU-C1'		7	O-GLY-C1'		1	NE2-HIS-C1'		3	CD1-ILE-C2		1	CD2-LEU-C1'		1	CB-LYS-C1'		1	CB-MET-C2		2	CE1-PHE-C1'		2	CG-PRO-C1'		1	OG-SER-C1'		1	OG1-THR-C1'
1	CA-ALA-C2		9	NH1-ARG-C1'		2	ND2-ASN-C1'		1	OD1-ASP-C1'		1	SG-CYS-C2'		4	OE1-GLN-C1'		1	OE1-GLU-C2		1	CA-GLY-C2		1	O-HIS-C1'		1	CG2-ILE-C2		1	CA-LEU-C2		6	O-LYS-C1'		5	CE-MET-C2		2	CE2-PHE-C1'		1	CB-PRO-C2		1	O-SER-C1'		1	O-THR-C1'
1	CB-ALA-C2		4	NH2-ARG-C1'		4	O-ASN-C1'		1	CG-ASP-C2		2	O-CYS-C3'		5	NE2-GLN-C2		2	OE2-GLU-C2		2	C-GLY-C2		1	CD2-HIS-C2		1	O-ILE-C2		2	CD1-LEU-C2		1	CE-LYS-C2		2	SD-MET-C2		3	CZ-PHE-C1'		2	CG-PRO-C2		1	OG-SER-C2		1	CG2-THR-C2
2	N-ALA-C2		3	O-ARG-C1'		4	OD1-ASN-C1'		1	O-ASP-C2		3	O-CYS-C5'		1	N-GLN-C2		2	OE1-GLU-C2'		7	O-GLY-C2		1	C-HIS-C2'		3	CD1-ILE-C2'		2	O-LEU-C2		2	NZ-LYS-C2		1	CE-MET-C2'		1	CA-PHE-C2		1	O-PRO-C2		4	O-SER-C2		4	CG2-THR-C2'
1	CA-ALA-C2'		2	CB-ARG-C2		1	CB-ASN-C2		1	OD1-ASP-C2		1	SG-CYS-C5'		3	CD-GLN-C2'		2	OE2-GLU-C2'		1	CA-GLY-C2'		2	NE2-HIS-C2'		1	O-ILE-C2'		3	CD2-LEU-C2'		2	O-LYS-C2		4	O-MET-C2'		3	CB-PHE-C2		1	O-PRO-C3'		3	CB-SER-C2'		5	OG1-THR-C2'
3	CB-ALA-C2'		1	CD-ARG-C2		3	ND2-ASN-C2		1	CG-ASP-C2'		1	C-CYS-N2		4	NE2-GLN-C2'		1	CD-GLU-C3'		5	O-GLY-C2'		3	O-HIS-C2'		4	CG2-ILE-C3'		1	O-LEU-C2'		2	CE-LYS-C2'		3	CE-MET-C3'		5	CD2-PHE-C2		1	CB-PRO-C4		11	OG-SER-C2'		5	O-THR-C2'
1	N-ALA-C2'		2	CG-ARG-C2		1	O-ASN-C2		2	OD1-ASP-C2'		1	N-CYS-N2		7	OE1-GLN-C2'		1	CG-GLU-C3'		1	O-GLY-C3'		2	NE2-HIS-C3'		1	O-ILE-C3'		1	CD1-LEU-C3'		1	N-LYS-C2'		1	CE-MET-C4		5	CE1-PHE-C2		1	CG-PRO-C4		9	O-SER-C2'		4	CG2-THR-C3'
2	O-ALA-C2'		1	CZ-ARG-C2		4	OD1-ASN-C2		3	OD2-ASP-C2'		1	O-CYS-N2		1	O-GLN-C2'		3	OE1-GLU-C3'		3	C-GLY-C4'		1	CB-HIS-C4		3	CD1-ILE-C4'		1	CD2-LEU-C3'		4	NZ-LYS-C2'		2	CG-MET-C4		5	CE2-PHE-C2		1	CG-PRO-C4'		1	CB-SER-C3'		11	OG1-THR-C3'
1	CB-ALA-C3'		1	N-ARG-C2		1	CB-ASN-C2'		4	OD1-ASP-C3'		1	CA-CYS-N3		1	CD-GLN-C3'		1	OE1-GLU-C4		1	N-GLY-C4'		1	CD2-HIS-C4		2	O-ILE-C4'		1	O-LEU-C3'		3	O-LYS-C2'		1	SD-MET-C4		9	CZ-PHE-C2		2	O-PRO-C4'		25	OG-SER-C3'		1	O-THR-C3'
1	O-ALA-C3'		7	NH1-ARG-C2		13	ND2-ASN-C2'		2	OD2-ASP-C3'		1	C-CYS-N3		2	NE2-GLN-C3'		1	O-GLU-C4		20	O-GLY-C4'		1	CE1-HIS-C4		2	CD1-ILE-C5		2	CD2-LEU-C4		3	CD-LYS-C3'		2	CE-MET-C4'		3	O-PHE-C2		3	CG-PRO-C5		1	O-SER-C3'		1	CB-THR-C4
2	CB-ALA-C4'		6	NH2-ARG-C2		6	O-ASN-C2'		1	O-ASP-C4		2	SG-CYS-N3		2	OE1-GLN-C3'		1	CG-GLU-C4'		1	CA-GLY-C5		3	NE2-HIS-C4		1	CG1-ILE-C5		1	CB-LEU-C4'		2	CE-LYS-C3'		5	O-MET-C4'		1	CD1-PHE-C2'		3	O-PRO-C5		1	CA-SER-C4		1	CG2-THR-C4
8	O-ALA-C4'		3	CD-ARG-C2'		8	OD1-ASN-C2'		1	CB-ASP-C4'		7	SG-CYS-N4		3	O-GLN-C3'		4	OE1-GLU-C4'		5	N-GLY-C5		1	O-HIS-C4		1	CG2-ILE-C5		3	O-LEU-C4'		6	NZ-LYS-C3'		1	SD-MET-C4'		1	CD2-PHE-C2'		1	CB-PRO-C5'		1	CB-SER-C4		1	CB-THR-C4'
2	O-ALA-C5		1	CZ-ARG-C2'		5	ND2-ASN-C3'		2	CG-ASP-C4'		1	SG-CYS-N6		1	NE2-GLN-C4		3	OE2-GLU-C4'		2	O-GLY-C5		3	CE1-HIS-C4'		2	CD1-ILE-C5'		2	CD1-LEU-C5'		9	O-LYS-C3'		3	CE-MET-C5		4	CE2-PHE-C2'		2	CD-PRO-C5'		1	N-SER-C4		3	CG2-THR-C4'
6	CB-ALA-C5'		1	NE-ARG-C2'		1	O-ASN-C3'		2	O-ASP-C4'		1	O-CYS-O3'		3	OE1-GLN-C4		4	O-GLU-C4'		4	CA-GLY-C5'		5	ND1-HIS-C4'		1	CG1-ILE-C5'		1	CD2-LEU-C5'		1	CB-LYS-C4'		1	O-MET-C5		2	CZ-PHE-C2'		11	CG-PRO-C5'		2	OG-SER-C4		13	OG1-THR-C4'
10	O-ALA-C5'		11	NH1-ARG-C2'		1	CG-ASN-C4'		5	OD1-ASP-C4'		1	CB-CYS-O4'		1	O-GLN-C4		1	CD-GLU-C5		1	C-GLY-C5'		3	NE2-HIS-C4'		3	CG2-ILE-C5'		5	O-LEU-C5'		1	CD-LYS-C4'		1	SD-MET-C5		1	CB-PHE-C3'		3	O-PRO-C5'		1	N-SER-C4'		11	O-THR-C4'
1	CB-ALA-C6		9	NH2-ARG-C2'		4	ND2-ASN-C4'		3	OD2-ASP-C4'		3	SG-CYS-O4'		2	CG-GLN-C4'		2	CG-GLU-C5		2	N-GLY-C5'		6	O-HIS-C4'		24	O-ILE-C5'		1	CD1-LEU-C6		1	CE-LYS-C4'		1	C-MET-C5'		1	CD1-PHE-C3'		2	CG-PRO-C6		11	OG-SER-C4'		3	CG2-THR-C5
1	O-ALA-N1		5	O-ARG-C2'		2	O-ASN-C4'		1	O-ASP-C5		1	O-CYS-O5'		9	NE2-GLN-C4'		4	OE1-GLU-C5		34	O-GLY-C5'		1	CA-HIS-C5		2	CG1-ILE-C6		1	CB-LEU-C8		1	N-LYS-C4'		5	O-MET-C5'		1	CD2-PHE-C3'		2	O-PRO-C8		10	O-SER-C4'		9	OG1-THR-C5
1	C-ALA-N2		1	CD-ARG-C3'		7	OD1-ASN-C4'		1	OD1-ASP-C5		3	SG-CYS-O5'		11	OE1-GLN-C4'		7	OE2-GLU-C5		2	O-GLY-C6		3	CE1-HIS-C5		4	CG2-ILE-C8		2	CD1-LEU-C8		7	NZ-LYS-C4'		1	SD-MET-C5'		1	CE2-PHE-C3'		1	CG-PRO-N1		1	CA-SER-C5		3	O-THR-C5
2	CB-ALA-N2		1	CG-ARG-C3'		7	ND2-ASN-C5		4	OD2-ASP-C5		1	CA-CYS-OP1		8	O-GLN-C4'		1	CA-GLU-C5'		2	C-GLY-C8		1	C-HIS-C5		1	O-ILE-C8		2	CD1-LEU-N1		19	O-LYS-C4'		2	CE-MET-C6		2	O-PHE-C3'		1	O-PRO-N1		2	CB-SER-C5		2	CB-THR-C5'
1	N-ALA-N2		1	CZ-ARG-C3'		8	OD1-ASN-C5		1	C-ASP-C5'		3	CB-CYS-OP1		7	CD-GLN-C5		6	CD-GLU-C5'		5	O-GLY-C8		2	ND1-HIS-C5		1	CD1-ILE-N1		1	N-LEU-N1		2	CE-LYS-C5		2	SD-MET-C6		1	CD1-PHE-C4		5	O-PRO-N2		6	OG-SER-C5		6	CG2-THR-C5'
9	O-ALA-N2		2	NE-ARG-C3'		2	C-ASN-C5'		1	CB-ASP-C5'		6	N-CYS-OP1		6	NE2-GLN-C5		5	OE1-GLU-C5'		4	CA-GLY-N1		2	NE2-HIS-C5		2	CG2-ILE-N1		2	O-LEU-N1		2	NZ-LYS-C5		1	CB-MET-C8		2	CD2-PHE-C4		1	CB-PRO-N3		2	CA-SER-C5'		18	OG1-THR-C5'
4	CB-ALA-N3		6	NH1-ARG-C3'		1	CB-ASN-C5'		10	O-ASP-C5'		2	SG-CYS-OP1		7	OE1-GLN-C5		7	OE2-GLU-C5'		3	O-GLY-N1		3	CD2-HIS-C5'		2	N-ILE-N1		1	CB-LEU-N2		4	CB-LYS-C5'		2	SD-MET-C8		5	CE1-PHE-C4		2	CD-PRO-N3		4	CB-SER-C5'		15	O-THR-C5'
1	N-ALA-N3		11	NH2-ARG-C3'		11	ND2-ASN-C5'		6	OD1-ASP-C5'		1	CA-CYS-OP2		1	O-GLN-C5		11	O-GLU-C5'		10	CA-GLY-N2		6	CE1-HIS-C5'		2	O-ILE-N1		1	CD1-LEU-N2		3	CE-LYS-C5'		1	N-MET-N1		2	CE2-PHE-C4		5	CG-PRO-N3		2	N-SER-C5'		2	OG1-THR-C6
2	O-ALA-N3		2	N-ARG-C4		7	O-ASN-C5'		5	OD2-ASP-C5'		3	CB-CYS-OP2		1	CB-GLN-C5'		1	OE1-GLU-C6		6	C-GLY-N2		4	ND1-HIS-C5'		1	CA-ILE-N2		4	O-LEU-N2		1	CG-LYS-C5'		1	O-MET-N1		1	CG-PHE-C4		1	N-PRO-N3		21	OG-SER-C5'		1	O-THR-C6
7	CB-ALA-N4		1	NE-ARG-C4		5	OD1-ASN-C5'		1	O-ASP-C6		22	N-CYS-OP2		9	CD-GLN-C5'		2	OE2-GLU-C6		1	N-GLY-N2		3	NE2-HIS-C5'		2	CD1-ILE-N2		2	CD1-LEU-N3		14	NZ-LYS-C5'		1	CE-MET-N2		3	CZ-PHE-C4		1	CG-PRO-N4		9	O-SER-C5'		7	OG1-THR-C8
5	O-ALA-N4		4	NH1-ARG-C4		3	ND2-ASN-C6		1	OD1-ASP-C6		3	SG-CYS-OP2		2	CG-GLN-C5'		1	O-GLU-C6		38	O-GLY-N2		10	O-HIS-C5'		1	O-ILE-N2		3	CD2-LEU-N3		23	O-LYS-C5'		1	CG-MET-N2		1	CD1-PHE-C4'		3	O-PRO-N4		1	CB-SER-C6		5	O-THR-C8
7	CB-ALA-N6		3	NH2-ARG-C4		1	O-ASN-C6		1	OD2-ASP-C6					15	NE2-GLN-C5'		1	OE1-GLU-C8		17	CA-GLY-N3		2	CE1-HIS-C6		3	CD1-ILE-N3		1	CG-LEU-N3		2	NZ-LYS-C8		1	O-MET-N2		2	CD2-PHE-C4'		2	CG-PRO-N6		6	OG-SER-C6		3	OG1-THR-N1
6	O-ALA-N6		2	O-ARG-C4		3	OD1-ASN-C6		1	N-ASP-C8					15	OE1-GLN-C5'		2	OE2-GLU-C8		4	C-GLY-N3		1	CG-HIS-C6		1	CG2-ILE-N3		1	N-LEU-N3		2	O-LYS-C8		3	CE-MET-N3		1	CZ-PHE-C4'		1	CB-PRO-N7		1	CB-SER-C8		1	CB-THR-N2
1	CB-ALA-N7		1	CB-ARG-C4'		7	ND2-ASN-C8		1	O-ASP-C8					2	O-GLN-C5'		3	N-GLU-N1		3	N-GLY-N3		2	ND1-HIS-C6		1	CD1-ILE-N4		2	CD1-LEU-N6		3	NZ-LYS-N1		6	CG-MET-N3		2	O-PHE-C4'		2	CG-PRO-N7		9	OG-SER-C8		3	CG2-THR-N2
7	CA-ALA-O2		5	CD-ARG-C4'		1	O-ASN-C8		1	CB-ASP-N1					1	CD-GLN-C6		8	OE1-GLU-N1		9	O-GLY-N3		2	NE2-HIS-C6		5	O-ILE-N4		2	N-LEU-N6		4	O-LYS-N1		1	C-MET-N3		2	CD1-PHE-C5		1	CB-PRO-O2		2	N-SER-N1		9	OG1-THR-N2
1	C-ALA-O2		18	CZ-ARG-C4'		1	OD1-ASN-C8		1	CG-ASP-N1					4	NE2-GLN-C6		6	OE2-GLU-N1		9	CA-GLY-N4		2	CD2-HIS-C8		2	CD1-ILE-N6		1	CD2-LEU-N7		1	CE-LYS-N2		1	N-MET-N3		2	CE2-PHE-C5		5	CD-PRO-O2		5	OG-SER-N1		4	CG2-THR-N3
7	CB-ALA-O2		14	NE-ARG-C4'		1	N-ASN-N1		1	O-ASP-N1					4	OE1-GLN-C6		3	O-GLU-N1		1	C-GLY-N4		1	CE1-HIS-C8		1	CG2-ILE-N6		1	N-LEU-N7		5	NZ-LYS-N2		3	SD-MET-N3		2	C-PHE-C5		2	CG-PRO-O2		6	O-SER-N1		10	OG1-THR-N3
9	N-ALA-O2		42	NH1-ARG-C4'		2	ND2-ASN-N1		9	OD1-ASP-N1					2	O-GLN-C6		3	OE1-GLU-N2		5	N-GLY-N4		2	NE2-HIS-C8		1	CD1-ILE-N7		2	CD2-LEU-N9		11	O-LYS-N2		1	SD-MET-N4		1	CZ-PHE-C5		2	N-PRO-O2		1	CB-SER-N2		1	CA-THR-N4
4	CA-ALA-O3'		38	NH2-ARG-C4'		6	OD1-ASN-N1		8	OD2-ASP-N1					2	NE2-GLN-C8		5	OE2-GLU-N2		9	O-GLY-N4		1	CD2-HIS-N1		5	CG2-ILE-N7		5	CD1-LEU-O2		1	CB-LYS-N3		1	CE-MET-N6		3	O-PHE-C5		3	CA-PRO-O3'		1	C-SER-N2		1	CB-THR-N4
12	CB-ALA-O3'		11	O-ARG-C4'		1	CG-ASN-N2		10	OD1-ASP-N2					2	OE1-GLN-C8		4	O-GLU-N2		4	CA-GLY-N6		1	CG-HIS-N1		1	N-ILE-N7		3	C-LEU-O2		1	CE-LYS-N3		3	O-MET-N6		1	CD1-PHE-C5'		2	CB-PRO-O3'		17	OG-SER-N2		7	CG2-THR-N4
9	N-ALA-O3'		1	CB-ARG-C5		3	ND2-ASN-N2		9	OD2-ASP-N2					1	CD-GLN-N1		1	CG-GLU-N3		1	C-GLY-N6		2	NE2-HIS-N2		1	CG2-ILE-N9		3	O-LEU-O2		5	N-LYS-N3		2	SD-MET-N6		1	CD2-PHE-C5'		9	CD-PRO-O3'		10	O-SER-N2		1	N-THR-N4
5	CA-ALA-O4'		5	CZ-ARG-C5		6	O-ASN-N2		2	N-ASP-N3					2	NE2-GLN-N1		2	OE1-GLU-N3		3	O-GLY-N6		1	N-HIS-N2		1	CB-ILE-O2		5	CD1-LEU-O3'		24	NZ-LYS-N3		1	CB-MET-N7		2	CE1-PHE-C5'		6	CG-PRO-O3'		5	CB-SER-N3		25	OG1-THR-N4
11	CB-ALA-O4'		1	N-ARG-C5		26	OD1-ASN-N2		1	O-ASP-N3					10	OE1-GLN-N1		1	OE2-GLU-N3		9	CA-GLY-N7		4	CD2-HIS-N3		3	CD1-ILE-O2		7	CD2-LEU-O3'		2	O-LYS-N3		2	CE-MET-N7		5	CE2-PHE-C5'		1	C-PRO-O3'		23	OG-SER-N3		19	O-THR-N4
2	N-ALA-O4'		5	NE-ARG-C5		1	CB-ASN-N3		1	OD2-ASP-N3					1	O-GLN-N1		1	O-GLU-N3		2	C-GLY-N7		2	CE1-HIS-N3		2	CG2-ILE-O2		8	O-LEU-O3'		2	CE-LYS-N4		1	CE-MET-N9		1	CZ-PHE-C5'		4	O-PRO-O3'		1	CA-SER-N4		2	CB-THR-N6
4	O-ALA-O4'		12	NH1-ARG-C5		3	N-ASN-N3		7	O-ASP-N4					8	NE2-GLN-N2		3	CD-GLU-N4		17	N-GLY-N7		11	NE2-HIS-N3		3	N-ILE-O2		7	CB-LEU-O4'		1	CG-LYS-N4		1	CB-MET-O2		7	O-PHE-C5'		1	CA-PRO-O4'		1	CB-SER-N4		1	CG2-THR-N6
1	CA-ALA-O5'		11	NH2-ARG-C5		19	ND2-ASN-N3		37	OD1-ASP-N4					25	OE1-GLN-N2		1	CG-GLU-N4		1	O-GLY-N7		1	O-HIS-N3		1	O-ILE-O2		2	CD1-LEU-O4'		1	C-LYS-N4		2	C-MET-O2		2	CB-PHE-C6		8	CB-PRO-O4'		1	N-SER-N4		14	OG1-THR-N6
5	CB-ALA-O5'		3	O-ARG-C5		8	OD1-ASN-N3		73	OD2-ASP-N4					5	O-GLN-N2		56	OE1-GLU-N4		13	CA-GLY-O2		1	CA-HIS-N4		3	CA-ILE-O3'		3	CD2-LEU-O4'		2	NZ-LYS-N4		3	N-MET-O2		1	CE1-PHE-C6		2	CD-PRO-O4'		22	OG-SER-N4		3	O-THR-N6
4	O-ALA-O5'		17	CD-ARG-C5'		1	CG-ASN-N4		1	CB-ASP-N6					3	CD-GLN-N3		68	OE2-GLU-N4		1	C-GLY-O2		3	CD2-HIS-N4		6	CD1-ILE-O3'		3	N-LEU-O4'		21	O-LYS-N4		1	O-MET-O2		2	CZ-PHE-C6		8	CG-PRO-O4'		4	O-SER-N4		1	CG2-THR-N7
5	CB-ALA-O6		4	CG-ARG-C5'		5	ND2-ASN-N4		2	CG-ASP-N6					1	CG-GLN-N3		4	OE1-GLU-N6		8	N-GLY-O2		1	C-HIS-N4		2	CG1-ILE-O3'		1	CD1-LEU-O5'		1	CB-LYS-N6		2	CA-MET-O3'		5	O-PHE-C6		1	N-PRO-O4'		5	CB-SER-N6		1	N-THR-N7
3	N-ALA-O6		13	CZ-ARG-C5'		32	O-ASN-N4		1	O-ASP-N6					27	NE2-GLN-N3		3	OE2-GLU-N6		2	O-GLY-O2		7	NE2-HIS-N4		8	CG2-ILE-O3'		1	CD2-LEU-O5'		1	CD-LYS-N6		3	CB-MET-O3'		2	CD1-PHE-C8		1	O-PRO-O4'		2	N-SER-N6		18	OG1-THR-N7
10	CA-ALA-OP1		16	NE-ARG-C5'		44	OD1-ASN-N4		5	OD1-ASP-N6					2	N-GLN-N3		1	OE1-GLU-N7		20	CA-GLY-O3'		8	O-HIS-N4		2	N-ILE-O3'		2	N-LEU-O5'		1	CE-LYS-N6		2	CE-MET-O3'		2	CE1-PHE-C8		1	CB-PRO-O5'		13	OG-SER-N6		4	CB-THR-O2
4	C-ALA-OP1		46	NH1-ARG-C5'		1	CG-ASN-N6		5	OD2-ASP-N6					7	OE1-GLN-N3		1	O-GLU-N9		4	C-GLY-O3'		1	CD2-HIS-N6		3	CA-ILE-O4'		1	O-LEU-O5'		1	NZ-LYS-N6		1	N-MET-O3'		1	CZ-PHE-C8		4	CG-PRO-O5'		7	O-SER-N6		5	CG2-THR-O2
28	CB-ALA-OP1		42	NH2-ARG-C5'		14	ND2-ASN-N6		1	CB-ASP-N7					1	O-GLN-N3		1	CB-GLU-O2		23	N-GLY-O3'		3	CE1-HIS-N6		5	CB-ILE-O4'		4	CA-LEU-OP1		3	O-LYS-N6		1	SD-MET-O3'		1	O-PHE-C8		1	O-PRO-O5'		2	CB-SER-N7		2	N-THR-O2
154	N-ALA-OP1		21	O-ARG-C5'		3	O-ASN-N6		1	N-ASP-N7					1	CB-GLN-N4		1	OE2-GLU-O2		5	O-GLY-O3'		1	ND1-HIS-N6		3	CD1-ILE-O4'		11	CB-LEU-OP1		1	CD-LYS-N7		1	CA-MET-O4'		3	CA-PHE-N1		1	CB-PRO-O6		2	N-SER-N7		10	OG1-THR-O2
4	O-ALA-OP1		4	CZ-ARG-C6		56	OD1-ASN-N6		1	OD2-ASP-N7					1	CD-GLN-N4		1	O-GLU-O2		1	CA-GLY-O4		2	NE2-HIS-N6		1	CG1-ILE-O4'		14	CD1-LEU-OP1		16	CE-LYS-N7		1	CB-MET-O4'		3	CB-PHE-N1		2	CD-PRO-O6		68	OG-SER-N7		1	O-THR-O2
9	CA-ALA-OP2		3	NE-ARG-C6		8	N-ASN-N7		1	CA-ASP-O2					5	CG-GLN-N4		1	CA-GLU-O3'		1	C-GLY-O4		2	O-HIS-N6		2	CG2-ILE-O4'		8	CD2-LEU-OP1		1	CG-LYS-N7		5	CE-MET-O4'		1	CD2-PHE-N1		2	CG-PRO-O6		2	CB-SER-O2		1	CA-THR-O3'
2	C-ALA-OP2		9	NH1-ARG-C6		67	ND2-ASN-N7		1	CG-ASP-O2					7	NE2-GLN-N4		3	CB-GLU-O3'		1	N-GLY-O4		3	CD2-HIS-N7		2	N-ILE-O4'		1	C-LEU-OP1		3	N-LYS-N7		2	N-MET-O4'		1	CE2-PHE-N1		26	CA-PRO-OP1		1	N-SER-O2		12	CB-THR-O3'
38	CB-ALA-OP2		8	NH2-ARG-C6		17	OD1-ASN-N7		5	N-ASP-O2					22	OE1-GLN-N4		3	CD-GLU-O3'		1	O-GLY-O4		9	CE1-HIS-N7		1	CA-ILE-O5'		107	N-LEU-OP1		219	NZ-LYS-N7		3	SD-MET-O4'		3	CZ-PHE-N1		11	CB-PRO-OP1		14	OG-SER-O2		31	CG2-THR-O3'
96	N-ALA-OP2		1	N-ARG-C8		1	CA-ASN-O2		1	OD2-ASP-O2					4	O-GLN-N4		7	CG-GLU-O3'		41	CA-GLY-O4'		6	ND1-HIS-N7		1	CB-ILE-O5'		3	O-LEU-OP1		1	CB-LYS-O2		5	CE-MET-O5'		1	N-PHE-N1		13	CD-PRO-OP1		4	CA-SER-O3'		1	C-THR-O3'
7	O-ALA-OP2		2	NE-ARG-C8		3	CB-ASN-O2		1	CA-ASP-O3'					1	CD-GLN-N6		14	OE1-GLU-O3'		11	C-GLY-O4'		21	NE2-HIS-N7		3	CD1-ILE-O5'		5	CA-LEU-OP2		5	CD-LYS-O2		1	O-MET-O5'		2	O-PHE-N1		9	CG-PRO-OP1		11	CB-SER-O3'		5	N-THR-O3'
			8	NH1-ARG-C8		2	N-ASN-O2		2	CG-ASP-O3'					12	NE2-GLN-N6		13	OE2-GLU-O3'		12	N-GLY-O4'		9	N-HIS-N7		3	CG1-ILE-O5'		9	CB-LEU-OP2		4	CE-LYS-O2		2	SD-MET-O5'		1	CB-PHE-N2		5	C-PRO-OP1		1	N-SER-O3'		27	OG1-THR-O3'
			7	NH2-ARG-C8		8	ND2-ASN-O2		5	OD1-ASP-O3'					52	OE1-GLN-N6		3	CD-GLU-O4'		16	O-GLY-O4'		1	CD2-HIS-N9		4	CG2-ILE-O5'		11	CD1-LEU-OP2		3	N-LYS-O2		2	CB-MET-O6		1	CE1-PHE-N2		7	N-PRO-OP1		31	OG-SER-O3'		5	O-THR-O3'
			3	CZ-ARG-N1		1	O-ASN-O2		6	OD2-ASP-O3'					1	CD-GLN-N7		3	CG-GLU-O4'		10	CA-GLY-O5'		1	NE2-HIS-N9		2	O-ILE-O5'		2	CD2-LEU-OP2		21	NZ-LYS-O2		4	CG-MET-O6		2	CE2-PHE-N2		3	O-PRO-OP1		6	O-SER-O3'		2	CA-THR-O4'
			1	NE-ARG-N1		1	OD1-ASN-O2		1	OD1-ASP-O4'					2	CG-GLN-N7		3	OE1-GLU-O4'		8	N-GLY-O5'		1	CE1-HIS-O2		1	CG1-ILE-O6		2	CG-LEU-OP2		2	O-LYS-O2		1	N-MET-O6		7	O-PHE-N2		6	CA-PRO-OP2		2	CA-SER-O4'		2	CB-THR-O4'
			4	NH1-ARG-N1		9	CB-ASN-O3'		2	OD2-ASP-O4'					58	NE2-GLN-N7		2	OE2-GLU-O4'		7	O-GLY-O5'		5	NE2-HIS-O2		2	CA-ILE-OP1		3	C-LEU-OP2		3	CB-LYS-O3'		1	CA-MET-OP1		1	CA-PHE-N3		20	CB-PRO-OP2		3	CB-SER-O4'		4	CG2-THR-O4'
			10	NH2-ARG-N1		1	CG-ASN-O3'		2	CA-ASP-O5'					2	N-GLN-N7		1	O-GLU-O4'		19	CA-GLY-O6		1	N-HIS-O2		2	CB-ILE-OP1		45	N-LEU-OP2		5	CD-LYS-O3'		1	CB-MET-OP1		1	CB-PHE-N3		19	CD-PRO-OP2		2	C-SER-O4'		1	N-THR-O4'
			3	O-ARG-N1		1	N-ASN-O3'		1	C-ASP-O5'					11	OE1-GLN-N7		1	CD-GLU-O5'		1	C-GLY-O6		1	CA-HIS-O3'		12	CD1-ILE-OP1		4	O-LEU-OP2		3	CE-LYS-O3'		12	CE-MET-OP1		4	CD2-PHE-N3		13	CG-PRO-OP2		3	N-SER-O4'		12	OG1-THR-O4'
			1	C-ARG-N2		19	ND2-ASN-O3'		4	O-ASP-O5'					1	O-GLN-N7		1	CG-GLU-O5'		14	N-GLY-O6		11	CB-HIS-O3'		4	CG1-ILE-OP1		1	CB-LEU-P		5	CG-LYS-O3'		15	N-MET-OP1		5	CE1-PHE-N3		2	C-PRO-OP2		32	OG-SER-O4'		2	CA-THR-O5'
			1	CB-ARG-N2		1	O-ASN-O3'		2	OD1-ASP-O5'					2	OE1-GLN-N9		1	OE1-GLU-O5'		111	CA-GLY-OP1		5	CD2-HIS-O3'		6	CG2-ILE-OP1		1	CD1-LEU-P		4	N-LYS-O3'		1	SD-MET-OP1		5	CE2-PHE-N3		1	N-PRO-OP2		2	O-SER-O4'		3	CB-THR-O5'
			1	CD-ARG-N2		7	OD1-ASN-O3'		2	OD2-ASP-O5'					1	CB-GLN-O2		5	OE2-GLU-O5'		31	C-GLY-OP1		6	CE1-HIS-O3'		1	C-ILE-OP1		1	O-LEU-P		62	NZ-LYS-O3'		10	CE-MET-OP2		1	CG-PHE-N3		1	O-PRO-OP2		3	CA-SER-O5'		12	CG2-THR-O5'
			2	CG-ARG-N2		3	CA-ASN-O4'		6	N-ASP-O6					1	CG-GLN-O2		1	CD-GLU-O6		269	N-GLY-OP1		1	CG-HIS-O3'		109	N-ILE-OP1					11	O-LYS-O3'		1	CG-MET-OP2		25	CZ-PHE-N3		1	CG-PRO-P		5	CB-SER-O5'		22	OG1-THR-O5'
			3	CZ-ARG-N2		13	CB-ASN-O4'		6	CA-ASP-OP1					22	NE2-GLN-O2		1	CG-GLU-O6		9	O-GLY-OP1		3	ND1-HIS-O3'		2	O-ILE-OP1					1	N-LYS-O4		13	N-MET-OP2		1	CG-PHE-N4		1	O-PRO-P		3	N-SER-O5'		2	CG2-THR-O6
			1	N-ARG-N2		7	CG-ASN-O4'		2	C-ASP-OP1					3	N-GLN-O2		1	OE1-GLU-O6		43	CA-GLY-OP2		11	NE2-HIS-O3'		5	CA-ILE-OP2					1	NZ-LYS-O4		5	SD-MET-OP2		1	CZ-PHE-N4					17	OG-SER-O5'		14	OG1-THR-O6
			1	NE-ARG-N2		39	ND2-ASN-O4'		12	CB-ASP-OP1					8	OE1-GLN-O2		1	OE2-GLU-O6		9	C-GLY-OP2		1	O-HIS-O3'		9	CB-ILE-OP2					4	CB-LYS-O4'					3	O-PHE-N4					2	O-SER-O5'		32	CA-THR-OP1
			6	NH1-ARG-N2		1	O-ASN-O4'		8	CG-ASP-OP1					1	CA-GLN-O3'		13	CA-GLU-OP1		121	N-GLY-OP2		3	N-HIS-O4		12	CD1-ILE-OP2					1	CD-LYS-O4'					2	CB-PHE-N6					4	CB-SER-O6		31	CB-THR-OP1
			12	NH2-ARG-N2		9	OD1-ASN-O4'		22	N-ASP-OP1					6	CB-GLN-O3'		9	CB-GLU-OP1		12	O-GLY-OP2		3	CB-HIS-O4'		9	CG1-ILE-OP2					7	CE-LYS-O4'					3	O-PHE-N6					3	N-SER-O6		67	CG2-THR-OP1
			8	O-ARG-N2		1	CA-ASN-O5'		2	O-ASP-OP1					1	CD-GLN-O3'		1	CD-GLU-OP1		1	O-GLY-OP3		10	CD2-HIS-O4'		8	CG2-ILE-OP2					3	N-LYS-O4'					1	CE1-PHE-N7					30	OG-SER-O6		5	C-THR-OP1
			1	CA-ARG-N3		2	C-ASN-O5'		20	OD1-ASP-OP1					3	CG-GLN-O3'		5	CG-GLU-OP1		2	CA-GLY-P		11	CE1-HIS-O4'		30	N-ILE-OP2					22	NZ-LYS-O4'					1	CE1-PHE-N9					52	CA-SER-OP1		215	N-THR-OP1
			6	CB-ARG-N3		1	CB-ASN-O5'		20	OD2-ASP-OP1					17	NE2-GLN-O3'		2	C-GLU-OP1		1	N-GLY-P		2	CG-HIS-O4'		7	O-ILE-OP2					1	O-LYS-O4'					2	CE2-PHE-N9					61	CB-SER-OP1		373	OG1-THR-OP1
			5	CD-ARG-N3		1	N-ASN-O5'		1	CA-ASP-OP2					1	N-GLN-O3'		30	N-GLU-OP1		4	O-GLY-P		2	ND1-HIS-O4'		2	CD1-ILE-P					1	CA-LYS-O5'					1	CB-PHE-O2					20	C-SER-OP1		7	O-THR-OP1
			4	CG-ARG-N3		10	ND2-ASN-O5'		7	CB-ASP-OP2					7	OE1-GLN-O3'		7	OE1-GLU-OP1					10	NE2-HIS-O4'		1	CG2-ILE-P					1	CB-LYS-O5'					1	CD1-PHE-O2					189	N-SER-OP1		21	CA-THR-OP2
			1	CZ-ARG-N3		4	O-ASN-O5'		3	CG-ASP-OP2					4	O-GLN-O3'		9	OE2-GLU-OP1					1	N-HIS-O4'								6	CD-LYS-O5'					3	CD2-PHE-O2					335	OG-SER-OP1		29	CB-THR-OP2
			6	N-ARG-N3		12	OD1-ASN-O5'		19	N-ASP-OP2					1	NE2-GLN-O4		5	O-GLU-OP1					4	O-HIS-O4'								5	CE-LYS-O5'					2	CE1-PHE-O2					17	O-SER-OP1		39	CG2-THR-OP2
			11	NE-ARG-N3		2	C-ASN-O6		2	O-ASP-OP2					1	CA-GLN-O4'		2	CA-GLU-OP2					1	CB-HIS-O5'								2	CG-LYS-O5'					2	CE2-PHE-O2					9	CA-SER-OP2		7	C-THR-OP2
			75	NH1-ARG-N3		1	CB-ASN-O6		7	OD1-ASP-OP2					1	CB-GLN-O4'		2	CB-GLU-OP2					2	CD2-HIS-O5'								1	N-LYS-O5'					2	CG-PHE-O2					49	CB-SER-OP2		87	N-THR-OP2
			80	NH2-ARG-N3		2	N-ASN-O6		11	OD2-ASP-OP2					8	CD-GLN-O4'		4	CD-GLU-OP2					5	CE1-HIS-O5'								45	NZ-LYS-O5'					2	N-PHE-O2					2	C-SER-OP2		327	OG1-THR-OP2
			2	O-ARG-N3		40	ND2-ASN-O6		1	CG-ASP-OP3					4	CG-GLN-O4'		3	CG-GLU-OP2					1	CG-HIS-O5'								3	O-LYS-O5'					1	O-PHE-O2					164	N-SER-OP2		3	O-THR-OP2
			2	CA-ARG-N4		7	OD1-ASN-O6		1	OD1-ASP-OP3					40	NE2-GLN-O4'		26	N-GLU-OP2					1	C-HIS-O5'								1	CB-LYS-O6					2	CB-PHE-O3'					389	OG-SER-OP2		1	CB-THR-OP3
			1	CB-ARG-N4		6	CA-ASN-OP1		1	OD2-ASP-OP3					25	OE1-GLN-O4'		7	OE1-GLU-OP2					4	ND1-HIS-O5'								3	CD-LYS-O6					1	CD1-PHE-O3'					1	O-SER-OP2		1	OG1-THR-OP3
			4	CG-ARG-N4		3	C-ASN-OP1		2	OD2-ASP-P					2	O-GLN-O4'		10	OE2-GLU-OP2					7	NE2-HIS-O5'								16	CE-LYS-O6					2	CD2-PHE-O3'					1	CA-SER-OP3		2	CB-THR-P
			2	CZ-ARG-N4		22	CB-ASN-OP1								3	CA-GLN-O5'		1	CD-GLU-P					2	CD2-HIS-O6								1	CG-LYS-O6					2	CZ-PHE-O3'					1	C-SER-OP3		5	CG2-THR-P
			1	N-ARG-N4		3	CG-ASN-OP1								1	CB-GLN-O5'		2	CG-GLU-P					7	CE1-HIS-O6								4	N-LYS-O6					1	N-PHE-O3'					1	N-SER-OP3		1	N-THR-P
			1	NE-ARG-N4		83	N-ASN-OP1								1	CD-GLN-O5'		3	OE2-GLU-P					19	ND1-HIS-O6								213	NZ-LYS-O6					3	CB-PHE-O4'					1	OG-SER-OP3		2	OG1-THR-P
			5	NH1-ARG-N4		116	ND2-ASN-OP1								8	NE2-GLN-O5'								44	NE2-HIS-O6								7	CA-LYS-OP1					8	CD1-PHE-O4'					1	CB-SER-P
			13	NH2-ARG-N4		2	O-ASN-OP1								2	N-GLN-O5'								1	N-HIS-O6								40	CB-LYS-OP1					4	CD2-PHE-O4'					2	N-SER-P
			9	O-ARG-N4		20	OD1-ASN-OP1								7	OE1-GLN-O5'								9	CA-HIS-OP1								58	CD-LYS-OP1					13	CE1-PHE-O4'					10	OG-SER-P
			2	CG-ARG-N6		3	CA-ASN-OP2								2	O-GLN-O5'								9	CB-HIS-OP1								90	CE-LYS-OP1					12	CE2-PHE-O4'
			2	CZ-ARG-N6		9	CB-ASN-OP2								2	CB-GLN-O6								5	CD2-HIS-OP1								40	CG-LYS-OP1					3	CG-PHE-O4'
			6	NH1-ARG-N6		2	CG-ASN-OP2								3	CG-GLN-O6								22	CE1-HIS-OP1								8	C-LYS-OP1					7	CZ-PHE-O4'
			17	NH2-ARG-N6		43	N-ASN-OP2								26	NE2-GLN-O6								1	CG-HIS-OP1								251	N-LYS-OP1					2	N-PHE-O4'
			2	O-ARG-N6		179	ND2-ASN-OP2								1	N-GLN-O6								3	C-HIS-OP1								616	NZ-LYS-OP1					1	O-PHE-O4'
			2	CA-ARG-N7		45	OD1-ASN-OP2								1	OE1-GLN-O6								55	ND1-HIS-OP1								8	O-LYS-OP1					2	CB-PHE-O5'
			6	CD-ARG-N7		1	ND2-ASN-OP3								1	O-GLN-O6								97	NE2-HIS-OP1								9	CA-LYS-OP2					2	CD1-PHE-O5'
			1	CG-ARG-N7		4	ND2-ASN-P								25	CA-GLN-OP1								36	N-HIS-OP1								14	CB-LYS-OP2					13	CE2-PHE-O5'
			5	CZ-ARG-N7		4	OD1-ASN-P								21	CB-GLN-OP1								1	O-HIS-OP1								25	CD-LYS-OP2					3	CZ-PHE-O5'
			2	N-ARG-N7											7	CD-GLN-OP1								8	CA-HIS-OP2								48	CE-LYS-OP2					1	O-PHE-O5'
			70	NE-ARG-N7											39	CG-GLN-OP1								2	CB-HIS-OP2								9	CG-LYS-OP2					2	O-PHE-O6
			216	NH1-ARG-N7											9	C-GLN-OP1								7	CD2-HIS-OP2								1	C-LYS-OP2					6	CA-PHE-OP1
			290	NH2-ARG-N7											123	NE2-GLN-OP1								13	CE1-HIS-OP2								155	N-LYS-OP2					7	CB-PHE-OP1
			1	NH1-ARG-N9											88	N-GLN-OP1								1	CG-HIS-OP2								398	NZ-LYS-OP2					9	CD1-PHE-OP1
			2	O-ARG-N9											48	OE1-GLN-OP1								56	ND1-HIS-OP2								1	O-LYS-OP2					4	CD2-PHE-OP1
			2	CA-ARG-O2											5	O-GLN-OP1								76	NE2-HIS-OP2								1	CE-LYS-OP3					6	CE1-PHE-OP1
			1	C-ARG-O2											2	CA-GLN-OP2								16	N-HIS-OP2								1	NZ-LYS-OP3					9	CE2-PHE-OP1
			2	CB-ARG-O2											17	CB-GLN-OP2								1	CD2-HIS-OP3								1	CB-LYS-P					5	C-PHE-OP1
			2	CD-ARG-O2											7	CD-GLN-OP2								1	CG-HIS-OP3								1	CD-LYS-P					10	CZ-PHE-OP1
			1	CG-ARG-O2											5	CG-GLN-OP2								1	ND1-HIS-OP3								1	CE-LYS-P					92	N-PHE-OP1
			3	N-ARG-O2											1	C-GLN-OP2								4	O-HIS-OP3								19	NZ-LYS-P					2	CA-PHE-OP2
			15	NE-ARG-O2											156	NE2-GLN-OP2								3	CE1-HIS-P														3	CB-PHE-OP2
			30	NH1-ARG-O2											46	N-GLN-OP2								2	ND1-HIS-P														9	CD1-PHE-OP2
			25	NH2-ARG-O2											23	OE1-GLN-OP2																							2	CD2-PHE-OP2
			1	O-ARG-O2											1	O-GLN-OP2																							6	CE1-PHE-OP2
			6	CA-ARG-O3'											3	NE2-GLN-P																							6	CE2-PHE-OP2
			6	CB-ARG-O3'											1	OE1-GLN-P																							2	C-PHE-OP2
			26	CD-ARG-O3'											1	O-GLN-P																							8	CZ-PHE-OP2
			5	CG-ARG-O3'																																			23	N-PHE-OP2
			2	CZ-ARG-O3'																																			3	O-PHE-OP2
			5	N-ARG-O3'																																			1	CZ-PHE-P
			19	NE-ARG-O3'
			68	NH1-ARG-O3'
			55	NH2-ARG-O3'
			8	O-ARG-O3'
			4	CA-ARG-O4'
			3	CB-ARG-O4'
			13	CD-ARG-O4'
			4	CG-ARG-O4'
			19	CZ-ARG-O4'
			3	N-ARG-O4'
			23	NE-ARG-O4'
			72	NH1-ARG-O4'
			131	NH2-ARG-O4'
			5	O-ARG-O4'
			1	CB-ARG-O5'
			7	CD-ARG-O5'
			1	CG-ARG-O5'
			2	CZ-ARG-O5'
			2	N-ARG-O5'
			9	NE-ARG-O5'
			24	NH1-ARG-O5'
			40	NH2-ARG-O5'
			3	O-ARG-O5'
			1	CB-ARG-O6
			4	CD-ARG-O6
			2	CZ-ARG-O6
			2	N-ARG-O6
			98	NE-ARG-O6
			197	NH1-ARG-O6
			393	NH2-ARG-O6
			57	CA-ARG-OP1
			14	C-ARG-OP1
			43	CB-ARG-OP1
			61	CD-ARG-OP1
			31	CG-ARG-OP1
			34	CZ-ARG-OP1
			253	N-ARG-OP1
			220	NE-ARG-OP1
			388	NH1-ARG-OP1
			469	NH2-ARG-OP1
			4	O-ARG-OP1
			17	CA-ARG-OP2
			4	C-ARG-OP2
			10	CB-ARG-OP2
			55	CD-ARG-OP2
			26	CG-ARG-OP2
			17	CZ-ARG-OP2
			52	N-ARG-OP2
			192	NE-ARG-OP2
			341	NH1-ARG-OP2
			419	NH2-ARG-OP2
			5	O-ARG-OP2
			3	CA-ARG-OP3
			3	C-ARG-OP3
			1	CB-ARG-OP3
			1	CD-ARG-OP3
			1	CZ-ARG-OP3
			1	N-ARG-OP3
			2	NE-ARG-OP3
			2	NH2-ARG-OP3
			2	O-ARG-OP3
			4	CD-ARG-P
			1	CZ-ARG-P
			1	N-ARG-P
			1	NE-ARG-P
			15	NH1-ARG-P
			26	NH2-ARG-P
			1	O-ARG-P
