# Supplementary material for: On Nature’s Strategy for Assigning Genetic Code Multiplicity
Source: PLoS One. 2016 Feb 5;11(2):e0148174. doi: 10.1371/journal.pone.0148174 (PMC4746209; doi:10.1371/journal.pone.0148174)
Supplement: S3 Table — (ODS) [file pone.0148174.s003.ods]

## Sheet: Foglio1
Protein – Protein interatomic contacts
#	ALA		#	ARG		#	ASN		#	ASP		#	CYS		#	GLN		#	GLU		#	GLY		#	HIS		#	ILE		#	LEU		#	LYS		#	MET		#	PHE		#	PRO		#	SER		#	THR
36	CA-ALA-ALA-C		15	C-ARG-ALA-CA		11	C-ASN-ALA-CA		12	C-ASP-ALA-CA		10	C-CYS-ALA-CA		7	C-GLN-ALA-CA		17	C-GLU-ALA-CA		94	C-GLY-ALA-CA		16	C-HIS-ALA-CA		4	C-ILE-ALA-CA		20	C-LEU-ALA-CA		5	C-LYS-ALA-CA		53	C-MET-ALA-CB		15	C-PHE-ALA-CA		12	C-PRO-ALA-CA		22	C-SER-ALA-CA		7	C-THR-ALA-CA
8	C-ALA-ALA-C		144	C-ARG-ALA-CB		126	C-ASN-ALA-CB		204	C-ASP-ALA-CB		34	C-CYS-ALA-CB		119	C-GLN-ALA-CB		136	C-GLU-ALA-CB		5	C-GLY-ALA-C		41	C-HIS-ALA-CB		82	C-ILE-ALA-CB		6	C-LEU-ALA-C		5	C-LYS-ALA-C		16	C-MET-ALA-N		146	C-PHE-ALA-CB		145	C-PRO-ALA-CB		293	C-SER-ALA-CB		5	C-THR-ALA-C
456	CB-ALA-ALA-C		46	C-ARG-ALA-N		20	C-ASN-ALA-N		59	C-ASP-ALA-N		34	C-CYS-ALA-N		16	C-GLN-ALA-N		29	C-GLU-ALA-N		521	C-GLY-ALA-CB		34	C-HIS-ALA-N		32	C-ILE-ALA-N		259	C-LEU-ALA-CB		99	C-LYS-ALA-CB		32	C-MET-ALA-O		22	C-PHE-ALA-N		56	C-PRO-ALA-N		79	C-SER-ALA-N		142	C-THR-ALA-CB
61	N-ALA-ALA-C		191	C-ARG-ALA-O		113	C-ASN-ALA-O		111	C-ASP-ALA-O		56	C-CYS-ALA-O		77	C-GLN-ALA-O		142	C-GLU-ALA-O		213	C-GLY-ALA-N		64	C-HIS-ALA-O		171	C-ILE-ALA-O		88	C-LEU-ALA-N		38	C-LYS-ALA-N		5	C-MET-ALA-OXT		155	C-PHE-ALA-O		183	C-PRO-ALA-O		254	C-SER-ALA-O		33	C-THR-ALA-N
279	O-ALA-ALA-C		9	CA-ARG-ALA-CA		5	CA-ASN-ALA-CA		9	CA-ASP-ALA-CA		6	CA-CYS-ALA-C		10	CA-GLN-ALA-C		5	CA-GLU-ALA-CA		324	C-GLY-ALA-O		2	CA-HIS-ALA-CA		9	CA-ILE-ALA-CA		311	C-LEU-ALA-O		100	C-LYS-ALA-O		4	CA-MET-ALA-CA		6	CA-PHE-ALA-C		5	C-PRO-ALA-OXT		4	C-SER-ALA-OXT		168	C-THR-ALA-O
90	CA-ALA-ALA-CA		7	CA-ARG-ALA-C		20	CA-ASN-ALA-C		2	CA-ASP-ALA-C		26	CA-CYS-ALA-CB		175	CA-GLN-ALA-CB		9	CA-GLU-ALA-C		6	C-GLY-ALA-OXT		5	CA-HIS-ALA-C		3	CA-ILE-ALA-C		6	CA-LEU-ALA-CA		3	CA-LYS-ALA-CA		122	CA-MET-ALA-CB		112	CA-PHE-ALA-CB		15	CA-PRO-ALA-CA		28	CA-SER-ALA-CA		4	CA-THR-ALA-CA
699	CB-ALA-ALA-CA		119	CA-ARG-ALA-CB		52	CA-ASN-ALA-CB		97	CA-ASP-ALA-CB		2	CA-CYS-ALA-N		8	CA-GLN-ALA-N		157	CA-GLU-ALA-CB		233	CA-GLY-ALA-CA		28	CA-HIS-ALA-CB		72	CA-ILE-ALA-CB		8	CA-LEU-ALA-C		67	CA-LYS-ALA-CB		3	CA-MET-ALA-N		243	CA-PHE-ALA-O		31	CA-PRO-ALA-C		29	CA-SER-ALA-C		115	CA-THR-ALA-CB
130	N-ALA-ALA-CA		11	CA-ARG-ALA-N		7	CA-ASN-ALA-N		23	CA-ASP-ALA-N		109	CA-CYS-ALA-O		147	CA-GLN-ALA-O		8	CA-GLU-ALA-N		237	CA-GLY-ALA-C		119	CA-HIS-ALA-O		5	CA-ILE-ALA-N		192	CA-LEU-ALA-CB		6	CA-LYS-ALA-N		70	CA-MET-ALA-O		72	CB-PHE-ALA-CA		155	CA-PRO-ALA-CB		257	CA-SER-ALA-CB		4	CA-THR-ALA-N
615	O-ALA-ALA-CA		283	CA-ARG-ALA-O		223	CA-ASN-ALA-O		185	CA-ASP-ALA-O		18	CB-CYS-ALA-CA		47	CB-GLN-ALA-CA		203	CA-GLU-ALA-O		959	CA-GLY-ALA-CB		27	CB-HIS-ALA-CA		275	CA-ILE-ALA-O		14	CA-LEU-ALA-N		196	CA-LYS-ALA-O		4	CA-MET-ALA-OXT		31	CB-PHE-ALA-C		18	CA-PRO-ALA-N		33	CA-SER-ALA-N		243	CA-THR-ALA-O
2	OXT-ALA-ALA-CA		27	CB-ARG-ALA-CA		64	CB-ASN-ALA-CA		77	CB-ASP-ALA-CA		38	CB-CYS-ALA-C		12	CB-GLN-ALA-C		40	CB-GLU-ALA-CA		259	CA-GLY-ALA-N		17	CB-HIS-ALA-C		16	CB-ILE-ALA-CA		435	CA-LEU-ALA-O		20	CB-LYS-ALA-CA		9	CB-MET-ALA-CA		285	CB-PHE-ALA-CB		284	CA-PRO-ALA-O		510	CA-SER-ALA-O		36	CB-THR-ALA-CA
1635	CB-ALA-ALA-CB		27	CB-ARG-ALA-C		77	CB-ASN-ALA-C		27	CB-ASP-ALA-C		101	CB-CYS-ALA-CB		250	CB-GLN-ALA-CB		32	CB-GLU-ALA-C		1192	CA-GLY-ALA-O		217	CB-HIS-ALA-CB		127	CB-ILE-ALA-CB		81	CB-LEU-ALA-CA		10	CB-LYS-ALA-C		5	CB-MET-ALA-C		43	CB-PHE-ALA-N		6	CA-PRO-ALA-OXT		7	CA-SER-ALA-OXT		20	CB-THR-ALA-C
595	N-ALA-ALA-CB		198	CB-ARG-ALA-CB		249	CB-ASN-ALA-CB		482	CB-ASP-ALA-CB		25	CB-CYS-ALA-N		31	CB-GLN-ALA-N		243	CB-GLU-ALA-CB		10	CA-GLY-ALA-OXT		14	CB-HIS-ALA-N		4	CB-ILE-ALA-N		16	CB-LEU-ALA-C		174	CB-LYS-ALA-CB		153	CB-MET-ALA-CB		312	CB-PHE-ALA-O		114	CB-PRO-ALA-CA		198	CB-SER-ALA-CA		186	CB-THR-ALA-CB
2177	O-ALA-ALA-CB		24	CB-ARG-ALA-N		31	CB-ASN-ALA-N		58	CB-ASP-ALA-N		175	CB-CYS-ALA-O		197	CB-GLN-ALA-O		20	CB-GLU-ALA-N		116	N-GLY-ALA-CA		151	CB-HIS-ALA-O		156	CB-ILE-ALA-O		505	CB-LEU-ALA-CB		10	CB-LYS-ALA-N		10	CB-MET-ALA-N		135	CD1-PHE-ALA-CA		147	CB-PRO-ALA-C		189	CB-SER-ALA-C		56	CB-THR-ALA-N
95	N-ALA-ALA-N		336	CB-ARG-ALA-O		486	CB-ASN-ALA-O		271	CB-ASP-ALA-O		4	N-CYS-ALA-CA		109	CD-GLN-ALA-CA		228	CB-GLU-ALA-O		191	N-GLY-ALA-C		127	CD2-HIS-ALA-CA		300	CD1-ILE-ALA-CA		35	CB-LEU-ALA-N		256	CB-LYS-ALA-O		84	CB-MET-ALA-O		103	CD1-PHE-ALA-C		586	CB-PRO-ALA-CB		674	CB-SER-ALA-CB		351	CB-THR-ALA-O
630	O-ALA-ALA-N		67	CD-ARG-ALA-CA		72	CG-ASN-ALA-CA		89	CG-ASP-ALA-CA		8	N-CYS-ALA-C		22	CD-GLN-ALA-C		138	CD-GLU-ALA-CA		462	N-GLY-ALA-CB		51	CD2-HIS-ALA-C		168	CD1-ILE-ALA-C		312	CB-LEU-ALA-O		109	CD-LYS-ALA-CA		152	CE-MET-ALA-CA		579	CD1-PHE-ALA-CB		144	CB-PRO-ALA-N		212	CB-SER-ALA-N		193	CG2-THR-ALA-CA
12	OXT-ALA-ALA-N		104	CD-ARG-ALA-C		34	CG-ASN-ALA-C		29	CG-ASP-ALA-C		23	N-CYS-ALA-CB		353	CD-GLN-ALA-CB		89	CD-GLU-ALA-C		66	N-GLY-ALA-N		405	CD2-HIS-ALA-CB		1120	CD1-ILE-ALA-CB		605	CD1-LEU-ALA-CA		33	CD-LYS-ALA-C		124	CE-MET-ALA-C		109	CD1-PHE-ALA-N		641	CB-PRO-ALA-O		967	CB-SER-ALA-O		190	CG2-THR-ALA-C
319	O-ALA-ALA-O		307	CD-ARG-ALA-CB		372	CG-ASN-ALA-CB		445	CG-ASP-ALA-CB		2	N-CYS-ALA-N		169	CD-GLN-ALA-N		591	CD-GLU-ALA-CB		829	N-GLY-ALA-O		116	CD2-HIS-ALA-N		270	CD1-ILE-ALA-N		371	CD1-LEU-ALA-C		196	CD-LYS-ALA-CB		579	CE-MET-ALA-CB		293	CD1-PHE-ALA-O		3	CB-PRO-ALA-OXT		7	CB-SER-ALA-OXT		990	CG2-THR-ALA-CB
1	OXT-ALA-ALA-OXT		66	CD-ARG-ALA-N		107	CG-ASN-ALA-N		306	CG-ASP-ALA-N		52	N-CYS-ALA-O		432	CD-GLN-ALA-O		364	CD-GLU-ALA-N		613	O-GLY-ALA-CA		240	CD2-HIS-ALA-O		538	CD1-ILE-ALA-O		1913	CD1-LEU-ALA-CB		22	CD-LYS-ALA-N		166	CE-MET-ALA-N		169	CD2-PHE-ALA-CA		86	CD-PRO-ALA-CA		9	N-SER-ALA-CA		236	CG2-THR-ALA-N
15	CA-ALA-ARG-C		853	CD-ARG-ALA-O		610	CG-ASN-ALA-O		116	CG-ASP-ALA-O		103	O-CYS-ALA-CA		94	CG-GLN-ALA-CA		197	CD-GLU-ALA-O		247	O-GLY-ALA-C		4	CD2-HIS-ALA-OXT		71	CG1-ILE-ALA-CA		523	CD1-LEU-ALA-N		556	CD-LYS-ALA-O		377	CE-MET-ALA-O		144	CD2-PHE-ALA-C		57	CD-PRO-ALA-C		52	N-SER-ALA-C		734	CG2-THR-ALA-O
144	CB-ALA-ARG-C		4	CD-ARG-ALA-OXT		2	CG-ASN-ALA-OXT		6	N-ASP-ALA-CA		62	O-CYS-ALA-C		47	CG-GLN-ALA-C		56	CG-GLU-ALA-CA		1359	O-GLY-ALA-CB		122	CE1-HIS-ALA-CA		32	CG1-ILE-ALA-C		1074	CD1-LEU-ALA-O		5	CD-LYS-ALA-OXT		58	CG-MET-ALA-CA		620	CD2-PHE-ALA-CB		398	CD-PRO-ALA-CB		252	N-SER-ALA-CB		9	N-THR-ALA-CA
46	N-ALA-ARG-C		56	CG-ARG-ALA-CA		34	N-ASN-ALA-C		19	N-ASP-ALA-C		165	O-CYS-ALA-CB		372	CG-GLN-ALA-CB		30	CG-GLU-ALA-C		758	O-GLY-ALA-N		135	CE1-HIS-ALA-C		435	CG1-ILE-ALA-CB		578	CD2-LEU-ALA-CA		33	CE-LYS-ALA-CA		26	CG-MET-ALA-C		112	CD2-PHE-ALA-N		46	CD-PRO-ALA-N		11	N-SER-ALA-N		22	N-THR-ALA-C
191	O-ALA-ARG-C		43	CG-ARG-ALA-C		64	N-ASN-ALA-CB		92	N-ASP-ALA-CB		129	O-CYS-ALA-N		48	CG-GLN-ALA-N		475	CG-GLU-ALA-CB		327	O-GLY-ALA-O		465	CE1-HIS-ALA-CB		36	CG1-ILE-ALA-N		388	CD2-LEU-ALA-C		64	CE-LYS-ALA-C		238	CG-MET-ALA-CB		282	CD2-PHE-ALA-O		435	CD-PRO-ALA-O		402	N-SER-ALA-O		143	N-THR-ALA-CB
9	CA-ALA-ARG-CA		317	CG-ARG-ALA-CB		13	N-ASN-ALA-N		6	N-ASP-ALA-N		78	O-CYS-ALA-O		410	CG-GLN-ALA-O		70	CG-GLU-ALA-N		5	OXT-GLY-ALA-CB		122	CE1-HIS-ALA-N		254	CG1-ILE-ALA-O		2190	CD2-LEU-ALA-CB		175	CE-LYS-ALA-CB		51	CG-MET-ALA-N		311	CE1-PHE-ALA-CA		162	CG-PRO-ALA-CA		388	O-SER-ALA-CA		341	N-THR-ALA-O
7	C-ALA-ARG-CA		40	CG-ARG-ALA-N		278	N-ASN-ALA-O		271	N-ASP-ALA-O		75	SG-CYS-ALA-CA		6	N-GLN-ALA-CA		352	CG-GLU-ALA-O		53	C-GLY-ARG-CA		509	CE1-HIS-ALA-O		198	CG2-ILE-ALA-CA		403	CD2-LEU-ALA-N		35	CE-LYS-ALA-N		177	CG-MET-ALA-O		163	CE1-PHE-ALA-C		195	CG-PRO-ALA-C		156	O-SER-ALA-C		379	O-THR-ALA-CA
119	CB-ALA-ARG-CA		501	CG-ARG-ALA-O		281	ND2-ASN-ALA-CA		297	O-ASP-ALA-CA		52	SG-CYS-ALA-C		21	N-GLN-ALA-C		8	N-GLU-ALA-CA		17	C-GLY-ARG-C		5	CE1-HIS-ALA-OXT		98	CG2-ILE-ALA-C		1095	CD2-LEU-ALA-O		842	CE-LYS-ALA-O		11	N-MET-ALA-C		1035	CE1-PHE-ALA-CB		635	CG-PRO-ALA-CB		952	O-SER-ALA-CB		250	O-THR-ALA-C
11	N-ALA-ARG-CA		124	CZ-ARG-ALA-CA		435	ND2-ASN-ALA-C		145	O-ASP-ALA-C		212	SG-CYS-ALA-CB		185	N-GLN-ALA-CB		18	N-GLU-ALA-C		79	C-GLY-ARG-CB		57	CG-HIS-ALA-CA		912	CG2-ILE-ALA-CB		34	CG-LEU-ALA-CA		17	CE-LYS-ALA-OXT		127	N-MET-ALA-CB		187	CE1-PHE-ALA-N		169	CG-PRO-ALA-N		462	O-SER-ALA-N		676	O-THR-ALA-CB
283	O-ALA-ARG-CA		61	CZ-ARG-ALA-C		783	ND2-ASN-ALA-CB		680	O-ASP-ALA-CB		58	SG-CYS-ALA-N		4	N-GLN-ALA-N		169	N-GLU-ALA-CB		236	C-GLY-ARG-CD		5	CG-HIS-ALA-C		170	CG2-ILE-ALA-N		10	CG-LEU-ALA-C		37	CG-LYS-ALA-CA		115	N-MET-ALA-O		532	CE1-PHE-ALA-O		745	CG-PRO-ALA-O		224	O-SER-ALA-O		348	O-THR-ALA-N
27	CA-ALA-ARG-CB		632	CZ-ARG-ALA-CB		220	ND2-ASN-ALA-N		305	O-ASP-ALA-N		157	SG-CYS-ALA-O		142	N-GLN-ALA-O		8	N-GLU-ALA-N		196	C-GLY-ARG-CG		231	CG-HIS-ALA-CB		427	CG2-ILE-ALA-O		304	CG-LEU-ALA-CB		23	CG-LYS-ALA-C		12	N-MET-ALA-OXT		288	CE2-PHE-ALA-CA		13	N-PRO-ALA-CA		567	OG-SER-ALA-CA		250	O-THR-ALA-O
27	C-ALA-ARG-CB		52	CZ-ARG-ALA-N		1449	ND2-ASN-ALA-O		129	O-ASP-ALA-O		11	C-CYS-ARG-CA		8	N-GLN-ALA-OXT		205	N-GLU-ALA-O		198	C-GLY-ARG-CZ		36	CG-HIS-ALA-N		4	CG2-ILE-ALA-OXT		17	CG-LEU-ALA-N		180	CG-LYS-ALA-CB		104	O-MET-ALA-CA		214	CE2-PHE-ALA-C		3	N-PRO-ALA-C		517	OG-SER-ALA-C		371	OG1-THR-ALA-CA
198	CB-ALA-ARG-CB		1202	CZ-ARG-ALA-O		10	ND2-ASN-ALA-OXT		305	OD1-ASP-ALA-CA		12	C-CYS-ARG-C		293	NE2-GLN-ALA-CA		223	O-GLU-ALA-CA		86	C-GLY-ARG-N		85	CG-HIS-ALA-O		44	N-ILE-ALA-C		173	CG-LEU-ALA-O		19	CG-LYS-ALA-N		51	O-MET-ALA-C		951	CE2-PHE-ALA-CB		91	N-PRO-ALA-CB		1102	OG-SER-ALA-CB		263	OG1-THR-ALA-C
24	N-ALA-ARG-CB		20	CZ-ARG-ALA-OXT		200	O-ASN-ALA-CA		130	OD1-ASP-ALA-C		17	C-CYS-ARG-CB		336	NE2-GLN-ALA-C		131	O-GLU-ALA-C		308	C-GLY-ARG-NE		2	N-HIS-ALA-CA		68	N-ILE-ALA-CB		16	N-LEU-ALA-CA		291	CG-LYS-ALA-O		274	O-MET-ALA-CB		260	CE2-PHE-ALA-N		8	N-PRO-ALA-N		548	OG-SER-ALA-N		848	OG1-THR-ALA-CB
336	O-ALA-ARG-CB		7	N-ARG-ALA-CA		85	O-ASN-ALA-C		633	OD1-ASP-ALA-CB		11	C-CYS-ARG-CD		706	NE2-GLN-ALA-CB		609	O-GLU-ALA-CB		853	C-GLY-ARG-NH1		5	N-HIS-ALA-C		406	N-ILE-ALA-O		49	N-LEU-ALA-C		3	CG-LYS-ALA-OXT		143	O-MET-ALA-N		515	CE2-PHE-ALA-O		74	N-PRO-ALA-O		1147	OG-SER-ALA-O		304	OG1-THR-ALA-N
67	CA-ALA-ARG-CD		24	N-ARG-ALA-C		437	O-ASN-ALA-CB		485	OD1-ASP-ALA-N		18	C-CYS-ARG-CG		253	NE2-GLN-ALA-N		244	O-GLU-ALA-N		994	C-GLY-ARG-NH2		42	N-HIS-ALA-CB		328	O-ILE-ALA-CA		196	N-LEU-ALA-CB		30	N-LYS-ALA-C		61	O-MET-ALA-O		63	CG-PHE-ALA-CA		269	O-PRO-ALA-CA		10	OG-SER-ALA-OXT		683	OG1-THR-ALA-O
104	C-ALA-ARG-CD		141	N-ARG-ALA-CB		171	O-ASN-ALA-N		145	OD1-ASP-ALA-O		10	C-CYS-ARG-N		1111	NE2-GLN-ALA-O		138	O-GLU-ALA-O		287	C-GLY-ARG-O		116	N-HIS-ALA-O		186	O-ILE-ALA-C		2	N-LEU-ALA-N		100	N-LYS-ALA-CB		6	O-MET-ALA-OXT		7	CG-PHE-ALA-C		109	O-PRO-ALA-C		6	OXT-SER-ALA-CA		11	C-THR-ARG-CA
307	CB-ALA-ARG-CD		197	N-ARG-ALA-O		122	O-ASN-ALA-O		457	OD2-ASP-ALA-CA		18	C-CYS-ARG-NE		203	O-GLN-ALA-CA		453	OE1-GLU-ALA-CA		77	CA-GLY-ARG-CA		112	ND1-HIS-ALA-CA		580	O-ILE-ALA-CB		449	N-LEU-ALA-O		9	N-LYS-ALA-N		196	SD-MET-ALA-CA		331	CG-PHE-ALA-CB		700	O-PRO-ALA-CB		4	OXT-SER-ALA-CB		8	C-THR-ARG-C
66	N-ALA-ARG-CD		143	NE-ARG-ALA-CA		384	OD1-ASN-ALA-CA		187	OD2-ASP-ALA-C		74	C-CYS-ARG-NH1		76	O-GLN-ALA-C		225	OE1-GLU-ALA-C		94	CA-GLY-ARG-C		67	ND1-HIS-ALA-C		496	O-ILE-ALA-N		413	O-LEU-ALA-CA		299	N-LYS-ALA-O		65	SD-MET-ALA-C		19	CG-PHE-ALA-N		291	O-PRO-ALA-N		11	OXT-SER-ALA-N		21	C-THR-ARG-CB
853	O-ALA-ARG-CD		172	NE-ARG-ALA-C		226	OD1-ASN-ALA-C		892	OD2-ASP-ALA-CB		81	C-CYS-ARG-NH2		359	O-GLN-ALA-CB		862	OE1-GLU-ALA-CB		233	CA-GLY-ARG-CB		352	ND1-HIS-ALA-CB		257	O-ILE-ALA-O		229	O-LEU-ALA-C		86	NZ-LYS-ALA-CA		501	SD-MET-ALA-CB		99	CG-PHE-ALA-O		89	O-PRO-ALA-O		16	C-SER-ARG-CA		52	C-THR-ARG-CD
4	OXT-ALA-ARG-CD		519	NE-ARG-ALA-CB		808	OD1-ASN-ALA-CB		682	OD2-ASP-ALA-N		37	C-CYS-ARG-O		216	O-GLN-ALA-N		612	OE1-GLU-ALA-N		333	CA-GLY-ARG-CD		72	ND1-HIS-ALA-N		2	OXT-ILE-ALA-CB		897	O-LEU-ALA-CB		358	NZ-LYS-ALA-C		128	SD-MET-ALA-N		315	CZ-PHE-ALA-CA		5	C-PRO-ARG-CA		4	C-SER-ARG-C		31	C-THR-ARG-CG
56	CA-ALA-ARG-CG		58	NE-ARG-ALA-N		405	OD1-ASN-ALA-N		156	OD2-ASP-ALA-O		10	CA-CYS-ARG-C		127	O-GLN-ALA-O		244	OE1-GLU-ALA-O		241	CA-GLY-ARG-CG		352	ND1-HIS-ALA-O		19	C-ILE-ARG-CB		524	O-LEU-ALA-N		235	NZ-LYS-ALA-CB		178	SD-MET-ALA-O		202	CZ-PHE-ALA-C		19	C-PRO-ARG-CB		31	C-SER-ARG-CB		48	C-THR-ARG-CZ
43	C-ALA-ARG-CG		1030	NE-ARG-ALA-O		467	OD1-ASN-ALA-O		2	OXT-ASP-ALA-CB		26	CA-CYS-ARG-CD		433	OE1-GLN-ALA-CA		571	OE2-GLU-ALA-CA		559	CA-GLY-ARG-CZ		152	NE2-HIS-ALA-CA		34	C-ILE-ARG-CD		306	O-LEU-ALA-O		85	NZ-LYS-ALA-N		2	C-MET-ARG-C		1083	CZ-PHE-ALA-CB		78	C-PRO-ARG-CD		120	C-SER-ARG-CD		19	C-THR-ARG-N
317	CB-ALA-ARG-CG		14	NE-ARG-ALA-OXT		2	OD1-ASN-ALA-OXT		7	C-ASP-ARG-CA		13	CA-CYS-ARG-CG		273	OE1-GLN-ALA-C		280	OE2-GLU-ALA-C		91	CA-GLY-ARG-N		163	NE2-HIS-ALA-C		50	C-ILE-ARG-CG		5	OXT-LEU-ALA-CB		1575	NZ-LYS-ALA-O		5	C-MET-ARG-CB		229	CZ-PHE-ALA-N		75	C-PRO-ARG-CG		26	C-SER-ARG-CG		116	C-THR-ARG-NE
40	N-ALA-ARG-CG		330	NH1-ARG-ALA-CA		2	OXT-ASN-ALA-CA		32	C-ASP-ARG-CB		11	CA-CYS-ARG-CZ		837	OE1-GLN-ALA-CB		1066	OE2-GLU-ALA-CB		453	CA-GLY-ARG-NE		443	NE2-HIS-ALA-CB		18	C-ILE-ARG-CZ		10	C-LEU-ARG-CA		39	NZ-LYS-ALA-OXT		30	C-MET-ARG-CD		650	CZ-PHE-ALA-O		34	C-PRO-ARG-CZ		62	C-SER-ARG-CZ		351	C-THR-ARG-NH1
501	O-ALA-ARG-CG		498	NH1-ARG-ALA-C		4	OXT-ASN-ALA-CB		50	C-ASP-ARG-CD		3	CA-CYS-ARG-N		453	OE1-GLN-ALA-N		768	OE2-GLU-ALA-N		1036	CA-GLY-ARG-NH1		139	NE2-HIS-ALA-N		9	C-ILE-ARG-N		16	C-LEU-ARG-CB		261	O-LYS-ALA-CA		21	C-MET-ARG-CG		6	N-PHE-ALA-CA		22	C-PRO-ARG-N		50	C-SER-ARG-N		410	C-THR-ARG-NH2
124	CA-ALA-ARG-CZ		833	NH1-ARG-ALA-CB		4	OXT-ASN-ALA-N		42	C-ASP-ARG-CG		10	CA-CYS-ARG-NE		450	OE1-GLN-ALA-O		296	OE2-GLU-ALA-O		1147	CA-GLY-ARG-NH2		513	NE2-HIS-ALA-O		61	C-ILE-ARG-NE		123	C-LEU-ARG-CD		135	O-LYS-ALA-C		25	C-MET-ARG-CZ		35	N-PHE-ALA-C		120	C-PRO-ARG-NE		145	C-SER-ARG-NE		117	C-THR-ARG-O
61	C-ALA-ARG-CZ		211	NH1-ARG-ALA-N		2	C-ASN-ARG-CA		46	C-ASP-ARG-CZ		40	CA-CYS-ARG-NH1		7	C-GLN-ARG-CA		7	C-GLU-ARG-CA		759	CA-GLY-ARG-O		8	NE2-HIS-ALA-OXT		212	C-ILE-ARG-NH1		43	C-LEU-ARG-CG		474	O-LYS-ALA-CB		8	C-MET-ARG-N		105	N-PHE-ALA-CB		417	C-PRO-ARG-NH1		380	C-SER-ARG-NH1		8	CA-THR-ARG-C
632	CB-ALA-ARG-CZ		1853	NH1-ARG-ALA-O		11	C-ASN-ARG-CB		36	C-ASP-ARG-N		49	CA-CYS-ARG-NH2		9	C-GLN-ARG-CB		4	C-GLU-ARG-C		4	CA-GLY-ARG-OXT		203	O-HIS-ALA-CA		228	C-ILE-ARG-NH2		54	C-LEU-ARG-CZ		295	O-LYS-ALA-N		78	C-MET-ARG-NE		229	N-PHE-ALA-O		434	C-PRO-ARG-NH2		542	C-SER-ARG-NH2		8	CA-THR-ARG-CB
52	N-ALA-ARG-CZ		27	NH1-ARG-ALA-OXT		50	C-ASN-ARG-CD		123	C-ASP-ARG-NE		40	CA-CYS-ARG-O		38	C-GLN-ARG-CD		42	C-GLU-ARG-CB		36	N-GLY-ARG-CA		80	O-HIS-ALA-C		105	C-ILE-ARG-O		39	C-LEU-ARG-N		151	O-LYS-ALA-O		122	C-MET-ARG-NH1		241	O-PHE-ALA-CA		89	C-PRO-ARG-O		152	C-SER-ARG-O		30	CA-THR-ARG-CD
1202	O-ALA-ARG-CZ		408	NH2-ARG-ALA-CA		40	C-ASN-ARG-CG		332	C-ASP-ARG-NH1		7	CB-CYS-ARG-CA		11	C-GLN-ARG-CG		61	C-GLU-ARG-CD		110	N-GLY-ARG-C		326	O-HIS-ALA-CB		8	CA-ILE-ARG-CB		229	C-LEU-ARG-NE		9	C-LYS-ARG-CA		141	C-MET-ARG-NH2		144	O-PHE-ALA-C		3	CA-PRO-ARG-CA		7	CA-SER-ARG-CA		20	CA-THR-ARG-CG
20	OXT-ALA-ARG-CZ		797	NH2-ARG-ALA-C		76	C-ASN-ARG-CZ		591	C-ASP-ARG-NH2		4	CB-CYS-ARG-C		73	C-GLN-ARG-CZ		31	C-GLU-ARG-CG		81	N-GLY-ARG-CB		286	O-HIS-ALA-N		9	CA-ILE-ARG-CD		617	C-LEU-ARG-NH1		20	C-LYS-ARG-CB		58	C-MET-ARG-O		476	O-PHE-ALA-CB		23	CA-PRO-ARG-CB		4	CA-SER-ARG-C		35	CA-THR-ARG-CZ
7	CA-ALA-ARG-N		1038	NH2-ARG-ALA-CB		21	C-ASN-ARG-N		108	C-ASP-ARG-O		9	CB-CYS-ARG-CB		16	C-GLN-ARG-N		41	C-GLU-ARG-CZ		196	N-GLY-ARG-CD		133	O-HIS-ALA-O		20	CA-ILE-ARG-CG		740	C-LEU-ARG-NH2		41	C-LYS-ARG-CD		11	CA-MET-ARG-C		185	O-PHE-ALA-N		54	CA-PRO-ARG-CD		19	CA-SER-ARG-CB		36	CA-THR-ARG-NE
24	C-ALA-ARG-N		304	NH2-ARG-ALA-N		110	C-ASN-ARG-NE		2	CA-ASP-ARG-CA		23	CB-CYS-ARG-CD		51	C-GLN-ARG-NE		48	C-GLU-ARG-N		96	N-GLY-ARG-CG		2	OXT-HIS-ALA-CB		14	CA-ILE-ARG-CZ		149	C-LEU-ARG-O		36	C-LYS-ARG-CG		19	CA-MET-ARG-CD		131	O-PHE-ALA-O		75	CA-PRO-ARG-CG		92	CA-SER-ARG-CD		196	CA-THR-ARG-NH1
141	CB-ALA-ARG-N		2494	NH2-ARG-ALA-O		250	C-ASN-ARG-NH1		14	CA-ASP-ARG-CB		21	CB-CYS-ARG-CG		251	C-GLN-ARG-NH1		100	C-GLU-ARG-NE		310	N-GLY-ARG-CZ		3	OXT-HIS-ALA-N		4	CA-ILE-ARG-N		2	CA-LEU-ARG-C		78	C-LYS-ARG-CZ		11	CA-MET-ARG-CG		5	C-PHE-ARG-CB		94	CA-PRO-ARG-CZ		45	CA-SER-ARG-CG		220	CA-THR-ARG-NH2
197	O-ALA-ARG-N		35	NH2-ARG-ALA-OXT		347	C-ASN-ARG-NH2		44	CA-ASP-ARG-CD		32	CB-CYS-ARG-CZ		272	C-GLN-ARG-NH2		387	C-GLU-ARG-NH1		21	N-GLY-ARG-N		2	C-HIS-ARG-CA		17	CA-ILE-ARG-NE		5	CA-LEU-ARG-CB		24	C-LYS-ARG-N		21	CA-MET-ARG-CZ		65	C-PHE-ARG-CD		4	CA-PRO-ARG-N		106	CA-SER-ARG-CZ		178	CA-THR-ARG-O
143	CA-ALA-ARG-NE		310	O-ARG-ALA-CA		80	C-ASN-ARG-O		35	CA-ASP-ARG-CG		9	CB-CYS-ARG-N		88	C-GLN-ARG-O		465	C-GLU-ARG-NH2		275	N-GLY-ARG-NE		7	C-HIS-ARG-CB		87	CA-ILE-ARG-NH1		37	CA-LEU-ARG-CD		67	C-LYS-ARG-NE		29	CA-MET-ARG-NE		25	C-PHE-ARG-CG		103	CA-PRO-ARG-NE		9	CA-SER-ARG-N		14	CB-THR-ARG-CA
172	C-ALA-ARG-NE		166	O-ARG-ALA-C		6	CA-ASN-ARG-CA		99	CA-ASP-ARG-CZ		17	CB-CYS-ARG-NE		19	CA-GLN-ARG-CA		125	C-GLU-ARG-O		530	N-GLY-ARG-NH1		42	C-HIS-ARG-CD		113	CA-ILE-ARG-NH2		9	CA-LEU-ARG-CG		271	C-LYS-ARG-NH1		66	CA-MET-ARG-NH1		48	C-PHE-ARG-CZ		233	CA-PRO-ARG-NH1		138	CA-SER-ARG-NE		10	CB-THR-ARG-C
519	CB-ALA-ARG-NE		597	O-ARG-ALA-CB		20	CA-ASN-ARG-CB		7	CA-ASP-ARG-N		101	CB-CYS-ARG-NH1		21	CA-GLN-ARG-C		2	CA-GLU-ARG-CA		686	N-GLY-ARG-NH2		20	C-HIS-ARG-CG		170	CA-ILE-ARG-O		49	CA-LEU-ARG-CZ		368	C-LYS-ARG-NH2		94	CA-MET-ARG-NH2		10	C-PHE-ARG-N		375	CA-PRO-ARG-NH2		279	CA-SER-ARG-NH1		45	CB-THR-ARG-CB
58	N-ALA-ARG-NE		276	O-ARG-ALA-N		37	CA-ASN-ARG-CD		86	CA-ASP-ARG-NE		80	CB-CYS-ARG-NH2		9	CA-GLN-ARG-CB		7	CA-GLU-ARG-C		501	N-GLY-ARG-O		31	C-HIS-ARG-CZ		3	CB-ILE-ARG-C		8	CA-LEU-ARG-N		75	C-LYS-ARG-O		101	CA-MET-ARG-O		79	C-PHE-ARG-NE		128	CA-PRO-ARG-O		371	CA-SER-ARG-NH2		60	CB-THR-ARG-CD
1030	O-ALA-ARG-NE		156	O-ARG-ALA-O		41	CA-ASN-ARG-CG		298	CA-ASP-ARG-NH1		79	CB-CYS-ARG-O		22	CA-GLN-ARG-CD		17	CA-GLU-ARG-CB		3	N-GLY-ARG-OXT		13	C-HIS-ARG-N		17	CB-ILE-ARG-CB		60	CA-LEU-ARG-NE		2	CA-LYS-ARG-CA		11	CB-MET-ARG-C		272	C-PHE-ARG-NH1		39	CB-PRO-ARG-CA		289	CA-SER-ARG-O		39	CB-THR-ARG-CG
14	OXT-ALA-ARG-NE		3	OXT-ARG-ALA-CB		89	CA-ASN-ARG-CZ		475	CA-ASP-ARG-NH2		10	N-CYS-ARG-C		4	CA-GLN-ARG-CG		56	CA-GLU-ARG-CD		504	O-GLY-ARG-CA		52	C-HIS-ARG-NE		32	CB-ILE-ARG-CD		229	CA-LEU-ARG-NH1		5	CA-LYS-ARG-C		18	CB-MET-ARG-CB		323	C-PHE-ARG-NH2		79	CB-PRO-ARG-C		66	CB-SER-ARG-CA		107	CB-THR-ARG-CZ
330	CA-ALA-ARG-NH1		9	CA-ARG-ARG-C		3	CA-ASN-ARG-N		189	CA-ASP-ARG-O		2	N-CYS-ARG-CB		34	CA-GLN-ARG-CZ		32	CA-GLU-ARG-CG		319	O-GLY-ARG-C		119	C-HIS-ARG-NH1		29	CB-ILE-ARG-CG		306	CA-LEU-ARG-NH2		11	CA-LYS-ARG-CB		40	CB-MET-ARG-CD		97	C-PHE-ARG-O		60	CB-PRO-ARG-CB		81	CB-SER-ARG-C		8	CB-THR-ARG-N
498	C-ALA-ARG-NH1		7	C-ARG-ARG-C		69	CA-ASN-ARG-NE		13	CB-ASP-ARG-CA		12	N-CYS-ARG-CD		39	CA-GLN-ARG-NE		94	CA-GLU-ARG-CZ		585	O-GLY-ARG-CB		158	C-HIS-ARG-NH2		34	CB-ILE-ARG-CZ		210	CA-LEU-ARG-O		28	CA-LYS-ARG-CD		27	CB-MET-ARG-CG		2	CA-PHE-ARG-CA		148	CB-PRO-ARG-CD		130	CB-SER-ARG-CB		111	CB-THR-ARG-NE
833	CB-ALA-ARG-NH1		14	CB-ARG-ARG-C		206	CA-ASN-ARG-NH1		25	CB-ASP-ARG-C		6	N-CYS-ARG-CG		149	CA-GLN-ARG-NH1		13	CA-GLU-ARG-N		1052	O-GLY-ARG-CD		33	C-HIS-ARG-O		18	CB-ILE-ARG-NE		9	CB-LEU-ARG-CA		18	CA-LYS-ARG-CG		58	CB-MET-ARG-CZ		3	CA-PHE-ARG-C		116	CB-PRO-ARG-CG		271	CB-SER-ARG-CD		331	CB-THR-ARG-NH1
211	N-ALA-ARG-NH1		85	CD-ARG-ARG-C		267	CA-ASN-ARG-NH2		53	CB-ASP-ARG-CB		5	N-CYS-ARG-CZ		145	CA-GLN-ARG-NH2		93	CA-GLU-ARG-NE		758	O-GLY-ARG-CG		2	CA-HIS-ARG-C		59	CB-ILE-ARG-NH1		12	CB-LEU-ARG-C		48	CA-LYS-ARG-CZ		4	CB-MET-ARG-N		24	CA-PHE-ARG-CD		395	CB-PRO-ARG-CZ		173	CB-SER-ARG-CG		440	CB-THR-ARG-NH2
1853	O-ALA-ARG-NH1		25	CG-ARG-ARG-C		128	CA-ASN-ARG-O		240	CB-ASP-ARG-CD		7	N-CYS-ARG-NE		120	CA-GLN-ARG-O		225	CA-GLU-ARG-NH1		1532	O-GLY-ARG-CZ		12	CA-HIS-ARG-CD		112	CB-ILE-ARG-NH2		45	CB-LEU-ARG-CB		64	CA-LYS-ARG-NE		32	CB-MET-ARG-NE		14	CA-PHE-ARG-CG		35	CB-PRO-ARG-N		373	CB-SER-ARG-CZ		181	CB-THR-ARG-O
27	OXT-ALA-ARG-NH1		42	CZ-ARG-ARG-C		16	CB-ASN-ARG-CA		129	CB-ASP-ARG-CG		46	N-CYS-ARG-NH1		9	CB-GLN-ARG-CA		311	CA-GLU-ARG-NH2		565	O-GLY-ARG-N		24	CA-HIS-ARG-CZ		72	CB-ILE-ARG-O		103	CB-LEU-ARG-CD		195	CA-LYS-ARG-NH1		91	CB-MET-ARG-NH1		24	CA-PHE-ARG-CZ		244	CB-PRO-ARG-NE		65	CB-SER-ARG-N		3	CB-THR-ARG-OXT
408	CA-ALA-ARG-NH2		47	N-ARG-ARG-C		23	CB-ASN-ARG-C		293	CB-ASP-ARG-CZ		35	N-CYS-ARG-NH2		7	CB-GLN-ARG-C		303	CA-GLU-ARG-O		1168	O-GLY-ARG-NE		21	CA-HIS-ARG-NE		98	CD1-ILE-ARG-CA		84	CB-LEU-ARG-CG		206	CA-LYS-ARG-NH2		144	CB-MET-ARG-NH2		2	CA-PHE-ARG-N		531	CB-PRO-ARG-NH1		389	CB-SER-ARG-NE		90	CG2-THR-ARG-CA
797	C-ALA-ARG-NH2		152	NE-ARG-ARG-C		32	CB-ASN-ARG-CB		35	CB-ASP-ARG-N		61	N-CYS-ARG-O		23	CB-GLN-ARG-CB		14	CB-GLU-ARG-CA		2403	O-GLY-ARG-NH1		87	CA-HIS-ARG-NH1		104	CD1-ILE-ARG-C		237	CB-LEU-ARG-CZ		121	CA-LYS-ARG-O		70	CB-MET-ARG-O		33	CA-PHE-ARG-NE		607	CB-PRO-ARG-NH2		783	CB-SER-ARG-NH1		75	CG2-THR-ARG-C
1038	CB-ALA-ARG-NH2		393	NH1-ARG-ARG-C		85	CB-ASN-ARG-CD		297	CB-ASP-ARG-NE		52	O-CYS-ARG-CA		55	CB-GLN-ARG-CD		17	CB-GLU-ARG-C		3092	O-GLY-ARG-NH2		102	CA-HIS-ARG-NH2		224	CD1-ILE-ARG-CB		9	CB-LEU-ARG-N		8	CB-LYS-ARG-CA		64	CE-MET-ARG-CA		95	CA-PHE-ARG-NH1		361	CB-PRO-ARG-O		906	CB-SER-ARG-NH2		164	CG2-THR-ARG-CB
304	N-ALA-ARG-NH2		463	NH2-ARG-ARG-C		58	CB-ASN-ARG-CG		799	CB-ASP-ARG-NH1		36	O-CYS-ARG-C		74	CB-GLN-ARG-CG		56	CB-GLU-ARG-CB		395	O-GLY-ARG-O		73	CA-HIS-ARG-O		339	CD1-ILE-ARG-CD		169	CB-LEU-ARG-NE		6	CB-LYS-ARG-C		75	CE-MET-ARG-C		159	CA-PHE-ARG-NH2		17	CD-PRO-ARG-CA		459	CB-SER-ARG-O		314	CG2-THR-ARG-CD
2494	O-ALA-ARG-NH2		161	O-ARG-ARG-C		174	CB-ASN-ARG-CZ		978	CB-ASP-ARG-NH2		71	O-CYS-ARG-CB		174	CB-GLN-ARG-CZ		168	CB-GLU-ARG-CD		2	O-GLY-ARG-OXT		8	CB-HIS-ARG-CA		251	CD1-ILE-ARG-CG		381	CB-LEU-ARG-NH1		18	CB-LYS-ARG-CB		131	CE-MET-ARG-CB		155	CA-PHE-ARG-O		32	CD-PRO-ARG-C		8	N-SER-ARG-CA		209	CG2-THR-ARG-CG
35	OXT-ALA-ARG-NH2		15	CA-ARG-ARG-CA		5	CB-ASN-ARG-N		208	CB-ASP-ARG-O		156	O-CYS-ARG-CD		12	CB-GLN-ARG-N		69	CB-GLU-ARG-CG		3	OXT-GLY-ARG-CB		17	CB-HIS-ARG-C		395	CD1-ILE-ARG-CZ		511	CB-LEU-ARG-NH2		69	CB-LYS-ARG-CD		174	CE-MET-ARG-CD		12	CB-PHE-ARG-CA		41	CD-PRO-ARG-CB		42	N-SER-ARG-C		509	CG2-THR-ARG-CZ
310	CA-ALA-ARG-O		17	CB-ARG-ARG-CA		129	CB-ASN-ARG-NE		61	CG-ASP-ARG-CA		95	O-CYS-ARG-CG		139	CB-GLN-ARG-NE		303	CB-GLU-ARG-CZ		4	OXT-GLY-ARG-CD		20	CB-HIS-ARG-CB		62	CD1-ILE-ARG-N		190	CB-LEU-ARG-O		35	CB-LYS-ARG-CG		181	CE-MET-ARG-CG		9	CB-PHE-ARG-C		206	CD-PRO-ARG-CD		29	N-SER-ARG-CB		58	CG2-THR-ARG-N
166	C-ALA-ARG-O		58	CD-ARG-ARG-CA		312	CB-ASN-ARG-NH1		26	CG-ASP-ARG-C		174	O-CYS-ARG-CZ		309	CB-GLN-ARG-NH1		19	CB-GLU-ARG-N		7	OXT-GLY-ARG-CZ		66	CB-HIS-ARG-CD		369	CD1-ILE-ARG-NE		4	CB-LEU-ARG-OXT		174	CB-LYS-ARG-CZ		232	CE-MET-ARG-CZ		30	CB-PHE-ARG-CB		66	CD-PRO-ARG-CG		96	N-SER-ARG-CD		392	CG2-THR-ARG-NE
597	CB-ALA-ARG-O		21	CG-ARG-ARG-CA		371	CB-ASN-ARG-NH2		148	CG-ASP-ARG-CB		41	O-CYS-ARG-N		379	CB-GLN-ARG-NH2		280	CB-GLU-ARG-NE		20	OXT-GLY-ARG-NH1		31	CB-HIS-ARG-CG		443	CD1-ILE-ARG-NH1		166	CD1-LEU-ARG-CA		7	CB-LYS-ARG-N		56	CE-MET-ARG-N		118	CB-PHE-ARG-CD		445	CD-PRO-ARG-CZ		31	N-SER-ARG-CG		702	CG2-THR-ARG-NH1
276	N-ALA-ARG-O		111	CZ-ARG-ARG-CA		270	CB-ASN-ARG-O		511	CG-ASP-ARG-CD		146	O-CYS-ARG-NE		115	CB-GLN-ARG-O		673	CB-GLU-ARG-NH1		14	OXT-GLY-ARG-NH2		101	CB-HIS-ARG-CZ		533	CD1-ILE-ARG-NH2		214	CD1-LEU-ARG-C		132	CB-LYS-ARG-NE		155	CE-MET-ARG-NE		55	CB-PHE-ARG-CG		14	CD-PRO-ARG-N		85	N-SER-ARG-CZ		841	CG2-THR-ARG-NH2
156	O-ALA-ARG-O		12	N-ARG-ARG-CA		46	CG-ASN-ARG-CA		278	CG-ASP-ARG-CG		314	O-CYS-ARG-NH1		42	CD-GLN-ARG-CA		791	CB-GLU-ARG-NH2		42	C-GLY-ASN-CA		8	CB-HIS-ARG-N		275	CD1-ILE-ARG-O		333	CD1-LEU-ARG-CB		266	CB-LYS-ARG-NH1		235	CE-MET-ARG-NH1		162	CB-PHE-ARG-CZ		274	CD-PRO-ARG-NE		3	N-SER-ARG-N		371	CG2-THR-ARG-O
3	CB-ALA-ARG-OXT		183	NE-ARG-ARG-CA		36	CG-ASN-ARG-C		612	CG-ASP-ARG-CZ		367	O-CYS-ARG-NH2		12	CD-GLN-ARG-C		291	CB-GLU-ARG-O		19	C-GLY-ASN-C		96	CB-HIS-ARG-NE		10	CG1-ILE-ARG-CA		488	CD1-LEU-ARG-CD		305	CB-LYS-ARG-NH2		300	CE-MET-ARG-NH2		14	CB-PHE-ARG-N		504	CD-PRO-ARG-NH1		96	N-SER-ARG-NE		6	CG2-THR-ARG-OXT
11	CA-ALA-ASN-C		171	NH1-ARG-ARG-CA		74	CG-ASN-ARG-CB		171	CG-ASP-ARG-N		49	O-CYS-ARG-O		151	CD-GLN-ARG-CB		91	CD-GLU-ARG-CA		123	C-GLY-ASN-CB		223	CB-HIS-ARG-NH1		14	CG1-ILE-ARG-C		484	CD1-LEU-ARG-CG		107	CB-LYS-ARG-O		236	CE-MET-ARG-O		155	CB-PHE-ARG-NE		783	CD-PRO-ARG-NH2		257	N-SER-ARG-NH1		24	N-THR-ARG-C
126	CB-ALA-ASN-C		329	NH2-ARG-ARG-CA		148	CG-ASN-ARG-CD		1960	CG-ASP-ARG-NE		3	OXT-CYS-ARG-CD		376	CD-GLN-ARG-CD		11	CD-GLU-ARG-C		166	C-GLY-ASN-CG		254	CB-HIS-ARG-NH2		55	CG1-ILE-ARG-CB		840	CD1-LEU-ARG-CZ		12	CD-LYS-ARG-CA		7	CG-MET-ARG-CA		243	CB-PHE-ARG-NH1		298	CD-PRO-ARG-O		357	N-SER-ARG-NH2		4	N-THR-ARG-CB
20	N-ALA-ASN-C		252	O-ARG-ARG-CA		105	CG-ASN-ARG-CG		3220	CG-ASP-ARG-NH1		5	OXT-CYS-ARG-NE		151	CD-GLN-ARG-CG		307	CD-GLU-ARG-CB		142	C-GLY-ASN-N		148	CB-HIS-ARG-O		133	CG1-ILE-ARG-CD		205	CD1-LEU-ARG-N		15	CD-LYS-ARG-C		19	CG-MET-ARG-C		322	CB-PHE-ARG-NH2		3	CD-PRO-ARG-OXT		308	N-SER-ARG-O		15	N-THR-ARG-CD
113	O-ALA-ASN-C		83	CB-ARG-ARG-CB		225	CG-ASN-ARG-CZ		4937	CG-ASP-ARG-NH2		20	SG-CYS-ARG-CA		334	CD-GLN-ARG-CZ		795	CD-GLU-ARG-CD		753	C-GLY-ASN-ND2		33	CD2-HIS-ARG-CA		73	CG1-ILE-ARG-CG		639	CD1-LEU-ARG-NE		10	CD-LYS-ARG-CB		53	CG-MET-ARG-CB		132	CB-PHE-ARG-O		67	CG-PRO-ARG-CA		221	O-SER-ARG-CA		12	N-THR-ARG-CG
5	CA-ALA-ASN-CA		127	CD-ARG-ARG-CB		127	CG-ASN-ARG-N		99	CG-ASP-ARG-O		14	SG-CYS-ARG-C		128	CD-GLN-ARG-N		324	CD-GLU-ARG-CG		241	C-GLY-ASN-O		39	CD2-HIS-ARG-C		197	CG1-ILE-ARG-CZ		863	CD1-LEU-ARG-NH1		84	CD-LYS-ARG-CD		55	CG-MET-ARG-CD		36	CD1-PHE-ARG-CA		99	CG-PRO-ARG-C		132	O-SER-ARG-C		27	N-THR-ARG-CZ
20	C-ALA-ASN-CA		89	CG-ARG-ARG-CB		293	CG-ASN-ARG-NE		2	N-ASP-ARG-CA		46	SG-CYS-ARG-CB		368	CD-GLN-ARG-NE		881	CD-GLU-ARG-CZ		517	C-GLY-ASN-OD1		85	CD2-HIS-ARG-CB		18	CG1-ILE-ARG-N		1043	CD1-LEU-ARG-NH2		25	CD-LYS-ARG-CG		41	CG-MET-ARG-CG		19	CD1-PHE-ARG-C		106	CG-PRO-ARG-CB		245	O-SER-ARG-CB		32	N-THR-ARG-NE
52	CB-ALA-ASN-CA		259	CZ-ARG-ARG-CB		567	CG-ASN-ARG-NH1		20	N-ASP-ARG-C		102	SG-CYS-ARG-CD		655	CD-GLN-ARG-NH1		289	CD-GLU-ARG-N		47	CA-GLY-ASN-CA		212	CD2-HIS-ARG-CD		172	CG1-ILE-ARG-NE		548	CD1-LEU-ARG-O		167	CD-LYS-ARG-CZ		86	CG-MET-ARG-CZ		153	CD1-PHE-ARG-CB		202	CG-PRO-ARG-CD		584	O-SER-ARG-CD		147	N-THR-ARG-NH1
7	N-ALA-ASN-CA		36	N-ARG-ARG-CB		777	CG-ASN-ARG-NH2		8	N-ASP-ARG-CB		100	SG-CYS-ARG-CG		692	CD-GLN-ARG-NH2		2482	CD-GLU-ARG-NE		100	CA-GLY-ASN-C		126	CD2-HIS-ARG-CG		189	CG1-ILE-ARG-NH1		2	CD1-LEU-ARG-OXT		11	CD-LYS-ARG-N		13	CG-MET-ARG-N		241	CD1-PHE-ARG-CD		138	CG-PRO-ARG-CG		348	O-SER-ARG-CG		177	N-THR-ARG-NH2
223	O-ALA-ASN-CA		198	NE-ARG-ARG-CB		373	CG-ASN-ARG-O		31	N-ASP-ARG-CD		65	SG-CYS-ARG-CZ		368	CD-GLN-ARG-O		3718	CD-GLU-ARG-NH1		198	CA-GLY-ASN-CB		313	CD2-HIS-ARG-CZ		262	CG1-ILE-ARG-NH2		156	CD2-LEU-ARG-CA		111	CD-LYS-ARG-NE		52	CG-MET-ARG-NE		182	CD1-PHE-ARG-CG		532	CG-PRO-ARG-CZ		770	O-SER-ARG-CZ		244	N-THR-ARG-O
64	CA-ALA-ASN-CB		474	NH1-ARG-ARG-CB		11	N-ASN-ARG-C		30	N-ASP-ARG-CG		26	SG-CYS-ARG-N		16	CG-GLN-ARG-CA		5697	CD-GLU-ARG-NH2		348	CA-GLY-ASN-CG		21	CD2-HIS-ARG-N		98	CG1-ILE-ARG-O		163	CD2-LEU-ARG-C		254	CD-LYS-ARG-NH1		146	CG-MET-ARG-NH1		314	CD1-PHE-ARG-CZ		66	CG-PRO-ARG-N		276	O-SER-ARG-N		2	N-THR-ARG-OXT
77	C-ALA-ASN-CB		512	NH2-ARG-ARG-CB		7	N-ASN-ARG-CB		62	N-ASP-ARG-CZ		116	SG-CYS-ARG-NE		24	CG-GLN-ARG-C		130	CD-GLU-ARG-O		85	CA-GLY-ASN-N		261	CD2-HIS-ARG-NE		44	CG2-ILE-ARG-CA		377	CD2-LEU-ARG-CB		377	CD-LYS-ARG-NH2		149	CG-MET-ARG-NH2		53	CD1-PHE-ARG-N		330	CG-PRO-ARG-NE		718	O-SER-ARG-NE		200	O-THR-ARG-CA
249	CB-ALA-ASN-CB		325	O-ARG-ARG-CB		18	N-ASN-ARG-CD		4	N-ASP-ARG-N		108	SG-CYS-ARG-NH1		60	CG-GLN-ARG-CB		71	CG-GLU-ARG-CA		919	CA-GLY-ASN-ND2		348	CD2-HIS-ARG-NH1		35	CG2-ILE-ARG-C		476	CD2-LEU-ARG-CD		230	CD-LYS-ARG-O		130	CG-MET-ARG-O		254	CD1-PHE-ARG-NE		628	CG-PRO-ARG-NH1		1320	O-SER-ARG-NH1		111	O-THR-ARG-C
31	N-ALA-ASN-CB		312	CD-ARG-ARG-CD		32	N-ASN-ARG-CG		44	N-ASP-ARG-NE		168	SG-CYS-ARG-NH2		97	CG-GLN-ARG-CD		18	CG-GLU-ARG-C		549	CA-GLY-ASN-O		425	CD2-HIS-ARG-NH2		123	CG2-ILE-ARG-CB		473	CD2-LEU-ARG-CG		18	CE-LYS-ARG-CA		11	N-MET-ARG-C		414	CD1-PHE-ARG-NH1		724	CG-PRO-ARG-NH2		1635	O-SER-ARG-NH2		211	O-THR-ARG-CB
486	O-ALA-ASN-CB		210	CG-ARG-ARG-CD		51	N-ASN-ARG-CZ		286	N-ASP-ARG-NH1		73	SG-CYS-ARG-O		63	CG-GLN-ARG-CG		132	CG-GLU-ARG-CB		929	CA-GLY-ASN-OD1		149	CD2-HIS-ARG-O		188	CG2-ILE-ARG-CD		821	CD2-LEU-ARG-CZ		24	CE-LYS-ARG-C		11	N-MET-ARG-CB		430	CD1-PHE-ARG-NH2		531	CG-PRO-ARG-O		137	O-SER-ARG-O		514	O-THR-ARG-CD
72	CA-ALA-ASN-CG		981	CZ-ARG-ARG-CD		47	N-ASN-ARG-NE		379	N-ASP-ARG-NH2		2	C-CYS-ASN-CA		203	CG-GLN-ARG-CZ		287	CG-GLU-ARG-CD		20	N-GLY-ASN-CA		55	CE1-HIS-ARG-CA		165	CG2-ILE-ARG-CG		121	CD2-LEU-ARG-N		19	CE-LYS-ARG-CB		5	N-MET-ARG-CD		146	CD1-PHE-ARG-O		5	N-PRO-ARG-CA		271	OG-SER-ARG-CA		349	O-THR-ARG-CG
34	C-ALA-ASN-CG		53	N-ARG-ARG-CD		103	N-ASN-ARG-NH1		313	N-ASP-ARG-O		12	C-CYS-ASN-CG		6	CG-GLN-ARG-N		199	CG-GLU-ARG-CG		79	N-GLY-ASN-C		66	CE1-HIS-ARG-C		279	CG2-ILE-ARG-CZ		626	CD2-LEU-ARG-NE		66	CE-LYS-ARG-CD		7	N-MET-ARG-CG		69	CD2-PHE-ARG-CA		25	N-PRO-ARG-CB		270	OG-SER-ARG-C		744	O-THR-ARG-CZ
372	CB-ALA-ASN-CG		810	NE-ARG-ARG-CD		190	N-ASN-ARG-NH2		194	O-ASP-ARG-CA		70	C-CYS-ASN-ND2		112	CG-GLN-ARG-NE		400	CG-GLU-ARG-CZ		130	N-GLY-ASN-CB		129	CE1-HIS-ARG-CB		37	CG2-ILE-ARG-N		925	CD2-LEU-ARG-NH1		47	CE-LYS-ARG-CG		11	N-MET-ARG-CZ		48	CD2-PHE-ARG-C		30	N-PRO-ARG-CD		470	OG-SER-ARG-CB		210	O-THR-ARG-N
107	N-ALA-ASN-CG		1061	NH1-ARG-ARG-CD		145	N-ASN-ARG-O		129	O-ASP-ARG-C		100	C-CYS-ASN-O		333	CG-GLN-ARG-NH1		72	CG-GLU-ARG-N		219	N-GLY-ASN-CG		306	CE1-HIS-ARG-CD		186	CG2-ILE-ARG-NE		1084	CD2-LEU-ARG-NH2		158	CE-LYS-ARG-CZ		13	N-MET-ARG-NE		99	CD2-PHE-ARG-CB		60	N-PRO-ARG-CG		892	OG-SER-ARG-CD		655	O-THR-ARG-NE
610	O-ALA-ASN-CG		1276	NH2-ARG-ARG-CD		131	ND2-ASN-ARG-CA		262	O-ASP-ARG-CB		51	C-CYS-ASN-OD1		451	CG-GLN-ARG-NH2		388	CG-GLU-ARG-NE		18	N-GLY-ASN-N		184	CE1-HIS-ARG-CG		373	CG2-ILE-ARG-NH1		472	CD2-LEU-ARG-O		13	CE-LYS-ARG-N		45	N-MET-ARG-NH1		280	CD2-PHE-ARG-CD		121	N-PRO-ARG-CZ		481	OG-SER-ARG-CG		1272	O-THR-ARG-NH1
2	OXT-ALA-ASN-CG		776	O-ARG-ARG-CD		234	ND2-ASN-ARG-C		514	O-ASP-ARG-CD		2	CA-CYS-ASN-CA		181	CG-GLN-ARG-O		905	CG-GLU-ARG-NH1		405	N-GLY-ASN-ND2		429	CE1-HIS-ARG-CZ		411	CG2-ILE-ARG-NH2		4	CG-LEU-ARG-CA		111	CE-LYS-ARG-NE		63	N-MET-ARG-NH2		173	CD2-PHE-ARG-CG		2	N-PRO-ARG-N		903	OG-SER-ARG-CZ		1406	O-THR-ARG-NH2
34	C-ALA-ASN-N		2	OXT-ARG-ARG-CD		179	ND2-ASN-ARG-CB		261	O-ASP-ARG-CG		3	CA-CYS-ASN-C		12	N-GLN-ARG-C		1033	CG-GLU-ARG-NH2		340	N-GLY-ASN-O		67	CE1-HIS-ARG-N		197	CG2-ILE-ARG-O		9	CG-LEU-ARG-C		280	CE-LYS-ARG-NH1		117	N-MET-ARG-O		409	CD2-PHE-ARG-CZ		53	N-PRO-ARG-NE		269	OG-SER-ARG-N		192	O-THR-ARG-O
64	CB-ALA-ASN-N		100	CG-ARG-ARG-CG		312	ND2-ASN-ARG-CD		905	O-ASP-ARG-CZ		10	CA-CYS-ASN-CG		2	N-GLN-ARG-CB		276	CG-GLU-ARG-O		683	N-GLY-ASN-OD1		367	CE1-HIS-ARG-NE		18	N-ILE-ARG-C		20	CG-LEU-ARG-CB		417	CE-LYS-ARG-NH2		105	O-MET-ARG-CA		44	CD2-PHE-ARG-N		221	N-PRO-ARG-NH1		923	OG-SER-ARG-NE		132	OG1-THR-ARG-CA
13	N-ALA-ASN-N		451	CZ-ARG-ARG-CG		214	ND2-ASN-ARG-CG		324	O-ASP-ARG-N		52	CA-CYS-ASN-ND2		22	N-GLN-ARG-CD		28	N-GLU-ARG-C		456	O-GLY-ASN-CA		511	CE1-HIS-ARG-NH1		10	N-ILE-ARG-CB		52	CG-LEU-ARG-CD		376	CE-LYS-ARG-O		81	O-MET-ARG-C		345	CD2-PHE-ARG-NE		287	N-PRO-ARG-NH2		1597	OG-SER-ARG-NH1		145	OG1-THR-ARG-C
278	O-ALA-ASN-N		23	N-ARG-ARG-CG		418	ND2-ASN-ARG-CZ		665	O-ASP-ARG-NE		116	CA-CYS-ASN-O		8	N-GLN-ARG-CG		10	N-GLU-ARG-CB		275	O-GLY-ASN-C		635	CE1-HIS-ARG-NH2		18	N-ILE-ARG-CD		44	CG-LEU-ARG-CG		7	CE-LYS-ARG-OXT		87	O-MET-ARG-CB		400	CD2-PHE-ARG-NH1		65	N-PRO-ARG-O		1907	OG-SER-ARG-NH2		248	OG1-THR-ARG-CB
281	CA-ALA-ASN-ND2		281	NE-ARG-ARG-CG		177	ND2-ASN-ARG-N		1482	O-ASP-ARG-NH1		52	CA-CYS-ASN-OD1		16	N-GLN-ARG-CZ		32	N-GLU-ARG-CD		651	O-GLY-ASN-CB		271	CE1-HIS-ARG-O		8	N-ILE-ARG-CG		130	CG-LEU-ARG-CZ		7	CG-LYS-ARG-CA		229	O-MET-ARG-CD		451	CD2-PHE-ARG-NH2		114	O-PRO-ARG-CA		600	OG-SER-ARG-O		516	OG1-THR-ARG-CD
435	C-ALA-ASN-ND2		647	NH1-ARG-ARG-CG		367	ND2-ASN-ARG-NE		2110	O-ASP-ARG-NH2		2	CB-CYS-ASN-CA		2	N-GLN-ARG-N		17	N-GLU-ARG-CG		754	O-GLY-ASN-CG		8	CG-HIS-ARG-CA		16	N-ILE-ARG-CZ		9	CG-LEU-ARG-N		12	CG-LYS-ARG-C		143	O-MET-ARG-CG		129	CD2-PHE-ARG-O		45	O-PRO-ARG-C		3	OG-SER-ARG-OXT		264	OG1-THR-ARG-CG
783	CB-ALA-ASN-ND2		799	NH2-ARG-ARG-CG		637	ND2-ASN-ARG-NH1		113	O-ASP-ARG-O		3	CB-CYS-ASN-C		19	N-GLN-ARG-NE		31	N-GLU-ARG-CZ		445	O-GLY-ASN-N		13	CG-HIS-ARG-C		6	N-ILE-ARG-NE		79	CG-LEU-ARG-NE		14	CG-LYS-ARG-CB		279	O-MET-ARG-CZ		134	CE1-PHE-ARG-CA		236	O-PRO-ARG-CB		3	OXT-SER-ARG-CD		600	OG1-THR-ARG-CZ
220	N-ALA-ASN-ND2		441	O-ARG-ARG-CG		833	ND2-ASN-ARG-NH2		244	OD1-ASP-ARG-CA		8	CB-CYS-ASN-CB		106	N-GLN-ARG-NH1		9	N-GLU-ARG-N		1912	O-GLY-ASN-ND2		33	CG-HIS-ARG-CB		82	N-ILE-ARG-NH1		245	CG-LEU-ARG-NH1		46	CG-LYS-ARG-CD		59	O-MET-ARG-N		88	CE1-PHE-ARG-C		597	O-PRO-ARG-CD		5	OXT-SER-ARG-CZ		125	OG1-THR-ARG-N
1449	O-ALA-ASN-ND2		4	OXT-ARG-ARG-CG		861	ND2-ASN-ARG-O		135	OD1-ASP-ARG-C		41	CB-CYS-ASN-CG		111	N-GLN-ARG-NH2		39	N-GLU-ARG-NE		326	O-GLY-ASN-O		103	CG-HIS-ARG-CD		110	N-ILE-ARG-NH2		323	CG-LEU-ARG-NH2		22	CG-LYS-ARG-CG		253	O-MET-ARG-NE		256	CE1-PHE-ARG-CB		382	O-PRO-ARG-CG		7	OXT-SER-ARG-NE		486	OG1-THR-ARG-NE
10	OXT-ALA-ASN-ND2		1018	CZ-ARG-ARG-CZ		135	O-ASN-ARG-CA		408	OD1-ASP-ARG-CB		4	CB-CYS-ASN-N		153	N-GLN-ARG-O		142	N-GLU-ARG-NH1		714	O-GLY-ASN-OD1		78	CG-HIS-ARG-CG		169	N-ILE-ARG-O		84	CG-LEU-ARG-O		198	CG-LYS-ARG-CZ		468	O-MET-ARG-NH1		392	CE1-PHE-ARG-CD		787	O-PRO-ARG-CZ		12	C-SER-ASN-CA		1167	OG1-THR-ARG-NH1
200	CA-ALA-ASN-O		156	N-ARG-ARG-CZ		68	O-ASN-ARG-C		1452	OD1-ASP-ARG-CD		88	CB-CYS-ASN-ND2		250	NE2-GLN-ARG-CA		207	N-GLU-ARG-NH2		5	OXT-GLY-ASN-O		201	CG-HIS-ARG-CZ		193	O-ILE-ARG-CA		2	CG-LEU-ARG-OXT		4	CG-LYS-ARG-N		508	O-MET-ARG-NH2		288	CE1-PHE-ARG-CG		151	O-PRO-ARG-N		2	C-SER-ASN-C		1389	OG1-THR-ARG-NH2
85	C-ALA-ASN-O		1625	NE-ARG-ARG-CZ		158	O-ASN-ARG-CB		794	OD1-ASP-ARG-CG		39	CB-CYS-ASN-O		347	NE2-GLN-ARG-C		558	N-GLU-ARG-O		13	C-GLY-ASP-CA		5	CG-HIS-ARG-N		163	O-ILE-ARG-C		31	N-LEU-ARG-C		129	CG-LYS-ARG-NE		50	O-MET-ARG-O		446	CE1-PHE-ARG-CZ		522	O-PRO-ARG-NE		53	C-SER-ASN-CB		291	OG1-THR-ARG-O
437	CB-ALA-ASN-O		1747	NH1-ARG-ARG-CZ		427	O-ASN-ARG-CD		4330	OD1-ASP-ARG-CZ		67	CB-CYS-ASN-OD1		309	NE2-GLN-ARG-CB		315	O-GLU-ARG-CA		11	C-GLY-ASP-C		175	CG-HIS-ARG-NE		229	O-ILE-ARG-CB		13	N-LEU-ARG-CB		218	CG-LYS-ARG-NH1		79	SD-MET-ARG-CA		94	CE1-PHE-ARG-N		1596	O-PRO-ARG-NH1		52	C-SER-ASN-CG		5	OG1-THR-ARG-OXT
171	N-ALA-ASN-O		2082	NH2-ARG-ARG-CZ		273	O-ASN-ARG-CG		329	OD1-ASP-ARG-N		7	N-CYS-ASN-C		477	NE2-GLN-ARG-CD		111	O-GLU-ARG-C		86	C-GLY-ASP-CB		271	CG-HIS-ARG-NH1		471	O-ILE-ARG-CD		58	N-LEU-ARG-CD		300	CG-LYS-ARG-NH2		31	SD-MET-ARG-C		407	CE1-PHE-ARG-NE		1542	O-PRO-ARG-NH2		27	C-SER-ASN-N		2	OXT-THR-ARG-CD
122	O-ALA-ASN-O		860	O-ARG-ARG-CZ		596	O-ASN-ARG-CZ		3306	OD1-ASP-ARG-NE		4	N-CYS-ASN-CB		256	NE2-GLN-ARG-CG		365	O-GLU-ARG-CB		120	C-GLY-ASP-CG		311	CG-HIS-ARG-NH2		304	O-ILE-ARG-CG		18	N-LEU-ARG-CG		115	CG-LYS-ARG-O		117	SD-MET-ARG-CB		562	CE1-PHE-ARG-NH1		68	O-PRO-ARG-O		353	C-SER-ASN-ND2		2	OXT-THR-ARG-CZ
384	CA-ALA-ASN-OD1		15	OXT-ARG-ARG-CZ		170	O-ASN-ARG-N		5446	OD1-ASP-ARG-NH1		14	N-CYS-ASN-CG		547	NE2-GLN-ARG-CZ		572	O-GLU-ARG-CD		66	C-GLY-ASP-N		84	CG-HIS-ARG-O		511	O-ILE-ARG-CZ		20	N-LEU-ARG-CZ		12	N-LYS-ARG-C		151	SD-MET-ARG-CD		551	CE1-PHE-ARG-NH2		7	OXT-PRO-ARG-CZ		57	C-SER-ASN-O		2	OXT-THR-ARG-NE
226	C-ALA-ASN-OD1		30	N-ARG-ARG-N		538	O-ASN-ARG-NE		8174	OD1-ASP-ARG-NH2		33	N-CYS-ASN-ND2		150	NE2-GLN-ARG-N		373	O-GLU-ARG-CG		217	C-GLY-ASP-O		5	N-HIS-ARG-CA		160	O-ILE-ARG-N		7	N-LEU-ARG-N		13	N-LYS-ARG-CB		138	SD-MET-ARG-CG		264	CE1-PHE-ARG-O		6	OXT-PRO-ARG-NE		239	C-SER-ASN-OD1		3	OXT-THR-ARG-NH1
808	CB-ALA-ASN-OD1		122	NE-ARG-ARG-N		971	O-ASN-ARG-NH1		156	OD1-ASP-ARG-O		63	N-CYS-ASN-O		509	NE2-GLN-ARG-NE		769	O-GLU-ARG-CZ		376	C-GLY-ASP-OD1		8	N-HIS-ARG-C		432	O-ILE-ARG-NE		30	N-LEU-ARG-NE		17	N-LYS-ARG-CD		140	SD-MET-ARG-CZ		103	CE2-PHE-ARG-CA		25	OXT-PRO-ARG-NH2		6	CA-SER-ASN-CA		4	C-THR-ASN-CA
405	N-ALA-ASN-OD1		276	NH1-ARG-ARG-N		1133	O-ASN-ARG-NH2		282	OD2-ASP-ARG-CA		47	N-CYS-ASN-OD1		775	NE2-GLN-ARG-NH1		606	O-GLU-ARG-N		499	C-GLY-ASP-OD2		3	N-HIS-ARG-CB		862	O-ILE-ARG-NH1		172	N-LEU-ARG-NH1		12	N-LYS-ARG-CG		61	SD-MET-ARG-N		73	CE2-PHE-ARG-C		3	C-PRO-ASN-CA		41	CA-SER-ASN-CB		4	C-THR-ASN-C
467	O-ALA-ASN-OD1		253	NH2-ARG-ARG-N		83	O-ASN-ARG-O		184	OD2-ASP-ARG-C		25	O-CYS-ASN-CA		782	NE2-GLN-ARG-NH2		607	O-GLU-ARG-NE		47	CA-GLY-ASP-CA		9	N-HIS-ARG-CD		1104	O-ILE-ARG-NH2		223	N-LEU-ARG-NH2		15	N-LYS-ARG-CZ		132	SD-MET-ARG-NE		210	CE2-PHE-ARG-CB		21	C-PRO-ASN-CB		70	CA-SER-ASN-CG		27	C-THR-ASN-CB
2	OXT-ALA-ASN-OD1		368	O-ARG-ARG-N		343	OD1-ASN-ARG-CA		675	OD2-ASP-ARG-CB		13	O-CYS-ASN-C		985	NE2-GLN-ARG-O		1453	O-GLU-ARG-NH1		130	CA-GLY-ASP-C		16	N-HIS-ARG-CZ		111	O-ILE-ARG-O		325	N-LEU-ARG-O		9	N-LYS-ARG-NE		186	SD-MET-ARG-NH1		398	CE2-PHE-ARG-CD		25	C-PRO-ASN-CG		7	CA-SER-ASN-N		26	C-THR-ASN-CG
2	CA-ALA-ASN-OXT		706	NE-ARG-ARG-NE		233	OD1-ASN-ARG-C		1965	OD2-ASP-ARG-CD		55	O-CYS-ASN-CB		113	O-GLN-ARG-CA		1763	O-GLU-ARG-NH2		178	CA-GLY-ASP-CB		13	N-HIS-ARG-NE		2	OXT-ILE-ARG-CB		305	O-LEU-ARG-CA		177	N-LYS-ARG-NH1		194	SD-MET-ARG-NH2		301	CE2-PHE-ARG-CG		25	C-PRO-ASN-N		260	CA-SER-ASN-ND2		22	C-THR-ASN-N
4	CB-ALA-ASN-OXT		1333	NH1-ARG-ARG-NE		362	OD1-ASN-ARG-CB		998	OD2-ASP-ARG-CG		92	O-CYS-ASN-CG		56	O-GLN-ARG-C		262	O-GLU-ARG-O		541	CA-GLY-ASP-CG		71	N-HIS-ARG-NH1		7	OXT-ILE-ARG-CD		205	O-LEU-ARG-C		170	N-LYS-ARG-NH2		75	SD-MET-ARG-O		437	CE2-PHE-ARG-CZ		224	C-PRO-ASN-ND2		145	CA-SER-ASN-O		249	C-THR-ASN-ND2
4	N-ALA-ASN-OXT		1727	NH2-ARG-ARG-NE		627	OD1-ASN-ARG-CD		4537	OD2-ASP-ARG-CZ		36	O-CYS-ASN-N		176	O-GLN-ARG-CB		372	OE1-GLU-ARG-CA		86	CA-GLY-ASP-N		60	N-HIS-ARG-NH2		11	C-ILE-ASN-CB		433	O-LEU-ARG-CB		137	N-LYS-ARG-O		5	C-MET-ASN-CB		96	CE2-PHE-ARG-N		64	C-PRO-ASN-O		350	CA-SER-ASN-OD1		90	C-THR-ASN-O
12	CA-ALA-ASP-C		778	O-ARG-ARG-NE		431	OD1-ASN-ARG-CG		317	OD2-ASP-ARG-N		202	O-CYS-ASN-ND2		386	O-GLN-ARG-CD		202	OE1-GLU-ARG-C		535	CA-GLY-ASP-O		93	N-HIS-ARG-O		8	C-ILE-ASN-CG		945	O-LEU-ARG-CD		43	NZ-LYS-ARG-CA		9	C-MET-ASN-CG		396	CE2-PHE-ARG-NE		234	C-PRO-ASN-OD1		69	CB-SER-ASN-CA		193	C-THR-ASN-OD1
204	CB-ALA-ASP-C		5	OXT-ARG-ARG-NE		1125	OD1-ASN-ARG-CZ		3769	OD2-ASP-ARG-NE		35	O-CYS-ASN-O		194	O-GLN-ARG-CG		693	OE1-GLU-ARG-CB		943	CA-GLY-ASP-OD1		28	ND1-HIS-ARG-CA		13	C-ILE-ASN-N		561	O-LEU-ARG-CG		187	NZ-LYS-ARG-C		2	C-MET-ASN-N		474	CE2-PHE-ARG-NH1		5	CA-PRO-ASN-CA		54	CB-SER-ASN-C		3	CA-THR-ASN-CA
59	N-ALA-ASP-C		1033	NH1-ARG-ARG-NH1		336	OD1-ASN-ARG-N		5856	OD2-ASP-ARG-NH1		81	O-CYS-ASN-OD1		462	O-GLN-ARG-CZ		2082	OE1-GLU-ARG-CD		1020	CA-GLY-ASP-OD2		30	ND1-HIS-ARG-C		221	C-ILE-ASN-ND2		1212	O-LEU-ARG-CZ		76	NZ-LYS-ARG-CB		127	C-MET-ASN-ND2		487	CE2-PHE-ARG-NH2		24	CA-PRO-ASN-C		183	CB-SER-ASN-CB		32	CA-THR-ASN-CB
111	O-ALA-ASP-C		2028	NH2-ARG-ARG-NH1		878	OD1-ASN-ARG-NE		8328	OD2-ASP-ARG-NH2		9	SG-CYS-ASN-CA		205	O-GLN-ARG-N		975	OE1-GLU-ARG-CG		32	N-GLY-ASP-CA		92	ND1-HIS-ARG-CB		71	C-ILE-ASN-O		245	O-LEU-ARG-N		107	NZ-LYS-ARG-CD		57	C-MET-ASN-O		255	CE2-PHE-ARG-O		19	CA-PRO-ASN-CB		252	CB-SER-ASN-CG		49	CA-THR-ASN-CG
9	CA-ALA-ASP-CA		1494	O-ARG-ARG-NH1		1614	OD1-ASN-ARG-NH1		152	OD2-ASP-ARG-O		25	SG-CYS-ASN-C		378	O-GLN-ARG-NE		4842	OE1-GLU-ARG-CZ		77	N-GLY-ASP-C		253	ND1-HIS-ARG-CD		156	C-ILE-ASN-OD1		1048	O-LEU-ARG-NE		74	NZ-LYS-ARG-CG		79	C-MET-ASN-OD1		30	CG-PHE-ARG-CA		51	CA-PRO-ASN-CG		56	CB-SER-ASN-N		5	CA-THR-ASN-N
2	C-ALA-ASP-CA		16	OXT-ARG-ARG-NH1		2129	OD1-ASN-ARG-NH2		8	OXT-ASP-ARG-CZ		58	SG-CYS-ASN-CB		768	O-GLN-ARG-NH1		469	OE1-GLU-ARG-N		93	N-GLY-ASP-CB		147	ND1-HIS-ARG-CG		10	CA-ILE-ASN-CB		2281	O-LEU-ARG-NH1		218	NZ-LYS-ARG-CZ		12	CA-MET-ASN-CG		2	CG-PHE-ARG-C		138	CA-PRO-ASN-ND2		837	CB-SER-ASN-ND2		172	CA-THR-ASN-ND2
97	CB-ALA-ASP-CA		1410	NH2-ARG-ARG-NH2		350	OD1-ASN-ARG-O		2	OXT-ASP-ARG-NE		50	SG-CYS-ASN-CG		968	O-GLN-ARG-NH2		3889	OE1-GLU-ARG-NE		445	N-GLY-ASP-CG		302	ND1-HIS-ARG-CZ		22	CA-ILE-ASN-CG		2414	O-LEU-ARG-NH2		25	NZ-LYS-ARG-N		73	CA-MET-ASN-ND2		52	CG-PHE-ARG-CB		134	CA-PRO-ASN-O		464	CB-SER-ASN-O		156	CA-THR-ASN-O
23	N-ALA-ASP-CA		1659	O-ARG-ARG-NH2		9	CA-ASN-ASN-C		13	OXT-ASP-ARG-NH1		39	SG-CYS-ASN-N		114	O-GLN-ARG-O		6049	OE1-GLU-ARG-NH1		6	N-GLY-ASP-N		40	ND1-HIS-ARG-N		84	CA-ILE-ASN-ND2		199	O-LEU-ARG-O		151	NZ-LYS-ARG-NE		76	CA-MET-ASN-O		184	CG-PHE-ARG-CD		300	CA-PRO-ASN-OD1		770	CB-SER-ASN-OD1		246	CA-THR-ASN-OD1
185	O-ALA-ASP-CA		22	OXT-ARG-ARG-NH2		16	C-ASN-ASN-C		7	OXT-ASP-ARG-NH2		113	SG-CYS-ASN-ND2		446	OE1-GLN-ARG-CA		9327	OE1-GLU-ARG-NH2		324	N-GLY-ASP-O		291	ND1-HIS-ARG-NE		92	CA-ILE-ASN-O		2	O-LEU-ARG-OXT		399	NZ-LYS-ARG-NH1		86	CA-MET-ASN-OD1		127	CG-PHE-ARG-CG		27	CB-PRO-ASN-CA		2	CB-SER-ASN-OXT		25	CB-THR-ASN-CA
77	CA-ALA-ASP-CB		199	O-ARG-ARG-O		49	CB-ASN-ASN-C		6	C-ASP-ASN-CA		81	SG-CYS-ASN-O		252	OE1-GLN-ARG-C		133	OE1-GLU-ARG-O		818	N-GLY-ASP-OD1		429	ND1-HIS-ARG-NH1		199	CA-ILE-ASN-OD1		6	OXT-LEU-ARG-CD		543	NZ-LYS-ARG-NH2		3	CB-MET-ASN-CA		221	CG-PHE-ARG-CZ		45	CB-PRO-ASN-C		4	N-SER-ASN-CA		22	CB-THR-ASN-C
27	C-ALA-ASP-CB		2	CA-ARG-ASN-C		21	CG-ASN-ASN-C		2	C-ASP-ASN-C		64	SG-CYS-ASN-OD1		562	OE1-GLN-ARG-CB		609	OE2-GLU-ARG-CA		863	N-GLY-ASP-OD2		457	ND1-HIS-ARG-NH2		5	CB-ILE-ASN-CA		3	OXT-LEU-ARG-CG		725	NZ-LYS-ARG-O		2	CB-MET-ASN-C		19	CG-PHE-ARG-N		89	CB-PRO-ASN-CB		27	N-SER-ASN-C		56	CB-THR-ASN-CB
482	CB-ALA-ASP-CB		11	CB-ARG-ASN-C		8	N-ASN-ASN-C		17	C-ASP-ASN-CB		3	C-CYS-ASP-CB		885	OE1-GLN-ARG-CD		279	OE2-GLU-ARG-C		263	O-GLY-ASP-CA		156	ND1-HIS-ARG-O		14	CB-ILE-ASN-CB		15	OXT-LEU-ARG-CZ		9	NZ-LYS-ARG-OXT		12	CB-MET-ASN-CB		217	CG-PHE-ARG-NE		171	CB-PRO-ASN-CG		33	N-SER-ASN-CB		90	CB-THR-ASN-CG
58	N-ALA-ASP-CB		50	CD-ARG-ASN-C		270	ND2-ASN-ASN-C		32	C-ASP-ASN-CG		4	C-CYS-ASP-N		512	OE1-GLN-ARG-CG		1029	OE2-GLU-ARG-CB		135	O-GLY-ASP-C		68	NE2-HIS-ARG-CA		53	CB-ILE-ASN-CG		31	OXT-LEU-ARG-NE		161	O-LYS-ARG-CA		41	CB-MET-ASN-CG		239	CG-PHE-ARG-NH1		16	CB-PRO-ASN-N		99	N-SER-ASN-CG		23	CB-THR-ASN-N
271	O-ALA-ASP-CB		40	CG-ARG-ASN-C		141	O-ASN-ASN-C		16	C-ASP-ASN-N		24	C-CYS-ASP-O		1004	OE1-GLN-ARG-CZ		2643	OE2-GLU-ARG-CD		408	O-GLY-ASP-CB		78	NE2-HIS-ARG-C		131	CB-ILE-ASN-ND2		10	OXT-LEU-ARG-NH1		112	O-LYS-ARG-C		80	CB-MET-ASN-ND2		216	CG-PHE-ARG-NH2		376	CB-PRO-ASN-ND2		3	N-SER-ASN-N		432	CB-THR-ASN-ND2
89	CA-ALA-ASP-CG		76	CZ-ARG-ASN-C		282	OD1-ASN-ASN-C		264	C-ASP-ASN-ND2		16	C-CYS-ASP-OD1		384	OE1-GLN-ARG-N		1380	OE2-GLU-ARG-CG		199	O-GLY-ASP-CG		102	NE2-HIS-ARG-CB		39	CB-ILE-ASN-O		40	OXT-LEU-ARG-NH2		163	O-LYS-ARG-CB		71	CB-MET-ASN-O		35	CG-PHE-ARG-O		257	CB-PRO-ASN-O		229	N-SER-ASN-ND2		202	CB-THR-ASN-O
29	C-ALA-ASP-CG		21	N-ARG-ASN-C		11	CA-ASN-ASN-CA		63	C-ASP-ASN-O		27	C-CYS-ASP-OD2		852	OE1-GLN-ARG-NE		5357	OE2-GLU-ARG-CZ		386	O-GLY-ASP-N		259	NE2-HIS-ARG-CD		156	CB-ILE-ASN-OD1		7	C-LEU-ASN-CA		419	O-LYS-ARG-CD		124	CB-MET-ASN-OD1		193	CZ-PHE-ARG-CA		452	CB-PRO-ASN-OD1		210	N-SER-ASN-O		404	CB-THR-ASN-OD1
445	CB-ALA-ASP-CG		110	NE-ARG-ASN-C		21	CB-ASN-ASN-CA		172	C-ASP-ASN-OD1		5	CA-CYS-ASP-C		1503	OE1-GLN-ARG-NH1		716	OE2-GLU-ARG-N		174	O-GLY-ASP-O		167	NE2-HIS-ARG-CG		65	CD1-ILE-ASN-CA		4	C-LEU-ASN-C		218	O-LYS-ARG-CG		95	CE-MET-ASN-CA		148	CZ-PHE-ARG-C		13	CD-PRO-ASN-CA		403	N-SER-ASN-OD1		69	CG2-THR-ASN-CA
306	N-ALA-ASP-CG		250	NH1-ARG-ASN-C		65	CG-ASN-ASN-CA		5	CA-ASP-ASN-C		14	CA-CYS-ASP-CG		1530	OE1-GLN-ARG-NH2		4773	OE2-GLU-ARG-NE		235	O-GLY-ASP-OD1		396	NE2-HIS-ARG-CZ		103	CD1-ILE-ASN-C		44	C-LEU-ASN-CB		566	O-LYS-ARG-CZ		86	CE-MET-ASN-C		332	CZ-PHE-ARG-CB		33	CD-PRO-ASN-C		184	O-SER-ASN-CA		69	CG2-THR-ASN-C
116	O-ALA-ASP-CG		347	NH2-ARG-ASN-C		7	N-ASN-ASN-CA		19	CA-ASP-ASN-CB		50	CA-CYS-ASP-O		389	OE1-GLN-ARG-O		6717	OE2-GLU-ARG-NH1		320	O-GLY-ASP-OD2		75	NE2-HIS-ARG-N		210	CD1-ILE-ASN-CB		38	C-LEU-ASN-CG		163	O-LYS-ARG-N		102	CE-MET-ASN-CB		445	CZ-PHE-ARG-CD		59	CD-PRO-ASN-CB		111	O-SER-ASN-C		210	CG2-THR-ASN-CB
6	CA-ALA-ASP-N		80	O-ARG-ASN-C		269	ND2-ASN-ASN-CA		32	CA-ASP-ASN-CG		31	CA-CYS-ASP-OD1		2	OE1-GLN-ARG-OXT		9650	OE2-GLU-ARG-NH2		12	C-GLY-CYS-CA		323	NE2-HIS-ARG-NE		233	CD1-ILE-ASN-CG		27	C-LEU-ASN-N		363	O-LYS-ARG-NE		117	CE-MET-ASN-CG		378	CZ-PHE-ARG-CG		110	CD-PRO-ASN-CG		347	O-SER-ASN-CB		284	CG2-THR-ASN-CG
19	C-ALA-ASP-N		6	CA-ARG-ASN-CA		151	O-ASN-ASN-CA		7	CA-ASP-ASN-N		48	CA-CYS-ASP-OD2		4	OXT-GLN-ARG-NH1		220	OE2-GLU-ARG-O		38	C-GLY-CYS-CB		466	NE2-HIS-ARG-NH1		87	CD1-ILE-ASN-N		352	C-LEU-ASN-ND2		954	O-LYS-ARG-NH1		84	CE-MET-ASN-N		350	CZ-PHE-ARG-CZ		3	CD-PRO-ASN-N		420	O-SER-ASN-CG		85	CG2-THR-ASN-N
92	CB-ALA-ASP-N		20	CB-ARG-ASN-CA		493	OD1-ASN-ASN-CA		218	CA-ASP-ASN-ND2		4	CB-CYS-ASP-C		5	OXT-GLN-ARG-NH2		4	OXT-GLU-ARG-CZ		26	C-GLY-CYS-N		528	NE2-HIS-ARG-NH2		362	CD1-ILE-ASN-ND2		119	C-LEU-ASN-O		1250	O-LYS-ARG-NH2		225	CE-MET-ASN-ND2		133	CZ-PHE-ARG-N		338	CD-PRO-ASN-ND2		258	O-SER-ASN-N		691	CG2-THR-ASN-ND2
6	N-ALA-ASP-N		37	CD-ARG-ASN-CA		99	CB-ASN-ASN-CB		92	CA-ASP-ASN-O		41	CB-CYS-ASP-CB		3	C-GLN-ASN-CB		5	OXT-GLU-ARG-NH1		66	C-GLY-CYS-O		296	NE2-HIS-ARG-O		280	CD1-ILE-ASN-O		312	C-LEU-ASN-OD1		101	O-LYS-ARG-O		173	CE-MET-ASN-O		353	CZ-PHE-ARG-NE		279	CD-PRO-ASN-O		1023	O-SER-ASN-ND2		338	CG2-THR-ASN-O
271	O-ALA-ASP-N		41	CG-ARG-ASN-CA		299	CG-ASN-ASN-CB		254	CA-ASP-ASN-OD1		33	CB-CYS-ASP-CG		5	C-GLN-ASN-CG		9	OXT-GLU-ARG-NH2		88	C-GLY-CYS-SG		77	O-HIS-ARG-CA		339	CD1-ILE-ASN-OD1		4	CA-LEU-ASN-C		5	OXT-LYS-ARG-NH1		232	CE-MET-ASN-OD1		494	CZ-PHE-ARG-NH1		344	CD-PRO-ASN-OD1		137	O-SER-ASN-O		544	CG2-THR-ASN-OD1
297	CA-ALA-ASP-O		89	CZ-ARG-ASN-CA		20	N-ASN-ASN-CB		20	CB-ASP-ASN-CA		60	CB-CYS-ASP-O		8	C-GLN-ASN-N		4	C-GLU-ASN-CA		10	CA-GLY-CYS-CA		35	O-HIS-ARG-C		33	CG1-ILE-ASN-CA		16	CA-LEU-ASN-CB		5	OXT-LYS-ARG-NH2		10	CG-MET-ASN-C		422	CZ-PHE-ARG-NH2		2	CD-PRO-ASN-OXT		454	O-SER-ASN-OD1		2	CG2-THR-ASN-OXT
145	C-ALA-ASP-O		3	N-ARG-ASN-CA		689	ND2-ASN-ASN-CB		12	CB-ASP-ASN-C		74	CB-CYS-ASP-OD1		138	C-GLN-ASN-ND2		17	C-GLU-ASN-CB		38	CA-GLY-CYS-CB		79	O-HIS-ARG-CB		30	CG1-ILE-ASN-C		38	CA-LEU-ASN-CG		4	C-LYS-ASN-CA		21	CG-MET-ASN-CB		352	CZ-PHE-ARG-O		28	CG-PRO-ASN-CA		283	OG-SER-ASN-CA		5	N-THR-ASN-CA
680	CB-ALA-ASP-O		69	NE-ARG-ASN-CA		466	O-ASN-ASN-CB		71	CB-ASP-ASN-CB		68	CB-CYS-ASP-OD2		38	C-GLN-ASN-O		27	C-GLU-ASN-CG		16	CA-GLY-CYS-C		242	O-HIS-ARG-CD		68	CG1-ILE-ASN-CB		2	CA-LEU-ASN-N		4	C-LYS-ASN-C		43	CG-MET-ASN-CG		13	N-PHE-ARG-C		58	CG-PRO-ASN-C		312	OG-SER-ASN-C		27	N-THR-ASN-C
305	N-ALA-ASP-O		206	NH1-ARG-ASN-CA		851	OD1-ASN-ASN-CB		122	CB-ASP-ASN-CG		6	N-CYS-ASP-C		73	C-GLN-ASN-OD1		29	C-GLU-ASN-N		22	CA-GLY-CYS-N		120	O-HIS-ARG-CG		82	CG1-ILE-ASN-CG		167	CA-LEU-ASN-ND2		24	C-LYS-ASN-CB		94	CG-MET-ASN-ND2		2	N-PHE-ARG-CB		109	CG-PRO-ASN-CB		626	OG-SER-ASN-CB		20	N-THR-ASN-CB
129	O-ALA-ASP-O		267	NH2-ARG-ASN-CA		277	CG-ASN-ASN-CG		44	CB-ASP-ASN-N		6	N-CYS-ASP-CB		2	CA-GLN-ASN-CB		218	C-GLU-ASN-ND2		210	CA-GLY-CYS-O		284	O-HIS-ARG-CZ		13	CG1-ILE-ASN-N		153	CA-LEU-ASN-O		21	C-LYS-ASN-CG		84	CG-MET-ASN-O		28	N-PHE-ARG-CD		190	CG-PRO-ASN-CG		860	OG-SER-ASN-CG		124	N-THR-ASN-CG
305	CA-ALA-ASP-OD1		128	O-ARG-ASN-CA		129	N-ASN-ASN-CG		446	CB-ASP-ASN-ND2		19	N-CYS-ASP-CG		17	CA-GLN-ASN-CG		63	C-GLU-ASN-O		4	CA-GLY-CYS-OXT		78	O-HIS-ARG-N		197	CG1-ILE-ASN-ND2		383	CA-LEU-ASN-OD1		22	C-LYS-ASN-N		94	CG-MET-ASN-OD1		12	N-PHE-ARG-CG		13	CG-PRO-ASN-N		216	OG-SER-ASN-N		9	N-THR-ASN-N
130	C-ALA-ASP-OD1		16	CA-ARG-ASN-CB		1402	ND2-ASN-ASN-CG		138	CB-ASP-ASN-O		64	N-CYS-ASP-O		147	CA-GLN-ASN-ND2		125	C-GLU-ASN-OD1		189	CA-GLY-CYS-SG		170	O-HIS-ARG-NE		103	CG1-ILE-ASN-O		4	CB-LEU-ASN-CA		191	C-LYS-ASN-ND2		11	N-MET-ASN-C		14	N-PHE-ARG-CZ		464	CG-PRO-ASN-ND2		1672	OG-SER-ASN-ND2		219	N-THR-ASN-ND2
633	CB-ALA-ASP-OD1		23	C-ARG-ASN-CB		480	O-ASN-ASN-CG		375	CB-ASP-ASN-OD1		43	N-CYS-ASP-OD1		113	CA-GLN-ASN-O		4	CA-GLU-ASN-C		9	N-GLY-CYS-CA		576	O-HIS-ARG-NH1		205	CG1-ILE-ASN-OD1		9	CB-LEU-ASN-C		75	C-LYS-ASN-O		4	N-MET-ASN-CB		2	N-PHE-ARG-N		413	CG-PRO-ASN-O		637	OG-SER-ASN-O		405	N-THR-ASN-O
485	N-ALA-ASP-OD1		32	CB-ARG-ASN-CB		1389	OD1-ASN-ASN-CG		33	CG-ASP-ASN-CA		29	N-CYS-ASP-OD2		180	CA-GLN-ASN-OD1		2	CA-GLU-ASN-CB		50	N-GLY-CYS-CB		564	O-HIS-ARG-NH2		38	CG2-ILE-ASN-CA		79	CB-LEU-ASN-CB		193	C-LYS-ASN-OD1		47	N-MET-ASN-CG		10	N-PHE-ARG-NE		434	CG-PRO-ASN-OD1		1285	OG-SER-ASN-OD1		468	N-THR-ASN-OD1
145	O-ALA-ASP-OD1		85	CD-ARG-ASN-CB		13	N-ASN-ASN-N		12	CG-ASP-ASN-C		30	O-CYS-ASP-CA		3	CB-GLN-ASN-CA		32	CA-GLU-ASN-CG		57	N-GLY-CYS-C		57	O-HIS-ARG-O		34	CG2-ILE-ASN-C		118	CB-LEU-ASN-CG		15	CA-LYS-ASN-CB		78	N-MET-ASN-ND2		92	N-PHE-ARG-NH1		2	CG-PRO-ASN-OXT		4	OG-SER-ASN-OXT		186	O-THR-ASN-CA
457	CA-ALA-ASP-OD2		58	CG-ARG-ASN-CB		275	ND2-ASN-ASN-N		179	CG-ASP-ASN-CB		13	O-CYS-ASP-C		5	CB-GLN-ASN-C		5	CA-GLU-ASN-N		237	N-GLY-CYS-O		2	OXT-HIS-ARG-NH1		132	CG2-ILE-ASN-CB		15	CB-LEU-ASN-N		47	CA-LYS-ASN-CG		59	N-MET-ASN-O		87	N-PHE-ARG-NH2		6	N-PRO-ASN-CA		3	C-SER-ASP-CA		85	O-THR-ASN-C
187	C-ALA-ASP-OD2		174	CZ-ARG-ASN-CB		112	O-ASN-ASN-N		107	CG-ASP-ASN-CG		51	O-CYS-ASP-CB		26	CB-GLN-ASN-CB		147	CA-GLU-ASN-ND2		8	N-GLY-CYS-OXT		12	C-HIS-ASN-CG		193	CG2-ILE-ASN-CG		267	CB-LEU-ASN-ND2		6	CA-LYS-ASN-N		130	N-MET-ASN-OD1		126	N-PHE-ARG-O		14	N-PRO-ASN-CB		6	C-SER-ASP-C		307	O-THR-ASN-CB
892	CB-ALA-ASP-OD2		5	N-ARG-ASN-CB		500	OD1-ASN-ASN-N		212	CG-ASP-ASN-N		32	O-CYS-ASP-CG		51	CB-GLN-ASN-CG		144	CA-GLU-ASN-O		108	N-GLY-CYS-SG		12	C-HIS-ASN-N		33	CG2-ILE-ASN-N		114	CB-LEU-ASN-O		179	CA-LYS-ASN-ND2		41	O-MET-ASN-CA		124	O-PHE-ARG-CA		28	N-PRO-ASN-CG		29	C-SER-ASP-CB		345	O-THR-ASN-CG
682	N-ALA-ASP-OD2		129	NE-ARG-ASN-CB		882	ND2-ASN-ASN-ND2		910	CG-ASP-ASN-ND2		48	O-CYS-ASP-N		268	CB-GLN-ASN-ND2		224	CA-GLU-ASN-OD1		133	O-GLY-CYS-CA		95	C-HIS-ASN-ND2		343	CG2-ILE-ASN-ND2		385	CB-LEU-ASN-OD1		121	CA-LYS-ASN-O		32	O-MET-ASN-C		65	O-PHE-ARG-C		99	N-PRO-ASN-ND2		27	C-SER-ASP-CG		402	O-THR-ASN-N
156	O-ALA-ASP-OD2		312	NH1-ARG-ASN-CB		1034	O-ASN-ASN-ND2		67	CG-ASP-ASN-O		14	O-CYS-ASP-O		115	CB-GLN-ASN-O		4	CB-GLU-ASN-CA		146	O-GLY-CYS-CB		14	C-HIS-ASN-O		196	CG2-ILE-ASN-O		105	CD1-LEU-ASN-CA		320	CA-LYS-ASN-OD1		92	O-MET-ASN-CB		137	O-PHE-ARG-CB		52	N-PRO-ASN-O		26	C-SER-ASP-N		872	O-THR-ASN-ND2
2	CB-ALA-ASP-OXT		371	NH2-ARG-ASN-CB		2737	OD1-ASN-ASN-ND2		280	CG-ASP-ASN-OD1		24	O-CYS-ASP-OD1		286	CB-GLN-ASN-OD1		9	CB-GLU-ASN-C		78	O-GLY-CYS-C		103	C-HIS-ASN-OD1		406	CG2-ILE-ASN-OD1		100	CD1-LEU-ASN-C		11	CB-LYS-ASN-CA		141	O-MET-ASN-CG		440	O-PHE-ARG-CD		120	N-PRO-ASN-OD1		142	C-SER-ASP-O		216	O-THR-ASN-O
10	CA-ALA-CYS-C		270	O-ARG-ASN-CB		9	OXT-ASN-ASN-ND2		5	N-ASP-ASN-CA		36	O-CYS-ASP-OD2		37	CD-GLN-ASN-CA		40	CB-GLU-ASN-CB		190	O-GLY-CYS-N		17	CA-HIS-ASN-CG		3	CG2-ILE-ASN-OXT		367	CD1-LEU-ASN-CB		9	CB-LYS-ASN-C		27	O-MET-ASN-N		221	O-PHE-ARG-CG		233	O-PRO-ASN-CA		253	C-SER-ASP-OD1		333	O-THR-ASN-OD1
34	CB-ALA-CYS-C		46	CA-ARG-ASN-CG		139	O-ASN-ASN-O		10	N-ASP-ASN-C		10	SG-CYS-ASP-CA		24	CD-GLN-ASN-C		101	CB-GLU-ASN-CG		91	O-GLY-CYS-O		92	CA-HIS-ASN-ND2		5	N-ILE-ASN-CA		320	CD1-LEU-ASN-CG		39	CB-LYS-ASN-CB		387	O-MET-ASN-ND2		625	O-PHE-ARG-CZ		148	O-PRO-ASN-C		285	C-SER-ASP-OD2		183	OG1-THR-ASN-CA
34	N-ALA-CYS-C		36	C-ARG-ASN-CG		442	OD1-ASN-ASN-O		10	N-ASP-ASN-CB		23	SG-CYS-ASP-C		177	CD-GLN-ASN-CB		9	CB-GLU-ASN-N		2	O-GLY-CYS-OXT		39	CA-HIS-ASN-O		9	N-ILE-ASN-CB		75	CD1-LEU-ASN-N		129	CB-LYS-ASN-CG		38	O-MET-ASN-O		182	O-PHE-ARG-N		270	O-PRO-ASN-CB		5	CA-SER-ASP-CA		164	OG1-THR-ASN-C
56	O-ALA-CYS-C		74	CB-ARG-ASN-CG		778	OD1-ASN-ASN-OD1		120	N-ASP-ASN-CG		74	SG-CYS-ASP-CB		153	CD-GLN-ASN-CG		372	CB-GLU-ASN-ND2		120	O-GLY-CYS-SG		177	CA-HIS-ASN-OD1		101	N-ILE-ASN-CG		562	CD1-LEU-ASN-ND2		4	CB-LYS-ASN-N		156	O-MET-ASN-OD1		410	O-PHE-ARG-NE		303	O-PRO-ASN-CG		9	CA-SER-ASP-C		350	OG1-THR-ASN-CB
6	C-ALA-CYS-CA		148	CD-ARG-ASN-CG		4	OXT-ASN-ASN-OD1		4	N-ASP-ASN-N		52	SG-CYS-ASP-CG		93	CD-GLN-ASN-N		187	CB-GLU-ASN-O		17	C-GLY-GLN-CA		10	CB-HIS-ASN-C		132	N-ILE-ASN-ND2		364	CD1-LEU-ASN-O		328	CB-LYS-ASN-ND2		31	SD-MET-ASN-CA		1116	O-PHE-ARG-NH1		97	O-PRO-ASN-N		47	CA-SER-ASP-CB		507	OG1-THR-ASN-CG
26	CB-ALA-CYS-CA		105	CG-ARG-ASN-CG		6	CA-ASN-ASP-C		156	N-ASP-ASN-ND2		6	SG-CYS-ASP-N		618	CD-GLN-ASN-ND2		324	CB-GLU-ASN-OD1		43	C-GLY-GLN-CB		16	CB-HIS-ASN-CB		116	N-ILE-ASN-O		566	CD1-LEU-ASN-OD1		144	CB-LYS-ASN-O		21	SD-MET-ASN-C		1100	O-PHE-ARG-NH2		753	O-PRO-ASN-ND2		126	CA-SER-ASP-CG		141	OG1-THR-ASN-N
2	N-ALA-CYS-CA		225	CZ-ARG-ASN-CG		2	C-ASN-ASP-C		115	N-ASP-ASN-O		62	SG-CYS-ASP-O		182	CD-GLN-ASN-O		86	CD-GLU-ASN-CA		132	C-GLY-GLN-CD		69	CB-HIS-ASN-CG		334	N-ILE-ASN-OD1		108	CD2-LEU-ASN-CA		378	CB-LYS-ASN-OD1		72	SD-MET-ASN-CB		130	O-PHE-ARG-O		89	O-PRO-ASN-O		6	CA-SER-ASP-N		1226	OG1-THR-ASN-ND2
109	O-ALA-CYS-CA		127	N-ARG-ASN-CG		17	CB-ASN-ASP-C		406	N-ASP-ASN-OD1		101	SG-CYS-ASP-OD1		571	CD-GLN-ASN-OD1		66	CD-GLU-ASN-C		113	C-GLY-GLN-CG		5	CB-HIS-ASN-N		180	O-ILE-ASN-CA		93	CD2-LEU-ASN-C		27	CD-LYS-ASN-CA		55	SD-MET-ASN-CG		15	OXT-PHE-ARG-CZ		270	O-PRO-ASN-OD1		258	CA-SER-ASP-O		473	OG1-THR-ASN-O
18	CA-ALA-CYS-CB		293	NE-ARG-ASN-CG		32	CG-ASN-ASP-C		101	O-ASP-ASN-CA		56	SG-CYS-ASP-OD2		17	CG-GLN-ASN-CA		258	CD-GLU-ASN-CB		598	C-GLY-GLN-NE2		149	CB-HIS-ASN-ND2		126	O-ILE-ASN-C		336	CD2-LEU-ASN-CB		51	CD-LYS-ASN-C		23	SD-MET-ASN-N		18	OXT-PHE-ARG-NE		2	OXT-PRO-ASN-CA		545	CA-SER-ASP-OD1		895	OG1-THR-ASN-OD1
38	C-ALA-CYS-CB		567	NH1-ARG-ASN-CG		16	N-ASN-ASP-C		60	O-ASP-ASN-C		2	CA-CYS-CYS-C		11	CG-GLN-ASN-C		144	CD-GLU-ASN-CG		50	C-GLY-GLN-N		84	CB-HIS-ASN-O		278	O-ILE-ASN-CB		367	CD2-LEU-ASN-CG		63	CD-LYS-ASN-CB		160	SD-MET-ASN-ND2		11	OXT-PHE-ARG-NH1		2	OXT-PRO-ASN-CG		728	CA-SER-ASP-OD2		7	C-THR-ASP-CA
101	CB-ALA-CYS-CB		777	NH2-ARG-ASN-CG		264	ND2-ASN-ASP-C		220	O-ASP-ASN-CB		19	CB-CYS-CYS-C		61	CG-GLN-ASN-CB		214	CD-GLU-ASN-N		533	C-GLY-GLN-OE1		206	CB-HIS-ASN-OD1		341	O-ILE-ASN-CG		77	CD2-LEU-ASN-N		142	CD-LYS-ASN-CG		33	SD-MET-ASN-O		38	OXT-PHE-ARG-NH2		8	OXT-PRO-ASN-N		59	CB-SER-ASP-CA		2	C-THR-ASP-C
25	N-ALA-CYS-CB		373	O-ARG-ASN-CG		63	O-ASN-ASP-C		269	O-ASP-ASN-CG		12	N-CYS-CYS-C		139	CG-GLN-ASN-CG		1053	CD-GLU-ASN-ND2		166	C-GLY-GLN-O		12	CD2-HIS-ASN-CA		143	O-ILE-ASN-N		616	CD2-LEU-ASN-ND2		14	CD-LYS-ASN-N		108	SD-MET-ASN-OD1		33	C-PHE-ASN-CB		6	OXT-PRO-ASN-ND2		56	CB-SER-ASP-C		14	C-THR-ASP-CB
175	O-ALA-CYS-CB		11	C-ARG-ASN-N		172	OD1-ASN-ASP-C		141	O-ASP-ASN-N		54	O-CYS-CYS-C		9	CG-GLN-ASN-N		181	CD-GLU-ASN-O		33	CA-GLY-GLN-CA		33	CD2-HIS-ASN-C		751	O-ILE-ASN-ND2		372	CD2-LEU-ASN-O		303	CD-LYS-ASN-ND2		6	C-MET-ASP-N		26	C-PHE-ASN-CG		2	C-PRO-ASP-CA		277	CB-SER-ASP-CB		32	C-THR-ASP-CG
4	CA-ALA-CYS-N		7	CB-ARG-ASN-N		5	C-ASN-ASP-CA		755	O-ASP-ASN-ND2		138	SG-CYS-CYS-C		272	CG-GLN-ASN-ND2		376	CD-GLU-ASN-OD1		143	CA-GLY-GLN-CB		84	CD2-HIS-ASN-CB		76	O-ILE-ASN-O		643	CD2-LEU-ASN-OD1		340	CD-LYS-ASN-O		34	C-MET-ASP-O		7	C-PHE-ASN-N		3	C-PRO-ASP-C		582	CB-SER-ASP-CG		17	C-THR-ASP-N
8	C-ALA-CYS-N		18	CD-ARG-ASN-N		19	CB-ASN-ASP-CA		45	O-ASP-ASN-O		8	CA-CYS-CYS-CA		149	CG-GLN-ASN-O		2	CD-GLU-ASN-OXT		386	CA-GLY-GLN-CD		136	CD2-HIS-ASN-CG		267	O-ILE-ASN-OD1		8	CG-LEU-ASN-CA		497	CD-LYS-ASN-OD1		36	C-MET-ASP-OD1		219	C-PHE-ASN-ND2		4	C-PRO-ASP-CB		134	CB-SER-ASP-N		147	C-THR-ASP-O
23	CB-ALA-CYS-N		32	CG-ARG-ASN-N		32	CG-ASN-ASP-CA		299	O-ASP-ASN-OD1		62	CB-CYS-CYS-CA		380	CG-GLN-ASN-OD1		35	CG-GLU-ASN-CA		188	CA-GLY-GLN-CG		7	CD2-HIS-ASN-N		2	C-ILE-ASP-C		4	CG-LEU-ASN-C		2	CD-LYS-ASN-OXT		74	C-MET-ASP-OD2		67	C-PHE-ASN-O		5	C-PRO-ASP-CG		399	CB-SER-ASP-O		150	C-THR-ASP-OD1
2	N-ALA-CYS-N		51	CZ-ARG-ASN-N		7	N-ASN-ASP-CA		193	OD1-ASP-ASN-CA		4	N-CYS-CYS-CA		12	N-GLN-ASN-C		33	CG-GLU-ASN-C		74	CA-GLY-GLN-C		213	CD2-HIS-ASN-ND2		6	C-ILE-ASP-CB		39	CG-LEU-ASN-CB		23	CE-LYS-ASN-CA		4	CA-MET-ASP-CB		181	C-PHE-ASN-OD1		8	C-PRO-ASP-N		1311	CB-SER-ASP-OD1		250	C-THR-ASP-OD2
52	O-ALA-CYS-N		47	NE-ARG-ASN-N		218	ND2-ASN-ASP-CA		104	OD1-ASP-ASN-C		64	O-CYS-CYS-CA		5	N-GLN-ASN-CB		88	CG-GLU-ASN-CB		854	CA-GLY-GLN-NE2		138	CD2-HIS-ASN-O		2	C-ILE-ASP-CG		49	CG-LEU-ASN-CG		73	CE-LYS-ASN-C		25	CA-MET-ASP-CG		5	CA-PHE-ASN-CA		78	C-PRO-ASP-O		1571	CB-SER-ASP-OD2		2	CA-THR-ASP-CA
103	CA-ALA-CYS-O		103	NH1-ARG-ASN-N		92	O-ASN-ASP-CA		451	OD1-ASP-ASN-CB		516	SG-CYS-CYS-CA		39	N-GLN-ASN-CG		126	CG-GLU-ASN-CG		42	CA-GLY-GLN-N		338	CD2-HIS-ASN-OD1		9	C-ILE-ASP-N		131	CG-LEU-ASN-ND2		63	CE-LYS-ASN-CB		59	CA-MET-ASP-O		10	CA-PHE-ASN-CB		144	C-PRO-ASP-OD1		11	N-SER-ASP-CA		11	CA-THR-ASP-C
62	C-ALA-CYS-O		190	NH2-ARG-ASN-N		254	OD1-ASN-ASP-CA		448	OD1-ASP-ASN-CG		261	CB-CYS-CYS-CB		96	N-GLN-ASN-ND2		20	CG-GLU-ASN-N		1120	CA-GLY-GLN-OE1		84	CE1-HIS-ASN-CA		75	C-ILE-ASP-O		52	CG-LEU-ASN-O		181	CE-LYS-ASN-CG		62	CA-MET-ASP-OD1		38	CA-PHE-ASN-CG		249	C-PRO-ASP-OD2		34	N-SER-ASP-C		26	CA-THR-ASP-CB
165	CB-ALA-CYS-O		145	O-ARG-ASN-N		20	CA-ASN-ASP-CB		316	OD1-ASP-ASN-N		47	N-CYS-CYS-CB		153	N-GLN-ASN-O		413	CG-GLU-ASN-ND2		388	CA-GLY-GLN-O		85	CE1-HIS-ASN-C		91	C-ILE-ASP-OD1		158	CG-LEU-ASN-OD1		12	CE-LYS-ASN-N		120	CA-MET-ASP-OD2		17	CA-PHE-ASN-N		5	CA-PRO-ASP-CA		40	N-SER-ASP-CB		71	CA-THR-ASP-CG
129	N-ALA-CYS-O		131	CA-ARG-ASN-ND2		12	C-ASN-ASP-CB		1241	OD1-ASP-ASN-ND2		92	O-CYS-CYS-CB		175	N-GLN-ASN-OD1		257	CG-GLU-ASN-O		2	CA-GLY-GLN-OXT		202	CE1-HIS-ASN-CB		90	C-ILE-ASP-OD2		15	N-LEU-ASN-C		366	CE-LYS-ASN-ND2		5	CB-MET-ASP-CA		111	CA-PHE-ASN-ND2		10	CA-PRO-ASP-C		417	N-SER-ASP-CG		12	CA-THR-ASP-N
78	O-ALA-CYS-O		234	C-ARG-ASN-ND2		71	CB-ASN-ASP-CB		99	OD1-ASP-ASN-O		3	OXT-CYS-CYS-CB		174	NE2-GLN-ASN-CA		347	CG-GLU-ASN-OD1		36	N-GLY-GLN-CA		166	CE1-HIS-ASN-CG		3	CA-ILE-ASP-C		12	N-LEU-ASN-CB		522	CE-LYS-ASN-O		11	CB-MET-ASP-CB		89	CA-PHE-ASN-O		15	CA-PRO-ASP-CB		3	N-SER-ASP-N		215	CA-THR-ASP-O
75	CA-ALA-CYS-SG		179	CB-ARG-ASN-ND2		122	CG-ASN-ASP-CB		439	OD1-ASP-ASN-OD1		996	SG-CYS-CYS-CB		195	NE2-GLN-ASN-C		5	N-GLU-ASN-CA		133	N-GLY-GLN-CB		30	CE1-HIS-ASN-N		10	CA-ILE-ASP-CB		153	N-LEU-ASN-CG		864	CE-LYS-ASN-OD1		40	CB-MET-ASP-CG		242	CA-PHE-ASN-OD1		83	CA-PRO-ASP-CG		211	N-SER-ASP-O		292	CA-THR-ASP-OD1
52	C-ALA-CYS-SG		312	CD-ARG-ASN-ND2		44	N-ASN-ASP-CB		263	OD2-ASP-ASN-CA		5	N-CYS-CYS-N		367	NE2-GLN-ASN-CB		12	N-GLU-ASN-C		361	N-GLY-GLN-CD		332	CE1-HIS-ASN-ND2		10	CA-ILE-ASP-CG		186	N-LEU-ASN-ND2		2	CE-LYS-ASN-OXT		75	CB-MET-ASP-O		10	CB-PHE-ASN-CA		3	CA-PRO-ASP-N		720	N-SER-ASP-OD1		400	CA-THR-ASP-OD2
212	CB-ALA-CYS-SG		214	CG-ARG-ASN-ND2		446	ND2-ASN-ASP-CB		137	OD2-ASP-ASN-C		112	O-CYS-CYS-N		531	NE2-GLN-ASN-CG		11	N-GLU-ASN-CB		79	N-GLY-GLN-CG		293	CE1-HIS-ASN-O		102	CA-ILE-ASP-O		187	N-LEU-ASN-O		21	CG-LYS-ASN-CA		52	CB-MET-ASP-OD1		20	CB-PHE-ASN-C		128	CA-PRO-ASP-O		875	N-SER-ASP-OD2		20	CB-THR-ASP-CA
58	N-ALA-CYS-SG		418	CZ-ARG-ASN-ND2		138	O-ASN-ASP-CB		667	OD2-ASP-ASN-CB		185	SG-CYS-CYS-N		126	NE2-GLN-ASN-N		101	N-GLU-ASN-CG		80	N-GLY-GLN-C		502	CE1-HIS-ASN-OD1		118	CA-ILE-ASP-OD1		527	N-LEU-ASN-OD1		30	CG-LYS-ASN-C		133	CB-MET-ASP-OD2		40	CB-PHE-ASN-CB		202	CA-PRO-ASP-OD1		151	O-SER-ASP-CA		16	CB-THR-ASP-C
157	O-ALA-CYS-SG		177	N-ARG-ASN-ND2		375	OD1-ASN-ASP-CB		628	OD2-ASP-ASN-CG		52	O-CYS-CYS-O		705	NE2-GLN-ASN-ND2		136	N-GLU-ASN-ND2		427	N-GLY-GLN-NE2		8	CG-HIS-ASN-CA		131	CA-ILE-ASP-OD2		215	O-LEU-ASN-CA		36	CG-LYS-ASN-CB		56	CE-MET-ASP-CA		80	CB-PHE-ASN-CG		319	CA-PRO-ASP-OD2		92	O-SER-ASP-C		97	CB-THR-ASP-CB
7	CA-ALA-GLN-C		367	NE-ARG-ASN-ND2		33	CA-ASN-ASP-CG		422	OD2-ASP-ASN-N		153	SG-CYS-CYS-O		577	NE2-GLN-ASN-O		150	N-GLU-ASN-O		19	N-GLY-GLN-N		8	CG-HIS-ASN-C		2	CB-ILE-ASP-CA		143	O-LEU-ASN-C		106	CG-LYS-ASN-CG		63	CE-MET-ASP-C		9	CB-PHE-ASN-N		103	CB-PRO-ASP-CA		216	O-SER-ASP-CB		192	CB-THR-ASP-CG
119	CB-ALA-GLN-C		637	NH1-ARG-ASN-ND2		12	C-ASN-ASP-CG		1692	OD2-ASP-ASN-ND2		5	SG-CYS-CYS-OXT		1195	NE2-GLN-ASN-OD1		333	N-GLU-ASN-OD1		872	N-GLY-GLN-OE1		36	CG-HIS-ASN-CB		6	CB-ILE-ASP-C		360	O-LEU-ASN-CB		9	CG-LYS-ASN-N		155	CE-MET-ASP-CB		157	CB-PHE-ASN-ND2		102	CB-PRO-ASP-C		123	O-SER-ASP-CG		26	CB-THR-ASP-N
16	N-ALA-GLN-C		833	NH2-ARG-ASN-ND2		179	CB-ASN-ASP-CG		137	OD2-ASP-ASN-O		1038	SG-CYS-CYS-SG		86	O-GLN-ASN-CA		3	N-GLU-ASN-OXT		296	N-GLY-GLN-O		30	CG-HIS-ASN-CG		9	CB-ILE-ASP-CB		487	O-LEU-ASN-CG		236	CG-LYS-ASN-ND2		134	CE-MET-ASP-CG		103	CB-PHE-ASN-O		187	CB-PRO-ASP-CB		169	O-SER-ASP-N		320	CB-THR-ASP-O
77	O-ALA-GLN-C		861	O-ARG-ASN-ND2		107	CG-ASN-ASP-CG		475	OD2-ASP-ASN-OD1		9	CB-CYS-GLN-C		60	O-GLN-ASN-C		148	O-GLU-ASN-CA		258	O-GLY-GLN-CA		8	CG-HIS-ASN-N		34	CB-ILE-ASP-CG		182	O-LEU-ASN-N		139	CG-LYS-ASN-O		54	CE-MET-ASP-N		250	CB-PHE-ASN-OD1		227	CB-PRO-ASP-CG		86	O-SER-ASP-O		637	CB-THR-ASP-OD1
10	C-ALA-GLN-CA		135	CA-ARG-ASN-O		212	N-ASN-ASP-CG		5	OXT-ASP-ASN-ND2		2	N-CYS-GLN-C		138	O-GLN-ASN-CB		95	O-GLU-ASN-C		280	O-GLY-GLN-CB		87	CG-HIS-ASN-ND2		72	CB-ILE-ASP-O		1389	O-LEU-ASN-ND2		323	CG-LYS-ASN-OD1		179	CE-MET-ASP-O		51	CD1-PHE-ASN-CA		56	CB-PRO-ASP-N		132	O-SER-ASP-OD1		779	CB-THR-ASP-OD2
175	CB-ALA-GLN-CA		68	C-ARG-ASN-O		910	ND2-ASN-ASP-CG		9	C-ASP-ASP-C		8	O-CYS-GLN-C		168	O-GLN-ASN-CG		292	O-GLU-ASN-CB		649	O-GLY-GLN-CD		69	CG-HIS-ASN-O		102	CB-ILE-ASP-OD1		123	O-LEU-ASN-O		17	N-LYS-ASN-C		177	CE-MET-ASP-OD1		45	CD1-PHE-ASN-C		379	CB-PRO-ASP-O		194	O-SER-ASP-OD2		86	CG2-THR-ASP-CA
8	N-ALA-GLN-CA		158	CB-ARG-ASN-O		67	O-ASN-ASP-CG		41	CB-ASP-ASP-C		26	SG-CYS-GLN-C		77	O-GLN-ASN-N		309	O-GLU-ASN-CG		466	O-GLY-GLN-CG		152	CG-HIS-ASN-OD1		158	CB-ILE-ASP-OD2		465	O-LEU-ASN-OD1		16	N-LYS-ASN-CB		228	CE-MET-ASP-OD2		137	CD1-PHE-ASN-CB		392	CB-PRO-ASP-OD1		325	OG-SER-ASP-CA		125	CG2-THR-ASP-C
147	O-ALA-GLN-CA		427	CD-ARG-ASN-O		280	OD1-ASN-ASP-CG		32	CG-ASP-ASP-C		16	O-CYS-GLN-CA		501	O-GLN-ASN-ND2		192	O-GLU-ASN-N		175	O-GLY-GLN-C		3	N-HIS-ASN-CA		83	CD1-ILE-ASP-CA		3	OXT-LEU-ASN-CB		100	N-LYS-ASN-CG		10	CG-MET-ASP-CA		126	CD1-PHE-ASN-CG		482	CB-PRO-ASP-OD2		235	OG-SER-ASP-C		266	CG2-THR-ASP-CB
47	CA-ALA-GLN-CB		273	CG-ARG-ASN-O		5	CA-ASN-ASP-N		30	N-ASP-ASP-C		15	SG-CYS-GLN-CA		67	O-GLN-ASN-O		803	O-GLU-ASN-ND2		1610	O-GLY-GLN-NE2		4	N-HIS-ASN-C		101	CD1-ILE-ASP-C		2	OXT-LEU-ASN-CG		133	N-LYS-ASN-ND2		42	CG-MET-ASP-C		17	CD1-PHE-ASN-N		41	CD-PRO-ASP-CA		626	OG-SER-ASP-CB		346	CG2-THR-ASP-CG
12	C-ALA-GLN-CB		596	CZ-ARG-ASN-O		10	C-ASN-ASP-N		121	O-ASP-ASP-C		9	CB-CYS-GLN-CB		164	O-GLN-ASN-OD1		120	O-GLU-ASN-O		352	O-GLY-GLN-N		57	N-HIS-ASN-CG		244	CD1-ILE-ASP-CB		11	OXT-LEU-ASN-ND2		158	N-LYS-ASN-O		58	CG-MET-ASP-CB		267	CD1-PHE-ASN-ND2		41	CD-PRO-ASP-C		1648	OG-SER-ASP-CG		68	CG2-THR-ASP-N
250	CB-ALA-GLN-CB		170	N-ARG-ASN-O		10	CB-ASN-ASP-N		106	OD1-ASP-ASP-C		26	O-CYS-GLN-CB		210	OE1-GLN-ASN-CA		247	O-GLU-ASN-OD1		660	O-GLY-GLN-OE1		68	N-HIS-ASN-ND2		184	CD1-ILE-ASP-CG		7	C-LEU-ASP-CA		295	N-LYS-ASN-OD1		53	CG-MET-ASP-CG		112	CD1-PHE-ASN-O		88	CD-PRO-ASP-CB		340	OG-SER-ASP-N		482	CG2-THR-ASP-O
31	N-ALA-GLN-CB		538	NE-ARG-ASN-O		120	CG-ASN-ASP-N		223	OD2-ASP-ASP-C		39	SG-CYS-GLN-CB		101	OE1-GLN-ASN-C		284	OE1-GLU-ASN-CA		246	O-GLY-GLN-O		40	N-HIS-ASN-O		68	CD1-ILE-ASP-N		22	C-LEU-ASP-CB		115	NZ-LYS-ASN-CA		11	CG-MET-ASP-N		269	CD1-PHE-ASN-OD1		170	CD-PRO-ASP-CG		525	OG-SER-ASP-O		542	CG2-THR-ASP-OD1
197	O-ALA-GLN-CB		971	NH1-ARG-ASN-O		4	N-ASN-ASP-N		9	CA-ASP-ASP-CA		16	CA-CYS-GLN-CD		532	OE1-GLN-ASN-CB		156	OE1-GLU-ASN-C		23	C-GLY-GLU-CA		187	N-HIS-ASN-OD1		293	CD1-ILE-ASP-O		10	C-LEU-ASP-CG		256	NZ-LYS-ASN-C		82	CG-MET-ASP-O		29	CD2-PHE-ASN-CA		8	CD-PRO-ASP-N		2173	OG-SER-ASP-OD1		717	CG2-THR-ASP-OD2
109	CA-ALA-GLN-CD		1133	NH2-ARG-ASN-O		156	ND2-ASN-ASP-N		29	CB-ASP-ASP-CA		26	CB-CYS-GLN-CD		669	OE1-GLN-ASN-CG		608	OE1-GLU-ASN-CB		80	C-GLY-GLU-CB		30	ND1-HIS-ASN-CA		223	CD1-ILE-ASP-OD1		16	C-LEU-ASP-N		163	NZ-LYS-ASN-CB		57	CG-MET-ASP-OD1		41	CD2-PHE-ASN-C		243	CD-PRO-ASP-O		2723	OG-SER-ASP-OD2		10	N-THR-ASP-CA
22	C-ALA-GLN-CD		83	O-ARG-ASN-O		115	O-ASN-ASP-N		64	CG-ASP-ASP-CA		14	C-CYS-GLN-CD		251	OE1-GLN-ASN-N		625	OE1-GLU-ASN-CG		157	C-GLY-GLU-CD		46	ND1-HIS-ASN-C		286	CD1-ILE-ASP-OD2		118	C-LEU-ASP-O		528	NZ-LYS-ASN-CG		106	CG-MET-ASP-OD2		134	CD2-PHE-ASN-CB		330	CD-PRO-ASP-OD1		2	C-SER-CYS-CA		36	N-THR-ASP-C
353	CB-ALA-GLN-CD		343	CA-ARG-ASN-OD1		406	OD1-ASN-ASP-N		21	N-ASP-ASP-CA		7	N-CYS-GLN-CD		1508	OE1-GLN-ASN-ND2		369	OE1-GLU-ASN-N		102	C-GLY-GLU-CG		93	ND1-HIS-ASN-CB		11	CG1-ILE-ASP-CA		174	C-LEU-ASP-OD1		55	NZ-LYS-ASN-N		2	N-MET-ASP-CA		205	CD2-PHE-ASN-CG		324	CD-PRO-ASP-OD2		7	C-SER-CYS-CB		37	N-THR-ASP-CB
169	N-ALA-GLN-CD		233	C-ARG-ASN-OD1		101	CA-ASN-ASP-O		143	O-ASP-ASP-CA		74	O-CYS-GLN-CD		202	OE1-GLN-ASN-O		1625	OE1-GLU-ASN-ND2		5	C-GLY-GLU-C		136	ND1-HIS-ASN-CG		25	CG1-ILE-ASP-C		214	C-LEU-ASP-OD2		519	NZ-LYS-ASN-ND2		9	N-MET-ASP-C		17	CD2-PHE-ASN-N		53	CG-PRO-ASP-CA		20	C-SER-CYS-N		285	N-THR-ASP-CG
432	O-ALA-GLN-CD		362	CB-ARG-ASN-OD1		60	C-ASN-ASP-O		248	OD1-ASP-ASP-CA		45	SG-CYS-GLN-CD		644	OE1-GLN-ASN-OD1		195	OE1-GLU-ASN-O		55	C-GLY-GLU-N		17	ND1-HIS-ASN-N		91	CG1-ILE-ASP-CB		8	CA-LEU-ASP-CB		980	NZ-LYS-ASN-O		4	N-MET-ASP-CB		348	CD2-PHE-ASN-ND2		108	CG-PRO-ASP-C		55	C-SER-CYS-O		7	N-THR-ASP-N
94	CA-ALA-GLN-CG		627	CD-ARG-ASN-OD1		220	CB-ASN-ASP-O		338	OD2-ASP-ASP-CA		3	CA-CYS-GLN-CG		6	C-GLN-ASP-CA		512	OE1-GLU-ASN-OD1		421	C-GLY-GLU-OE1		237	ND1-HIS-ASN-ND2		55	CG1-ILE-ASP-CG		33	CA-LEU-ASP-CG		1590	NZ-LYS-ASN-OD1		41	N-MET-ASP-CG		108	CD2-PHE-ASN-O		219	CG-PRO-ASP-CB		18	C-SER-CYS-SG		239	N-THR-ASP-O
47	C-ALA-GLN-CG		431	CG-ARG-ASN-OD1		269	CG-ASN-ASP-O		100	CB-ASP-ASP-CB		12	CB-CYS-GLN-CG		18	C-GLN-ASP-CB		2	OE1-GLU-ASN-OXT		575	C-GLY-GLU-OE2		175	ND1-HIS-ASN-O		5	CG1-ILE-ASP-N		206	CA-LEU-ASP-O		6	NZ-LYS-ASN-OXT		77	N-MET-ASP-O		229	CD2-PHE-ASN-OD1		250	CG-PRO-ASP-CG		9	CA-SER-CYS-CB		478	N-THR-ASP-OD1
372	CB-ALA-GLN-CG		1125	CZ-ARG-ASN-OD1		141	N-ASN-ASP-O		327	CG-ASP-ASP-CB		65	O-CYS-GLN-CG		6	C-GLN-ASP-CG		339	OE2-GLU-ASN-CA		201	C-GLY-GLU-O		318	ND1-HIS-ASN-OD1		105	CG1-ILE-ASP-O		219	CA-LEU-ASP-OD1		101	O-LYS-ASN-CA		69	N-MET-ASP-OD1		79	CE1-PHE-ASN-CA		27	CG-PRO-ASP-N		115	CA-SER-CYS-O		620	N-THR-ASP-OD2
48	N-ALA-GLN-CG		336	N-ARG-ASN-OD1		755	ND2-ASN-ASP-O		63	N-ASP-ASP-CB		55	SG-CYS-GLN-CG		14	C-GLN-ASP-N		230	OE2-GLU-ASN-C		53	CA-GLY-GLU-CA		57	NE2-HIS-ASN-CA		85	CG1-ILE-ASP-OD1		308	CA-LEU-ASP-OD2		69	O-LYS-ASN-C		117	N-MET-ASP-OD2		72	CE1-PHE-ASN-C		502	CG-PRO-ASP-O		49	CA-SER-CYS-SG		125	O-THR-ASP-CA
410	O-ALA-GLN-CG		878	NE-ARG-ASN-OD1		45	O-ASN-ASP-O		271	O-ASP-ASP-CB		3	CB-CYS-GLN-N		30	C-GLN-ASP-O		773	OE2-GLU-ASN-CB		196	CA-GLY-GLU-CB		99	NE2-HIS-ASN-C		146	CG1-ILE-ASP-OD2		15	CB-LEU-ASP-CA		226	O-LYS-ASN-CB		40	O-MET-ASP-CA		260	CE1-PHE-ASN-CB		380	CG-PRO-ASP-OD1		13	CB-SER-CYS-CA		59	O-THR-ASP-C
6	CA-ALA-GLN-N		1614	NH1-ARG-ASN-OD1		299	OD1-ASN-ASP-O		428	OD1-ASP-ASP-CB		4	C-CYS-GLN-N		59	C-GLN-ASP-OD1		693	OE2-GLU-ASN-CG		601	CA-GLY-GLU-CD		167	NE2-HIS-ASN-CB		38	CG2-ILE-ASP-CA		15	CB-LEU-ASP-C		237	O-LYS-ASN-CG		35	O-MET-ASP-C		203	CE1-PHE-ASN-CG		420	CG-PRO-ASP-OD2		44	CB-SER-CYS-CB		164	O-THR-ASP-CB
21	C-ALA-GLN-N		2129	NH2-ARG-ASN-OD1		193	CA-ASN-ASP-OD1		671	OD2-ASP-ASP-CB		28	O-CYS-GLN-N		61	C-GLN-ASP-OD2		371	OE2-GLU-ASN-N		340	CA-GLY-GLU-CG		264	NE2-HIS-ASN-CG		22	CG2-ILE-ASP-C		68	CB-LEU-ASP-CB		164	O-LYS-ASN-N		50	O-MET-ASP-CB		36	CE1-PHE-ASN-N		14	N-PRO-ASP-CB		12	CB-SER-CYS-C		87	O-THR-ASP-CG
185	CB-ALA-GLN-N		350	O-ARG-ASN-OD1		104	C-ASN-ASP-OD1		173	CG-ASP-ASP-CG		19	SG-CYS-GLN-N		3	CA-GLN-ASP-CB		1815	OE2-GLU-ASN-ND2		79	CA-GLY-GLU-C		22	NE2-HIS-ASN-N		142	CG2-ILE-ASP-CB		113	CB-LEU-ASP-CG		640	O-LYS-ASN-ND2		12	O-MET-ASP-CG		361	CE1-PHE-ASN-ND2		27	N-PRO-ASP-CG		21	CB-SER-CYS-N		159	O-THR-ASP-N
4	N-ALA-GLN-N		7	CA-ARG-ASP-C		451	CB-ASN-ASP-OD1		209	N-ASP-ASP-CG		35	CA-CYS-GLN-NE2		18	CA-GLN-ASP-CG		212	OE2-GLU-ASN-O		58	CA-GLY-GLU-N		359	NE2-HIS-ASN-ND2		99	CG2-ILE-ASP-CG		12	CB-LEU-ASP-N		102	O-LYS-ASN-O		38	O-MET-ASP-N		214	CE1-PHE-ASN-O		38	N-PRO-ASP-O		131	CB-SER-CYS-O		129	O-THR-ASP-O
142	O-ALA-GLN-N		32	CB-ARG-ASP-C		448	CG-ASN-ASP-OD1		130	O-ASP-ASP-CG		62	CB-CYS-GLN-NE2		65	CA-GLN-ASP-O		609	OE2-GLU-ASN-OD1		1062	CA-GLY-GLU-OE1		340	NE2-HIS-ASN-O		35	CG2-ILE-ASP-N		161	CB-LEU-ASP-O		216	O-LYS-ASN-OD1		32	O-MET-ASP-O		366	CE1-PHE-ASN-OD1		95	N-PRO-ASP-OD1		144	CB-SER-CYS-SG		128	O-THR-ASP-OD1
8	OXT-ALA-GLN-N		50	CD-ARG-ASP-C		316	N-ASN-ASP-OD1		593	OD1-ASP-ASP-CG		71	C-CYS-GLN-NE2		113	CA-GLN-ASP-OD1		4	OE2-GLU-ASN-OXT		1272	CA-GLY-GLU-OE2		620	NE2-HIS-ASN-OD1		172	CG2-ILE-ASP-O		196	CB-LEU-ASP-OD1		7	OXT-LYS-ASN-C		25	O-MET-ASP-OD1		58	CE2-PHE-ASN-CA		129	N-PRO-ASP-OD2		14	N-SER-CYS-CB		186	O-THR-ASP-OD2
293	CA-ALA-GLN-NE2		42	CG-ARG-ASP-C		1241	ND2-ASN-ASP-OD1		846	OD2-ASP-ASP-CG		19	N-CYS-GLN-NE2		163	CA-GLN-ASP-OD2		3	OXT-GLU-ASN-OD1		641	CA-GLY-GLU-O		42	O-HIS-ASN-CA		181	CG2-ILE-ASP-OD1		367	CB-LEU-ASP-OD2		3	OXT-LYS-ASN-N		32	O-MET-ASP-OD2		85	CE2-PHE-ASN-C		64	O-PRO-ASP-CA		10	N-SER-CYS-C		415	OG1-THR-ASP-CA
336	C-ALA-GLN-NE2		46	CZ-ARG-ASP-C		99	O-ASN-ASP-OD1		19	N-ASP-ASP-N		173	O-CYS-GLN-NE2		10	CB-GLN-ASP-CA		3	C-GLU-ASP-CA		36	N-GLY-GLU-CA		28	O-HIS-ASN-C		192	CG2-ILE-ASP-OD2		129	CD1-LEU-ASP-CA		8	OXT-LYS-ASN-ND2		39	SD-MET-ASP-CA		280	CE2-PHE-ASN-CB		54	O-PRO-ASP-C		163	N-SER-CYS-O		339	OG1-THR-ASP-C
706	CB-ALA-GLN-NE2		36	N-ARG-ASP-C		439	OD1-ASN-ASP-OD1		240	O-ASP-ASP-N		118	SG-CYS-GLN-NE2		6	CB-GLN-ASP-C		3	C-GLU-ASP-C		105	N-GLY-GLU-CB		68	O-HIS-ASN-CB		2	N-ILE-ASP-CA		193	CD1-LEU-ASP-C		8	OXT-LYS-ASN-O		28	SD-MET-ASP-C		242	CE2-PHE-ASN-CG		120	O-PRO-ASP-CB		57	N-SER-CYS-SG		473	OG1-THR-ASP-CB
253	N-ALA-GLN-NE2		123	NE-ARG-ASP-C		263	CA-ASN-ASP-OD2		335	OD1-ASP-ASP-N		34	CA-CYS-GLN-O		56	CB-GLN-ASP-CB		8	C-GLU-ASP-CB		644	N-GLY-GLU-CD		162	O-HIS-ASN-CG		9	N-ILE-ASP-C		416	CD1-LEU-ASP-CB		16	C-LYS-ASP-CB		111	SD-MET-ASP-CB		35	CE2-PHE-ASN-N		57	O-PRO-ASP-CG		110	O-SER-CYS-CA		944	OG1-THR-ASP-CG
1111	O-ALA-GLN-NE2		332	NH1-ARG-ASP-C		137	C-ASN-ASP-OD2		436	OD2-ASP-ASP-N		42	CB-CYS-GLN-O		59	CB-GLN-ASP-CG		9	C-GLU-ASP-CG		191	N-GLY-GLU-CG		52	O-HIS-ASN-N		19	N-ILE-ASP-CB		302	CD1-LEU-ASP-CG		23	C-LYS-ASP-CG		47	SD-MET-ASP-CG		372	CE2-PHE-ASN-ND2		47	O-PRO-ASP-N		100	O-SER-CYS-CB		270	OG1-THR-ASP-N
203	CA-ALA-GLN-O		591	NH2-ARG-ASP-C		667	CB-ASN-ASP-OD2		145	O-ASP-ASP-O		21	C-CYS-GLN-O		5	CB-GLN-ASP-N		17	C-GLU-ASP-N		72	N-GLY-GLU-C		378	O-HIS-ASN-ND2		110	N-ILE-ASP-CG		103	CD1-LEU-ASP-N		35	C-LYS-ASP-N		32	SD-MET-ASP-N		205	CE2-PHE-ASN-O		70	O-PRO-ASP-O		65	O-SER-CYS-C		473	OG1-THR-ASP-O
76	C-ALA-GLN-O		108	O-ARG-ASP-C		628	CG-ASN-ASP-OD2		150	OD1-ASP-ASP-O		21	N-CYS-GLN-O		104	CB-GLN-ASP-O		54	C-GLU-ASP-O		8	N-GLY-GLU-N		37	O-HIS-ASN-O		2	N-ILE-ASP-N		525	CD1-LEU-ASP-O		71	C-LYS-ASP-O		73	SD-MET-ASP-O		327	CE2-PHE-ASN-OD1		88	O-PRO-ASP-OD1		127	O-SER-CYS-N		1193	OG1-THR-ASP-OD1
359	CB-ALA-GLN-O		2	CA-ARG-ASP-CA		422	N-ASN-ASP-OD2		194	OD2-ASP-ASP-O		31	O-CYS-GLN-O		159	CB-GLN-ASP-OD1		71	C-GLU-ASP-OD1		947	N-GLY-GLU-OE1		157	O-HIS-ASN-OD1		103	N-ILE-ASP-O		333	CD1-LEU-ASP-OD1		64	C-LYS-ASP-OD1		64	SD-MET-ASP-OD1		7	CG-PHE-ASN-CA		89	O-PRO-ASP-OD2		65	O-SER-CYS-O		1464	OG1-THR-ASP-OD2
216	N-ALA-GLN-O		14	CB-ARG-ASP-CA		1692	ND2-ASN-ASP-OD2		401	OD1-ASP-ASP-OD1		48	SG-CYS-GLN-O		256	CB-GLN-ASP-OD2		105	C-GLU-ASP-OD2		1154	N-GLY-GLU-OE2		18	C-HIS-ASP-CB		155	N-ILE-ASP-OD1		438	CD1-LEU-ASP-OD2		149	C-LYS-ASP-OD2		58	SD-MET-ASP-OD2		13	CG-PHE-ASN-C		21	C-PRO-CYS-CB		111	O-SER-CYS-SG		21	C-THR-CYS-CB
127	O-ALA-GLN-O		44	CD-ARG-ASP-CA		137	O-ASN-ASP-OD2		689	OD2-ASP-ASP-OD1		66	CA-CYS-GLN-OE1		33	CD-GLN-ASP-CA		7	CA-GLU-ASP-CB		373	N-GLY-GLU-O		13	C-HIS-ASP-CG		274	N-ILE-ASP-OD2		121	CD2-LEU-ASP-CA		7	CA-LYS-ASP-C		2	C-MET-CYS-N		63	CG-PHE-ASN-CB		89	C-PRO-CYS-O		56	OG-SER-CYS-CA		11	C-THR-CYS-N
433	CA-ALA-GLN-OE1		35	CG-ARG-ASP-CA		475	OD1-ASN-ASP-OD2		622	OD2-ASP-ASP-OD2		84	CB-CYS-GLN-OE1		26	CD-GLN-ASP-C		39	CA-GLU-ASP-CG		367	O-GLY-GLU-CA		11	C-HIS-ASP-N		179	O-ILE-ASP-CA		117	CD2-LEU-ASP-C		13	CA-LYS-ASP-CB		9	C-MET-CYS-O		93	CG-PHE-ASN-CG		13	C-PRO-CYS-SG		124	OG-SER-CYS-CB		58	C-THR-CYS-O
273	C-ALA-GLN-OE1		99	CZ-ARG-ASP-CA		5	ND2-ASN-ASP-OXT		2	OXT-ASP-ASP-OD2		61	C-CYS-GLN-OE1		158	CD-GLN-ASP-CB		4	CA-GLU-ASP-N		407	O-GLY-GLU-CB		34	C-HIS-ASP-O		100	O-ILE-ASP-C		428	CD2-LEU-ASP-CB		39	CA-LYS-ASP-CG		2	C-MET-CYS-SG		2	CG-PHE-ASN-N		2	CA-PRO-CYS-CA		50	OG-SER-CYS-C		42	C-THR-CYS-SG
837	CB-ALA-GLN-OE1		7	N-ARG-ASP-CA		2	CA-ASN-CYS-C		3	CB-ASP-CYS-C		34	N-CYS-GLN-OE1		136	CD-GLN-ASP-CG		79	CA-GLU-ASP-O		229	O-GLY-GLU-CD		76	C-HIS-ASP-OD1		138	O-ILE-ASP-CB		405	CD2-LEU-ASP-CG		2	CA-LYS-ASP-N		3	CA-MET-CYS-CB		188	CG-PHE-ASN-ND2		3	CA-PRO-CYS-CB		56	OG-SER-CYS-N		8	CA-THR-CYS-CB
453	N-ALA-GLN-OE1		86	NE-ARG-ASP-CA		12	CG-ASN-CYS-C		4	N-ASP-CYS-C		71	O-CYS-GLN-OE1		98	CD-GLN-ASP-N		181	CA-GLU-ASP-OD1		375	O-GLY-GLU-CG		90	C-HIS-ASP-OD2		52	O-ILE-ASP-CG		67	CD2-LEU-ASP-N		160	CA-LYS-ASP-O		20	CA-MET-CYS-O		26	CG-PHE-ASN-O		115	CA-PRO-CYS-O		166	OG-SER-CYS-O		89	CA-THR-CYS-O
450	O-ALA-GLN-OE1		298	NH1-ARG-ASP-CA		70	ND2-ASN-CYS-C		24	O-ASP-CYS-C		88	SG-CYS-GLN-OE1		245	CD-GLN-ASP-O		173	CA-GLU-ASP-OD2		197	O-GLY-GLU-C		2	CA-HIS-ASP-CA		114	O-ILE-ASP-N		458	CD2-LEU-ASP-O		147	CA-LYS-ASP-OD1		2	CA-MET-CYS-SG		131	CG-PHE-ASN-OD1		74	CA-PRO-CYS-SG		174	OG-SER-CYS-SG		16	CA-THR-CYS-SG
17	CA-ALA-GLU-C		475	NH2-ARG-ASP-CA		100	O-ASN-CYS-C		16	OD1-ASP-CYS-C		6	CA-CYS-GLU-C		409	CD-GLN-ASP-OD1		14	CB-GLU-ASP-CA		370	O-GLY-GLU-N		16	CA-HIS-ASP-CB		58	O-ILE-ASP-O		417	CD2-LEU-ASP-OD1		282	CA-LYS-ASP-OD2		22	CB-MET-CYS-O		103	CZ-PHE-ASN-CA		17	CB-PRO-CYS-CA		7	C-SER-GLN-CB		7	CB-THR-CYS-CB
136	CB-ALA-GLU-C		189	O-ARG-ASP-CA		51	OD1-ASN-CYS-C		27	OD2-ASP-CYS-C		8	CB-CYS-GLU-C		527	CD-GLN-ASP-OD2		10	CB-GLU-ASP-C		349	O-GLY-GLU-OE1		49	CA-HIS-ASP-CG		93	O-ILE-ASP-OD1		544	CD2-LEU-ASP-OD2		9	CB-LYS-ASP-CA		22	CB-MET-CYS-SG		115	CZ-PHE-ASN-C		63	CB-PRO-CYS-CB		16	C-SER-GLN-CD		8	CB-THR-CYS-N
29	N-ALA-GLU-C		13	CA-ARG-ASP-CB		2	CA-ASN-CYS-CA		5	C-ASP-CYS-CA		7	N-CYS-GLU-C		19	CG-GLN-ASP-CA		47	CB-GLU-ASP-CB		381	O-GLY-GLU-OE2		67	CA-HIS-ASP-O		75	O-ILE-ASP-OD2		6	CG-LEU-ASP-CA		41	CB-LYS-ASP-C		21	CE-MET-CYS-CA		311	CZ-PHE-ASN-CB		15	CB-PRO-CYS-C		35	C-SER-GLN-CG		75	CB-THR-CYS-O
142	O-ALA-GLU-C		25	C-ARG-ASP-CB		3	C-ASN-CYS-CA		14	CG-ASP-CYS-CA		10	O-CYS-GLU-C		25	CG-GLN-ASP-C		114	CB-GLU-ASP-CG		220	O-GLY-GLU-O		169	CA-HIS-ASP-OD1		4	C-ILE-CYS-CB		9	CG-LEU-ASP-C		71	CB-LYS-ASP-CB		40	CE-MET-CYS-CB		190	CZ-PHE-ASN-CG		20	CB-PRO-CYS-N		5	C-SER-GLN-C		5	CB-THR-CYS-OXT
5	CA-ALA-GLU-CA		53	CB-ARG-ASP-CB		10	CG-ASN-CYS-CA		50	O-ASP-CYS-CA		34	SG-CYS-GLU-C		121	CG-GLN-ASP-CB		11	CB-GLU-ASP-N		781	CA-GLY-GLY-C		167	CA-HIS-ASP-OD2		10	C-ILE-CYS-N		34	CG-LEU-ASP-CB		119	CB-LYS-ASP-CG		25	CE-MET-CYS-C		60	CZ-PHE-ASN-N		131	CB-PRO-CYS-O		359	C-SER-GLN-NE2		27	CB-THR-CYS-SG
9	C-ALA-GLU-CA		240	CD-ARG-ASP-CB		52	ND2-ASN-CYS-CA		31	OD1-ASP-CYS-CA		4	CA-CYS-GLU-CA		129	CG-GLN-ASP-CG		92	CB-GLU-ASP-O		288	C-GLY-GLY-C		8	CB-HIS-ASP-CA		51	C-ILE-CYS-O		52	CG-LEU-ASP-CG		13	CB-LYS-ASP-N		13	CE-MET-CYS-N		372	CZ-PHE-ASN-ND2		95	CB-PRO-CYS-SG		14	C-SER-GLN-N		24	CG2-THR-CYS-CA
157	CB-ALA-GLU-CA		129	CG-ARG-ASP-CB		116	O-ASN-CYS-CA		48	OD2-ASP-CYS-CA		6	CB-CYS-GLU-CA		14	CG-GLN-ASP-N		230	CB-GLU-ASP-OD1		274	N-GLY-GLY-C		18	CB-HIS-ASP-C		6	C-ILE-CYS-SG		90	CG-LEU-ASP-O		205	CB-LYS-ASP-O		52	CE-MET-CYS-O		260	CZ-PHE-ASN-O		40	CD-PRO-CYS-CB		232	C-SER-GLN-OE1		27	CG2-THR-CYS-CB
8	N-ALA-GLU-CA		293	CZ-ARG-ASP-CB		52	OD1-ASN-CYS-CA		4	C-ASP-CYS-CB		35	O-CYS-GLU-CA		218	CG-GLN-ASP-O		248	CB-GLU-ASP-OD2		1130	O-GLY-GLY-C		44	CB-HIS-ASP-CB		6	CA-ILE-CYS-CB		96	CG-LEU-ASP-OD1		264	CB-LYS-ASP-OD1		154	CE-MET-CYS-SG		294	CZ-PHE-ASN-OD1		13	CD-PRO-CYS-C		87	C-SER-GLN-O		16	CG2-THR-CYS-C
203	O-ALA-GLU-CA		35	N-ARG-ASP-CB		2	CA-ASN-CYS-CB		41	CB-ASP-CYS-CB		16	SG-CYS-GLU-CA		292	CG-GLN-ASP-OD1		55	CD-GLU-ASP-CA		9	OXT-GLY-GLY-C		89	CB-HIS-ASP-CG		60	CA-ILE-CYS-O		178	CG-LEU-ASP-OD2		335	CB-LYS-ASP-OD2		15	CG-MET-CYS-CB		9	N-PHE-ASN-C		9	CD-PRO-CYS-N		20	CA-SER-GLN-CB		25	CG2-THR-CYS-N
40	CA-ALA-GLU-CB		297	NE-ARG-ASP-CB		3	C-ASN-CYS-CB		33	CG-ASP-CYS-CB		2	CA-CYS-GLU-CB		379	CG-GLN-ASP-OD2		15	CD-GLU-ASP-C		702	CA-GLY-GLY-CA		6	CB-HIS-ASP-N		10	CA-ILE-CYS-SG		29	N-LEU-ASP-C		37	CD-LYS-ASP-CA		6	CG-MET-CYS-C		12	N-PHE-ASN-CB		115	CD-PRO-CYS-O		63	CA-SER-GLN-CD		104	CG2-THR-CYS-O
32	C-ALA-GLU-CB		799	NH1-ARG-ASP-CB		8	CB-ASN-CYS-CB		60	O-ASP-CYS-CB		22	CB-CYS-GLU-CB		2	CG-GLN-ASP-OXT		189	CD-GLU-ASP-CB		975	N-GLY-GLY-CA		92	CB-HIS-ASP-O		5	CB-ILE-CYS-C		47	N-LEU-ASP-CB		39	CD-LYS-ASP-C		24	CG-MET-CYS-O		115	N-PHE-ASN-CG		113	CD-PRO-CYS-SG		31	CA-SER-GLN-CG		4	CG2-THR-CYS-OXT
243	CB-ALA-GLU-CB		978	NH2-ARG-ASP-CB		41	CG-ASN-CYS-CB		74	OD1-ASP-CYS-CB		2	C-CYS-GLU-CB		10	N-GLN-ASP-CB		151	CD-GLU-ASP-CG		1969	O-GLY-GLY-CA		267	CB-HIS-ASP-OD1		36	CB-ILE-CYS-O		234	N-LEU-ASP-CG		173	CD-LYS-ASP-CB		64	CG-MET-CYS-SG		144	N-PHE-ASN-ND2		21	CG-PRO-CYS-CA		313	CA-SER-GLN-NE2		112	CG2-THR-CYS-SG
20	N-ALA-GLU-CB		208	O-ARG-ASP-CB		4	N-ASN-CYS-CB		68	OD2-ASP-CYS-CB		9	N-CYS-GLU-CB		112	N-GLN-ASP-CG		222	CD-GLU-ASP-N		13	OXT-GLY-GLY-CA		302	CB-HIS-ASP-OD2		19	CB-ILE-CYS-SG		253	N-LEU-ASP-O		399	CD-LYS-ASP-CG		36	N-MET-CYS-O		104	N-PHE-ASN-O		91	CG-PRO-CYS-CB		3	CA-SER-GLN-N		4	N-THR-CYS-CB
228	O-ALA-GLU-CB		61	CA-ARG-ASP-CG		88	ND2-ASN-CYS-CB		6	C-ASP-CYS-N		34	O-CYS-GLU-CB		114	N-GLN-ASP-O		69	CD-GLU-ASP-O		273	N-GLY-GLY-N		91	CD2-HIS-ASP-CA		30	CD1-ILE-CYS-CA		292	N-LEU-ASP-OD1		22	CD-LYS-ASP-N		10	N-MET-CYS-SG		323	N-PHE-ASN-OD1		29	CG-PRO-CYS-C		378	CA-SER-GLN-OE1		20	N-THR-CYS-C
138	CA-ALA-GLU-CD		26	C-ARG-ASP-CG		39	O-ASN-CYS-CB		6	CB-ASP-CYS-N		48	SG-CYS-GLU-CB		149	N-GLN-ASP-OD1		240	CD-GLU-ASP-OD1		1074	O-GLY-GLY-N		28	CD2-HIS-ASP-C		66	CD1-ILE-CYS-CB		543	N-LEU-ASP-OD2		416	CD-LYS-ASP-O		28	O-MET-CYS-CA		121	O-PHE-ASN-CA		34	CG-PRO-CYS-N		183	CA-SER-GLN-O		123	N-THR-CYS-O
89	C-ALA-GLU-CD		148	CB-ARG-ASP-CG		67	OD1-ASN-CYS-CB		19	CG-ASP-CYS-N		13	CA-CYS-GLU-CD		263	N-GLN-ASP-OD2		445	CD-GLU-ASP-OD2		11	OXT-GLY-GLY-N		196	CD2-HIS-ASP-CB		34	CD1-ILE-CYS-C		191	O-LEU-ASP-CA		955	CD-LYS-ASP-OD1		33	O-MET-CYS-CB		101	O-PHE-ASN-C		174	CG-PRO-CYS-O		23	CB-SER-GLN-CA		4	N-THR-CYS-OXT
591	CB-ALA-GLU-CD		511	CD-ARG-ASP-CG		7	C-ASN-CYS-N		64	O-ASP-CYS-N		49	CB-CYS-GLU-CD		236	NE2-GLN-ASP-CA		30	CG-GLU-ASP-CA		645	O-GLY-GLY-O		174	CD2-HIS-ASP-CG		21	CD1-ILE-CYS-N		110	O-LEU-ASP-C		1356	CD-LYS-ASP-OD2		13	O-MET-CYS-C		187	O-PHE-ASN-CB		121	CG-PRO-CYS-SG		87	CB-SER-GLN-CB		10	N-THR-CYS-SG
364	N-ALA-GLU-CD		278	CG-ARG-ASP-CG		4	CB-ASN-CYS-N		43	OD1-ASP-CYS-N		4	C-CYS-GLU-CD		274	NE2-GLN-ASP-C		24	CG-GLU-ASP-C		4	OXT-GLY-GLY-O		39	CD2-HIS-ASP-N		69	CD1-ILE-CYS-O		258	O-LEU-ASP-CB		68	CE-LYS-ASP-CA		40	O-MET-CYS-N		284	O-PHE-ASN-CG		23	N-PRO-CYS-O		192	CB-SER-GLN-CD		81	O-THR-CYS-CA
197	O-ALA-GLU-CD		612	CZ-ARG-ASP-CG		14	CG-ASN-CYS-N		29	OD2-ASP-CYS-N		72	N-CYS-GLU-CD		398	NE2-GLN-ASP-CB		92	CG-GLU-ASP-CB		40	CA-GLY-HIS-C		140	CD2-HIS-ASP-O		129	CD1-ILE-CYS-SG		150	O-LEU-ASP-CG		59	CE-LYS-ASP-C		13	O-MET-CYS-O		104	O-PHE-ASN-N		57	N-PRO-CYS-SG		165	CB-SER-GLN-CG		86	O-THR-CYS-CB
56	CA-ALA-GLU-CG		171	N-ARG-ASP-CG		33	ND2-ASN-CYS-N		30	CA-ASP-CYS-O		20	O-CYS-GLU-CD		689	NE2-GLN-ASP-CG		129	CG-GLU-ASP-CG		2	C-GLY-HIS-C		444	CD2-HIS-ASP-OD1		8	CG1-ILE-CYS-CA		247	O-LEU-ASP-N		191	CE-LYS-ASP-CB		15	O-MET-CYS-SG		742	O-PHE-ASN-ND2		25	O-PRO-CYS-CA		47	CB-SER-GLN-C		33	O-THR-CYS-C
30	C-ALA-GLU-CG		1960	NE-ARG-ASP-CG		63	O-ASN-CYS-N		13	C-ASP-CYS-O		55	SG-CYS-GLU-CD		175	NE2-GLN-ASP-N		39	CG-GLU-ASP-N		38	N-GLY-HIS-C		619	CD2-HIS-ASP-OD2		15	CG1-ILE-CYS-CB		93	O-LEU-ASP-O		846	CE-LYS-ASP-CG		7	SD-MET-CYS-CA		87	O-PHE-ASN-O		68	O-PRO-CYS-CB		712	CB-SER-GLN-NE2		135	O-THR-CYS-N
475	CB-ALA-GLU-CG		3220	NH1-ARG-ASP-CG		47	OD1-ASN-CYS-N		51	CB-ASP-CYS-O		3	CA-CYS-GLU-CG		805	NE2-GLN-ASP-O		121	CG-GLU-ASP-O		127	O-GLY-HIS-C		113	CE1-HIS-ASP-CA		9	CG1-ILE-CYS-C		155	O-LEU-ASP-OD1		51	CE-LYS-ASP-N		44	SD-MET-CYS-CB		246	O-PHE-ASN-OD1		10	O-PRO-CYS-C		45	CB-SER-GLN-N		67	O-THR-CYS-O
70	N-ALA-GLU-CG		4937	NH2-ARG-ASP-CG		25	CA-ASN-CYS-O		32	CG-ASP-CYS-O		37	CB-CYS-GLU-CG		1015	NE2-GLN-ASP-OD1		221	CG-GLU-ASP-OD1		28	CA-GLY-HIS-CA		65	CE1-HIS-ASP-C		30	CG1-ILE-CYS-O		203	O-LEU-ASP-OD2		729	CE-LYS-ASP-O		8	SD-MET-CYS-C		11	C-PHE-ASP-CB		73	O-PRO-CYS-N		744	CB-SER-GLN-OE1		69	O-THR-CYS-SG
352	O-ALA-GLU-CG		99	O-ARG-ASP-CG		13	C-ASN-CYS-O		48	N-ASP-CYS-O		11	C-CYS-GLU-CG		1418	NE2-GLN-ASP-OD2		299	CG-GLU-ASP-OD2		13	C-GLY-HIS-CA		228	CE1-HIS-ASP-CB		52	CG1-ILE-CYS-SG		9	C-LEU-CYS-N		2215	CE-LYS-ASP-OD1		2	SD-MET-CYS-N		6	C-PHE-ASP-CG		39	O-PRO-CYS-O		306	CB-SER-GLN-O		36	OG1-THR-CYS-CA
8	CA-ALA-GLU-N		2	CA-ARG-ASP-N		55	CB-ASN-CYS-O		14	O-ASP-CYS-O		21	N-CYS-GLU-CG		3	NE2-GLN-ASP-OXT		19	N-GLU-ASP-CB		14	N-GLY-HIS-CA		443	CE1-HIS-ASP-CG		17	CG2-ILE-CYS-CA		58	C-LEU-CYS-O		2849	CE-LYS-ASP-OD2		15	SD-MET-CYS-O		24	C-PHE-ASP-N		75	O-PRO-CYS-SG		10	N-SER-GLN-CB		82	OG1-THR-CYS-CB
18	C-ALA-GLU-N		20	C-ARG-ASP-N		92	CG-ASN-CYS-O		24	OD1-ASP-CYS-O		54	O-CYS-GLU-CG		82	O-GLN-ASP-CA		162	N-GLU-ASP-CG		210	O-GLY-HIS-CA		86	CE1-HIS-ASP-N		54	CG2-ILE-CYS-CB		2	C-LEU-CYS-OXT		20	CG-LYS-ASP-CA		73	SD-MET-CYS-SG		78	C-PHE-ASP-O		5	C-PRO-GLN-CB		135	N-SER-GLN-CD		41	OG1-THR-CYS-C
169	CB-ALA-GLU-N		8	CB-ARG-ASP-N		36	N-ASN-CYS-O		36	OD2-ASP-CYS-O		46	SG-CYS-GLU-CG		44	O-GLN-ASP-C		141	N-GLU-ASP-O		169	CA-GLY-HIS-CB		307	CE1-HIS-ASP-O		8	CG2-ILE-CYS-C		37	C-LEU-CYS-SG		35	CG-LYS-ASP-C		3	C-MET-GLN-CB		58	C-PHE-ASP-OD1		27	C-PRO-GLN-CD		20	N-SER-GLN-CG		57	OG1-THR-CYS-N
8	N-ALA-GLU-N		31	CD-ARG-ASP-N		202	ND2-ASN-CYS-O		10	CA-ASP-CYS-SG		2	CA-CYS-GLU-N		112	O-GLN-ASP-CB		268	N-GLU-ASP-OD1		61	C-GLY-HIS-CB		934	CE1-HIS-ASP-OD1		10	CG2-ILE-CYS-N		5	CA-LEU-CYS-CB		104	CG-LYS-ASP-CB		16	C-MET-GLN-CD		164	C-PHE-ASP-OD2		28	C-PRO-GLN-CG		13	N-SER-GLN-C		88	OG1-THR-CYS-O
205	O-ALA-GLU-N		30	CG-ARG-ASP-N		35	O-ASN-CYS-O		23	C-ASP-CYS-SG		47	O-CYS-GLU-N		45	O-GLN-ASP-CG		347	N-GLU-ASP-OD2		106	N-GLY-HIS-CB		1093	CE1-HIS-ASP-OD2		74	CG2-ILE-CYS-O		75	CA-LEU-CYS-O		142	CG-LYS-ASP-CG		11	C-MET-GLN-CG		10	CA-PHE-ASP-CB		290	C-PRO-GLN-NE2		256	N-SER-GLN-NE2		11	OG1-THR-CYS-OXT
223	CA-ALA-GLU-O		62	CZ-ARG-ASP-N		81	OD1-ASN-CYS-O		74	CB-ASP-CYS-SG		22	SG-CYS-GLU-N		120	O-GLN-ASP-N		108	O-GLU-ASP-CA		321	O-GLY-HIS-CB		52	CG-HIS-ASP-CA		86	CG2-ILE-CYS-SG		2	CA-LEU-CYS-OXT		7	CG-LYS-ASP-N		99	C-MET-GLN-NE2		23	CA-PHE-ASP-CG		291	C-PRO-GLN-OE1		4	N-SER-GLN-N		88	OG1-THR-CYS-SG
131	C-ALA-GLU-O		4	N-ARG-ASP-N		9	CA-ASN-CYS-SG		52	CG-ASP-CYS-SG		37	CA-CYS-GLU-O		47	O-GLN-ASP-O		59	O-GLU-ASP-C		2	OXT-GLY-HIS-CB		3	CG-HIS-ASP-C		6	N-ILE-CYS-CB		62	CA-LEU-CYS-SG		240	CG-LYS-ASP-O		6	C-MET-GLN-N		105	CA-PHE-ASP-O		60	C-PRO-GLN-O		419	N-SER-GLN-OE1		7	C-THR-GLN-CB
609	CB-ALA-GLU-O		44	NE-ARG-ASP-N		25	C-ASN-CYS-SG		6	N-ASP-CYS-SG		67	CB-CYS-GLU-O		56	O-GLN-ASP-OD1		131	O-GLU-ASP-CB		319	CA-GLY-HIS-CD2		103	CG-HIS-ASP-CB		7	N-ILE-CYS-C		22	CB-LEU-CYS-CB		345	CG-LYS-ASP-OD1		62	C-MET-GLN-OE1		118	CA-PHE-ASP-OD1		22	CA-PRO-GLN-CB		223	N-SER-GLN-O		32	C-THR-GLN-CD
244	N-ALA-GLU-O		286	NH1-ARG-ASP-N		58	CB-ASN-CYS-SG		62	O-ASP-CYS-SG		26	C-CYS-GLU-O		56	O-GLN-ASP-OD2		61	O-GLU-ASP-CG		191	C-GLY-HIS-CD2		56	CG-HIS-ASP-CG		59	N-ILE-CYS-O		6	CB-LEU-CYS-C		430	CG-LYS-ASP-OD2		9	C-MET-GLN-O		236	CA-PHE-ASP-OD2		41	CA-PRO-GLN-CD		181	O-SER-GLN-CA		16	C-THR-GLN-CG
138	O-ALA-GLU-O		379	NH2-ARG-ASP-N		50	CG-ASN-CYS-SG		101	OD1-ASP-CYS-SG		33	N-CYS-GLU-O		257	OE1-GLN-ASP-CA		157	O-GLU-ASP-N		136	N-GLY-HIS-CD2		23	CG-HIS-ASP-N		12	N-ILE-CYS-SG		62	CB-LEU-CYS-O		9	N-LYS-ASP-CA		7	CA-MET-GLN-CB		5	CB-PHE-ASP-CA		9	CA-PRO-GLN-CG		150	O-SER-GLN-CB		219	C-THR-GLN-NE2
453	CA-ALA-GLU-OE1		313	O-ARG-ASP-N		39	N-ASN-CYS-SG		56	OD2-ASP-CYS-SG		15	O-CYS-GLU-O		174	OE1-GLN-ASP-C		84	O-GLU-ASP-O		473	O-GLY-HIS-CD2		63	CG-HIS-ASP-O		70	O-ILE-CYS-CA		54	CB-LEU-CYS-SG		36	N-LYS-ASP-C		15	CA-MET-GLN-CD		24	CB-PHE-ASP-C		3	CA-PRO-GLN-C		369	O-SER-GLN-CD		12	C-THR-GLN-N
225	C-ALA-GLU-OE1		194	CA-ARG-ASP-O		113	ND2-ASN-CYS-SG		6	CA-ASP-GLN-C		66	SG-CYS-GLU-O		367	OE1-GLN-ASP-CB		70	O-GLU-ASP-OD1		12	OXT-GLY-HIS-CD2		256	CG-HIS-ASP-OD1		66	O-ILE-CYS-CB		24	CD1-LEU-CYS-CA		29	N-LYS-ASP-CB		3	CA-MET-GLN-CG		49	CB-PHE-ASP-CB		173	CA-PRO-GLN-NE2		319	O-SER-GLN-CG		255	C-THR-GLN-OE1
862	CB-ALA-GLU-OE1		129	C-ARG-ASP-O		81	O-ASN-CYS-SG		18	CB-ASP-GLN-C		75	CA-CYS-GLU-OE1		329	OE1-GLN-ASP-CG		138	O-GLU-ASP-OD2		361	CA-GLY-HIS-CE1		308	CG-HIS-ASP-OD2		49	O-ILE-CYS-C		129	CD1-LEU-CYS-CB		216	N-LYS-ASP-CG		68	CA-MET-GLN-NE2		100	CB-PHE-ASP-CG		338	CA-PRO-GLN-OE1		131	O-SER-GLN-C		68	C-THR-GLN-O
612	N-ALA-GLU-OE1		262	CB-ARG-ASP-O		64	OD1-ASN-CYS-SG		6	CG-ASP-GLN-C		112	CB-CYS-GLU-OE1		330	OE1-GLN-ASP-N		175	OE1-GLU-ASP-CA		240	C-GLY-HIS-CE1		15	N-HIS-ASP-C		66	O-ILE-CYS-N		44	CD1-LEU-CYS-C		344	N-LYS-ASP-O		125	CA-MET-GLN-OE1		18	CB-PHE-ASP-N		73	CA-PRO-GLN-O		1044	O-SER-GLN-NE2		10	CA-THR-GLN-CB
244	O-ALA-GLU-OE1		514	CD-ARG-ASP-O		3	CB-ASN-GLN-C		14	N-ASP-GLN-C		46	C-CYS-GLU-OE1		239	OE1-GLN-ASP-O		101	OE1-GLU-ASP-C		218	N-GLY-HIS-CE1		5	N-HIS-ASP-CB		46	O-ILE-CYS-O		19	CD1-LEU-CYS-N		276	N-LYS-ASP-OD1		34	CA-MET-GLN-O		156	CB-PHE-ASP-O		23	CB-PRO-GLN-CA		229	O-SER-GLN-N		20	CA-THR-GLN-CD
571	CA-ALA-GLU-OE2		261	CG-ARG-ASP-O		5	CG-ASN-GLN-C		30	O-ASP-GLN-C		114	N-CYS-GLU-OE1		443	OE1-GLN-ASP-OD1		303	OE1-GLU-ASP-CB		572	O-GLY-HIS-CE1		69	N-HIS-ASP-CG		41	O-ILE-CYS-SG		193	CD1-LEU-CYS-O		498	N-LYS-ASP-OD2		19	CB-MET-GLN-CB		181	CB-PHE-ASP-OD1		59	CB-PRO-GLN-CB		379	O-SER-GLN-OE1		20	CA-THR-GLN-CG
280	C-ALA-GLU-OE2		905	CZ-ARG-ASP-O		8	N-ASN-GLN-C		59	OD1-ASP-GLN-C		37	O-CYS-GLU-OE1		573	OE1-GLN-ASP-OD2		266	OE1-GLU-ASP-CG		8	OXT-GLY-HIS-CE1		76	N-HIS-ASP-O		4	C-ILE-GLN-CB		192	CD1-LEU-CYS-SG		199	NZ-LYS-ASP-CA		44	CB-MET-GLN-CD		277	CB-PHE-ASP-OD2		224	CB-PRO-GLN-CD		166	O-SER-GLN-O		173	CA-THR-GLN-NE2
1066	CB-ALA-GLU-OE2		324	N-ARG-ASP-O		138	ND2-ASN-GLN-C		61	OD2-ASP-GLN-C		71	SG-CYS-GLU-OE1		2	OXT-GLN-ASP-OD2		244	OE1-GLU-ASP-N		151	CA-GLY-HIS-CG		98	N-HIS-ASP-OD1		13	C-ILE-GLN-CD		45	CD2-LEU-CYS-CA		377	NZ-LYS-ASP-C		15	CB-MET-GLN-CG		37	CD1-PHE-ASP-CA		98	CB-PRO-GLN-CG		176	OG-SER-GLN-CA		328	CA-THR-GLN-OE1
768	N-ALA-GLU-OE2		665	NE-ARG-ASP-O		38	O-ASN-GLN-C		3	CB-ASP-GLN-CA		120	CA-CYS-GLU-OE2		9	C-GLN-CYS-CB		77	OE1-GLU-ASP-O		57	C-GLY-HIS-CG		164	N-HIS-ASP-OD2		18	C-ILE-GLN-CG		154	CD2-LEU-CYS-CB		590	NZ-LYS-ASP-CB		2	CB-MET-GLN-C		47	CD1-PHE-ASP-C		34	CB-PRO-GLN-C		274	OG-SER-GLN-CB		133	CA-THR-GLN-O
296	O-ALA-GLU-OE2		1482	NH1-ARG-ASP-O		73	OD1-ASN-GLN-C		18	CG-ASP-GLN-CA		117	CB-CYS-GLU-OE2		2	C-GLN-CYS-N		303	OE1-GLU-ASP-OD1		67	N-GLY-HIS-CG		99	ND1-HIS-ASP-CA		3	C-ILE-GLN-C		31	CD2-LEU-CYS-C		3206	NZ-LYS-ASP-CG		87	CB-MET-GLN-NE2		198	CD1-PHE-ASP-CB		371	CB-PRO-GLN-NE2		745	OG-SER-GLN-CD		9	CB-THR-GLN-CA
94	CA-ALA-GLY-C		2110	NH2-ARG-ASP-O		2	CB-ASN-GLN-CA		65	O-ASP-GLN-CA		102	C-CYS-GLU-OE2		8	C-GLN-CYS-O		479	OE1-GLU-ASP-OD2		191	O-GLY-HIS-CG		51	ND1-HIS-ASP-C		192	C-ILE-GLN-NE2		33	CD2-LEU-CYS-N		120	NZ-LYS-ASP-N		162	CB-MET-GLN-OE1		138	CD1-PHE-ASP-CG		39	CB-PRO-GLN-N		467	OG-SER-GLN-CG		37	CB-THR-GLN-CB
5	C-ALA-GLY-C		113	O-ARG-ASP-O		17	CG-ASN-GLN-CA		113	OD1-ASP-GLN-CA		131	N-CYS-GLU-OE2		26	C-GLN-CYS-SG		300	OE2-GLU-ASP-CA		42	CA-GLY-HIS-N		153	ND1-HIS-ASP-CB		7	C-ILE-GLN-N		125	CD2-LEU-CYS-O		1538	NZ-LYS-ASP-O		44	CB-MET-GLN-O		32	CD1-PHE-ASP-N		488	CB-PRO-GLN-OE1		198	OG-SER-GLN-C		75	CB-THR-GLN-CD
521	CB-ALA-GLY-C		244	CA-ARG-ASP-OD1		147	ND2-ASN-GLN-CA		163	OD2-ASP-GLN-CA		53	O-CYS-GLU-OE2		16	CA-GLN-CYS-O		146	OE2-GLU-ASP-C		49	C-GLY-HIS-N		437	ND1-HIS-ASP-CG		135	C-ILE-GLN-OE1		3	CD2-LEU-CYS-OXT		4822	NZ-LYS-ASP-OD1		71	CE-MET-GLN-CA		123	CD1-PHE-ASP-O		165	CB-PRO-GLN-O		1350	OG-SER-GLN-NE2		105	CB-THR-GLN-CG
213	N-ALA-GLY-C		135	C-ARG-ASP-OD1		113	O-ASN-GLN-CA		10	CA-ASP-GLN-CB		117	SG-CYS-GLU-OE2		15	CA-GLN-CYS-SG		532	OE2-GLU-ASP-CB		14	N-GLY-HIS-N		51	ND1-HIS-ASP-N		97	C-ILE-GLN-O		348	CD2-LEU-CYS-SG		6037	NZ-LYS-ASP-OD2		118	CE-MET-GLN-CB		177	CD1-PHE-ASP-OD1		15	CD-PRO-GLN-CA		136	OG-SER-GLN-N		2	CB-THR-GLN-C
324	O-ALA-GLY-C		408	CB-ARG-ASP-OD1		180	OD1-ASN-GLN-CA		6	C-ASP-GLN-CB		12	CA-CYS-GLY-C		9	CB-GLN-CYS-CB		480	OE2-GLU-ASP-CG		230	O-GLY-HIS-N		159	ND1-HIS-ASP-O		3	CA-ILE-GLN-CA		13	CG-LEU-CYS-CB		7	NZ-LYS-ASP-OXT		171	CE-MET-GLN-CD		133	CD1-PHE-ASP-OD2		77	CD-PRO-GLN-CB		1167	OG-SER-GLN-OE1		407	CB-THR-GLN-NE2
6	OXT-ALA-GLY-C		1452	CD-ARG-ASP-OD1		3	CA-ASN-GLN-CB		56	CB-ASP-GLN-CB		38	CB-CYS-GLY-C		26	CB-GLN-CYS-O		450	OE2-GLU-ASP-N		306	CA-GLY-HIS-ND1		669	ND1-HIS-ASP-OD1		11	CA-ILE-GLN-CB		83	CG-LEU-CYS-O		158	O-LYS-ASP-CA		150	CE-MET-GLN-CG		41	CD2-PHE-ASP-CA		214	CD-PRO-GLN-CD		404	OG-SER-GLN-O		11	CB-THR-GLN-N
233	CA-ALA-GLY-CA		794	CG-ARG-ASP-OD1		5	C-ASN-GLN-CB		59	CG-ASP-GLN-CB		26	N-CYS-GLY-C		39	CB-GLN-CYS-SG		122	OE2-GLU-ASP-O		136	C-GLY-HIS-ND1		788	ND1-HIS-ASP-OD2		7	CA-ILE-GLN-CD		59	CG-LEU-CYS-SG		84	O-LYS-ASP-C		72	CE-MET-GLN-C		34	CD2-PHE-ASP-C		73	CD-PRO-GLN-CG		12	C-SER-GLU-CA		554	CB-THR-GLN-OE1
237	C-ALA-GLY-CA		4330	CZ-ARG-ASP-OD1		26	CB-ASN-GLN-CB		5	N-ASP-GLN-CB		66	O-CYS-GLY-C		16	CD-GLN-CYS-CA		447	OE2-GLU-ASP-OD1		145	N-GLY-HIS-ND1		133	NE2-HIS-ASP-CA		7	CA-ILE-GLN-CG		6	N-LEU-CYS-CB		202	O-LYS-ASP-CB		256	CE-MET-GLN-NE2		167	CD2-PHE-ASP-CB		40	CD-PRO-GLN-C		9	C-SER-GLU-CB		129	CB-THR-GLN-O
959	CB-ALA-GLY-CA		329	N-ARG-ASP-OD1		51	CG-ASN-GLN-CB		104	O-ASP-GLN-CB		88	SG-CYS-GLY-C		26	CD-GLN-CYS-CB		640	OE2-GLU-ASP-OD2		248	O-GLY-HIS-ND1		88	NE2-HIS-ASP-C		102	CA-ILE-GLN-NE2		6	N-LEU-CYS-C		96	O-LYS-ASP-CG		73	CE-MET-GLN-N		136	CD2-PHE-ASP-CG		352	CD-PRO-GLN-NE2		40	C-SER-GLU-CD		4	CB-THR-GLN-OXT
259	N-ALA-GLY-CA		3306	NE-ARG-ASP-OD1		268	ND2-ASN-GLN-CB		159	OD1-ASP-GLN-CB		10	CA-CYS-GLY-CA		14	CD-GLN-CYS-C		6	C-GLU-CYS-CA		3	OXT-GLY-HIS-ND1		321	NE2-HIS-ASP-CB		212	CA-ILE-GLN-OE1		91	N-LEU-CYS-O		297	O-LYS-ASP-N		271	CE-MET-GLN-OE1		34	CD2-PHE-ASP-N		3	CD-PRO-GLN-N		29	C-SER-GLU-CG		57	CG2-THR-GLN-CA
1192	O-ALA-GLY-CA		5446	NH1-ARG-ASP-OD1		115	O-ASN-GLN-CB		256	OD2-ASP-GLN-CB		38	CB-CYS-GLY-CA		7	CD-GLN-CYS-N		8	C-GLU-CYS-CB		410	CA-GLY-HIS-NE2		782	NE2-HIS-ASP-CG		126	CA-ILE-GLN-O		59	N-LEU-CYS-SG		120	O-LYS-ASP-O		156	CE-MET-GLN-O		96	CD2-PHE-ASP-O		486	CD-PRO-GLN-OE1		2	C-SER-GLU-C		216	CG2-THR-GLN-CB
10	OXT-ALA-GLY-CA		8174	NH2-ARG-ASP-OD1		286	OD1-ASN-GLN-CB		33	CA-ASP-GLN-CD		16	C-CYS-GLY-CA		74	CD-GLN-CYS-O		7	C-GLU-CYS-N		344	C-GLY-HIS-NE2		90	NE2-HIS-ASP-N		9	CB-ILE-GLN-CB		49	O-LEU-CYS-CA		114	O-LYS-ASP-OD1		8	CG-MET-GLN-CA		174	CD2-PHE-ASP-OD1		244	CD-PRO-GLN-O		17	C-SER-GLU-N		280	CG2-THR-GLN-CD
116	CA-ALA-GLY-N		156	O-ARG-ASP-OD1		37	CA-ASN-GLN-CD		26	C-ASP-GLN-CD		22	N-CYS-GLY-CA		45	CD-GLN-CYS-SG		10	C-GLU-CYS-O		220	N-GLY-HIS-NE2		343	NE2-HIS-ASP-O		31	CB-ILE-GLN-CD		45	O-LEU-CYS-CB		129	O-LYS-ASP-OD2		25	CG-MET-GLN-CB		128	CD2-PHE-ASP-OD2		44	CG-PRO-GLN-CA		303	C-SER-GLU-OE1		214	CG2-THR-GLN-CG
191	C-ALA-GLY-N		282	CA-ARG-ASP-OD2		24	C-ASN-GLN-CD		158	CB-ASP-GLN-CD		210	O-CYS-GLY-CA		3	CG-GLN-CYS-CA		34	C-GLU-CYS-SG		802	O-GLY-HIS-NE2		1166	NE2-HIS-ASP-OD1		20	CB-ILE-GLN-CG		18	O-LEU-CYS-C		4	OXT-LYS-ASP-N		57	CG-MET-GLN-CD		106	CE1-PHE-ASP-CA		115	CG-PRO-GLN-CB		346	C-SER-GLU-OE2		67	CG2-THR-GLN-C
462	CB-ALA-GLY-N		184	C-ARG-ASP-OD2		177	CB-ASN-GLN-CD		136	CG-ASP-GLN-CD		4	OXT-CYS-GLY-CA		12	CG-GLN-CYS-CB		4	CA-GLU-CYS-CA		22	OXT-GLY-HIS-NE2		1546	NE2-HIS-ASP-OD2		3	CB-ILE-GLN-C		94	O-LEU-CYS-N		2	OXT-LYS-ASP-OD1		56	CG-MET-GLN-CG		97	CE1-PHE-ASP-C		259	CG-PRO-GLN-CD		109	C-SER-GLU-O		700	CG2-THR-GLN-NE2
66	N-ALA-GLY-N		675	CB-ARG-ASP-OD2		153	CG-ASN-GLN-CD		98	N-ASP-GLN-CD		189	SG-CYS-GLY-CA		65	CG-GLN-CYS-O		6	CA-GLU-CYS-CB		314	CA-GLY-HIS-O		56	O-HIS-ASP-CA		125	CB-ILE-GLN-NE2		45	O-LEU-CYS-O		15	C-LYS-CYS-CB		9	CG-MET-GLN-C		288	CE1-PHE-ASP-CB		121	CG-PRO-GLN-CG		2	CA-SER-GLU-CA		55	CG2-THR-GLN-N
829	O-ALA-GLY-N		1965	CD-ARG-ASP-OD2		93	N-ASN-GLN-CD		245	O-ASP-GLN-CD		9	CA-CYS-GLY-N		55	CG-GLN-CYS-SG		35	CA-GLU-CYS-O		75	C-GLY-HIS-O		20	O-HIS-ASP-C		227	CB-ILE-GLN-OE1		99	O-LEU-CYS-SG		19	C-LYS-CYS-O		141	CG-MET-GLN-NE2		133	CE1-PHE-ASP-CG		58	CG-PRO-GLN-C		23	CA-SER-GLU-CB		695	CG2-THR-GLN-OE1
613	CA-ALA-GLY-O		998	CG-ARG-ASP-OD2		618	ND2-ASN-GLN-CD		409	OD1-ASP-GLN-CD		50	CB-CYS-GLY-N		3	N-GLN-CYS-CB		16	CA-GLU-CYS-SG		169	N-GLY-HIS-O		78	O-HIS-ASP-CB		76	CB-ILE-GLN-O		4	C-LEU-GLN-CA		32	C-LYS-CYS-SG		5	CG-MET-GLN-N		75	CE1-PHE-ASP-N		488	CG-PRO-GLN-NE2		148	CA-SER-GLU-CD		353	CG2-THR-GLN-O
247	C-ALA-GLY-O		4537	CZ-ARG-ASP-OD2		182	O-ASN-GLN-CD		527	OD2-ASP-GLN-CD		57	C-CYS-GLY-N		4	N-GLN-CYS-C		2	CB-GLU-CYS-CA		142	O-GLY-HIS-O		39	O-HIS-ASP-CG		115	CD1-ILE-GLN-CA		8	C-LEU-GLN-CB		2	CA-LYS-CYS-CB		135	CG-MET-GLN-OE1		250	CE1-PHE-ASP-O		30	CG-PRO-GLN-N		67	CA-SER-GLU-CG		5	CG2-THR-GLN-OXT
1359	CB-ALA-GLY-O		317	N-ARG-ASP-OD2		571	OD1-ASN-GLN-CD		19	CA-ASP-GLN-CG		237	O-CYS-GLY-N		28	N-GLN-CYS-O		22	CB-GLU-CYS-CB		2	CA-GLY-HIS-OXT		91	O-HIS-ASP-N		267	CD1-ILE-GLN-CB		26	C-LEU-GLN-CD		31	CA-LYS-CYS-O		69	CG-MET-GLN-O		217	CE1-PHE-ASP-OD1		582	CG-PRO-GLN-OE1		2	CA-SER-GLU-N		2	N-THR-GLN-CA
758	N-ALA-GLY-O		3769	NE-ARG-ASP-OD2		17	CA-ASN-GLN-CG		25	C-ASP-GLN-CG		8	OXT-CYS-GLY-N		19	N-GLN-CYS-SG		2	CB-GLU-CYS-C		58	CA-GLY-ILE-C		48	O-HIS-ASP-O		284	CD1-ILE-GLN-CD		34	C-LEU-GLN-CG		19	CA-LYS-CYS-SG		3	N-MET-GLN-CB		195	CE1-PHE-ASP-OD2		277	CG-PRO-GLN-O		708	CA-SER-GLU-OE1		4	N-THR-GLN-CB
327	O-ALA-GLY-O		5856	NH1-ARG-ASP-OD2		11	C-ASN-GLN-CG		121	CB-ASP-GLN-CG		108	SG-CYS-GLY-N		35	NE2-GLN-CYS-CA		9	CB-GLU-CYS-N		4	C-GLY-ILE-C		67	O-HIS-ASP-OD1		324	CD1-ILE-GLN-CG		408	C-LEU-GLN-NE2		7	CB-LYS-CYS-CB		36	N-MET-GLN-CD		79	CE2-PHE-ASP-CA		11	N-PRO-GLN-CB		883	CA-SER-GLU-OE2		128	N-THR-GLN-CD
5	CB-ALA-GLY-OXT		8328	NH2-ARG-ASP-OD2		61	CB-ASN-GLN-CG		129	CG-ASP-GLN-CG		133	CA-CYS-GLY-O		62	NE2-GLN-CYS-CB		34	CB-GLU-CYS-O		83	N-GLY-ILE-C		54	O-HIS-ASP-OD2		99	CD1-ILE-GLN-C		18	C-LEU-GLN-N		26	CB-LYS-CYS-C		4	N-MET-GLN-CG		76	CE2-PHE-ASP-C		18	N-PRO-GLN-CD		217	CA-SER-GLU-O		9	N-THR-GLN-CG
16	CA-ALA-HIS-C		152	O-ARG-ASP-OD2		139	CG-ASN-GLN-CG		14	N-ASP-GLN-CG		146	CB-CYS-GLY-O		71	NE2-GLN-CYS-C		48	CB-GLU-CYS-SG		187	O-GLY-ILE-C		6	C-HIS-CYS-CB		418	CD1-ILE-GLN-NE2		288	C-LEU-GLN-OE1		58	CB-LYS-CYS-O		10	N-MET-GLN-C		251	CE2-PHE-ASP-CB		10	N-PRO-GLN-CG		2	CA-SER-GLU-OXT		14	N-THR-GLN-C
41	CB-ALA-HIS-C		8	CZ-ARG-ASP-OXT		9	N-ASN-GLN-CG		218	O-ASP-GLN-CG		78	C-CYS-GLY-O		19	NE2-GLN-CYS-N		13	CD-GLU-CYS-CA		27	CA-GLY-ILE-CA		4	C-HIS-CYS-N		112	CD1-ILE-GLN-N		148	C-LEU-GLN-O		34	CB-LYS-CYS-SG		69	N-MET-GLN-NE2		158	CE2-PHE-ASP-CG		3	N-PRO-GLN-C		84	CB-SER-GLU-CA		241	N-THR-GLN-NE2
34	N-ALA-HIS-C		2	NE-ARG-ASP-OXT		272	ND2-ASN-GLN-CG		292	OD1-ASP-GLN-CG		190	N-CYS-GLY-O		173	NE2-GLN-CYS-O		49	CD-GLU-CYS-CB		12	C-GLY-ILE-CA		12	C-HIS-CYS-O		514	CD1-ILE-GLN-OE1		3	CA-LEU-GLN-CB		18	CD-LYS-CYS-CA		121	N-MET-GLN-OE1		60	CE2-PHE-ASP-N		106	N-PRO-GLN-NE2		194	CB-SER-GLU-CB		381	N-THR-GLN-OE1
64	O-ALA-HIS-C		13	NH1-ARG-ASP-OXT		149	O-ASN-GLN-CG		379	OD2-ASP-GLN-CG		91	O-CYS-GLY-O		118	NE2-GLN-CYS-SG		4	CD-GLU-CYS-C		25	N-GLY-ILE-CA		7	C-HIS-CYS-SG		274	CD1-ILE-GLN-O		19	CA-LEU-GLN-CD		8	CD-LYS-CYS-CB		98	N-MET-GLN-O		217	CE2-PHE-ASP-O		127	N-PRO-GLN-OE1		773	CB-SER-GLU-CD		179	N-THR-GLN-O
2	CA-ALA-HIS-CA		7	NH2-ARG-ASP-OXT		380	OD1-ASN-GLN-CG		2	OXT-ASP-GLN-CG		2	OXT-CYS-GLY-O		34	O-GLN-CYS-CA		72	CD-GLU-CYS-N		344	O-GLY-ILE-CA		22	CA-HIS-CYS-O		12	CG1-ILE-GLN-CA		16	CA-LEU-GLN-CG		7	CD-LYS-CYS-C		50	O-MET-GLN-CA		215	CE2-PHE-ASP-OD1		35	N-PRO-GLN-O		287	CB-SER-GLU-CG		134	O-THR-GLN-CA
5	C-ALA-HIS-CA		11	CA-ARG-CYS-C		12	C-ASN-GLN-N		10	CB-ASP-GLN-N		120	SG-CYS-GLY-O		42	O-GLN-CYS-CB		20	CD-GLU-CYS-O		63	CA-GLY-ILE-CB		13	CA-HIS-CYS-SG		69	CG1-ILE-GLN-CB		236	CA-LEU-GLN-NE2		14	CD-LYS-CYS-N		63	O-MET-GLN-CB		203	CE2-PHE-ASP-OD2		86	O-PRO-GLN-CA		53	CB-SER-GLU-C		133	O-THR-GLN-CB
28	CB-ALA-HIS-CA		12	C-ARG-CYS-C		5	CB-ASN-GLN-N		112	CG-ASP-GLN-N		6	CB-CYS-HIS-C		21	O-GLN-CYS-C		55	CD-GLU-CYS-SG		11	C-GLY-ILE-CB		2	CB-HIS-CYS-CA		116	CG1-ILE-GLN-CD		389	CA-LEU-GLN-OE1		59	CD-LYS-CYS-O		80	O-MET-GLN-CD		10	CG-PHE-ASP-CA		134	O-PRO-GLN-CB		121	CB-SER-GLU-N		267	O-THR-GLN-CD
119	O-ALA-HIS-CA		17	CB-ARG-CYS-C		39	CG-ASN-GLN-N		114	O-ASP-GLN-N		4	N-CYS-HIS-C		21	O-GLN-CYS-N		3	CG-GLU-CYS-CA		18	N-GLY-ILE-CB		14	CB-HIS-CYS-CB		89	CG1-ILE-GLN-CG		206	CA-LEU-GLN-O		41	CD-LYS-CYS-SG		148	O-MET-GLN-CG		2	CG-PHE-ASP-C		340	O-PRO-GLN-CD		1674	CB-SER-GLU-OE1		172	O-THR-GLN-CG
27	CA-ALA-HIS-CB		11	CD-ARG-CYS-C		96	ND2-ASN-GLN-N		149	OD1-ASP-GLN-N		12	O-CYS-HIS-C		31	O-GLN-CYS-O		37	CG-GLU-CYS-CB		198	O-GLY-ILE-CB		3	CB-HIS-CYS-N		4	CG1-ILE-GLN-C		46	CB-LEU-GLN-CB		3	CE-LYS-CYS-CA		36	O-MET-GLN-C		73	CG-PHE-ASP-CB		225	O-PRO-GLN-CG		1947	CB-SER-GLU-OE2		81	O-THR-GLN-C
17	C-ALA-HIS-CB		18	CG-ARG-CYS-C		153	O-ASN-GLN-N		263	OD2-ASP-GLN-N		7	SG-CYS-HIS-C		48	O-GLN-CYS-SG		11	CG-GLU-CYS-C		475	CA-GLY-ILE-CD1		34	CB-HIS-CYS-O		221	CG1-ILE-GLN-NE2		108	CB-LEU-GLN-CD		22	CE-LYS-CYS-CB		267	O-MET-GLN-NE2		44	CG-PHE-ASP-CG		43	O-PRO-GLN-C		470	CB-SER-GLU-O		861	O-THR-GLN-NE2
217	CB-ALA-HIS-CB		10	N-ARG-CYS-C		175	OD1-ASN-GLN-N		236	CA-ASP-GLN-NE2		22	O-CYS-HIS-CA		66	OE1-GLN-CYS-CA		21	CG-GLU-CYS-N		305	C-GLY-ILE-CD1		33	CB-HIS-CYS-SG		6	CG1-ILE-GLN-N		49	CB-LEU-GLN-CG		6	CE-LYS-CYS-C		53	O-MET-GLN-N		10	CG-PHE-ASP-N		944	O-PRO-GLN-NE2		2	CB-SER-GLU-OXT		189	O-THR-GLN-N
14	N-ALA-HIS-CB		18	NE-ARG-CYS-C		174	CA-ASN-GLN-NE2		274	C-ASP-GLN-NE2		13	SG-CYS-HIS-CA		84	OE1-GLN-CYS-CB		54	CG-GLU-CYS-O		239	N-GLY-ILE-CD1		5	CD2-HIS-CYS-CA		316	CG1-ILE-GLN-OE1		2	CB-LEU-GLN-C		6	CE-LYS-CYS-N		88	O-MET-GLN-OE1		42	CG-PHE-ASP-O		85	O-PRO-GLN-N		4	N-SER-GLU-CA		321	O-THR-GLN-OE1
151	O-ALA-HIS-CB		74	NH1-ARG-CYS-C		195	C-ASN-GLN-NE2		398	CB-ASP-GLN-NE2		2	CA-CYS-HIS-CB		61	OE1-GLN-CYS-C		46	CG-GLU-CYS-SG		630	O-GLY-ILE-CD1		102	CD2-HIS-CYS-CB		53	CG1-ILE-GLN-O		285	CB-LEU-GLN-NE2		113	CE-LYS-CYS-O		36	O-MET-GLN-O		73	CG-PHE-ASP-OD1		337	O-PRO-GLN-OE1		20	N-SER-GLU-CB		131	O-THR-GLN-O
127	CA-ALA-HIS-CD2		81	NH2-ARG-CYS-C		367	CB-ASN-GLN-NE2		689	CG-ASP-GLN-NE2		14	CB-CYS-HIS-CB		34	OE1-GLN-CYS-N		2	N-GLU-CYS-CA		7	OXT-GLY-ILE-CD1		19	CD2-HIS-CYS-C		37	CG2-ILE-GLN-CA		3	CB-LEU-GLN-N		58	CE-LYS-CYS-SG		43	SD-MET-GLN-CA		63	CG-PHE-ASP-OD2		38	O-PRO-GLN-O		511	N-SER-GLU-CD		157	OG1-THR-GLN-CA
51	C-ALA-HIS-CD2		37	O-ARG-CYS-C		531	CG-ASN-GLN-NE2		175	N-ASP-GLN-NE2		3	N-CYS-HIS-CB		71	OE1-GLN-CYS-O		47	N-GLU-CYS-O		150	CA-GLY-ILE-CG1		19	CD2-HIS-CYS-N		141	CG2-ILE-GLN-CB		399	CB-LEU-GLN-OE1		5	CG-LYS-CYS-CB		75	SD-MET-GLN-CB		104	CZ-PHE-ASP-CA		5	OXT-PRO-GLN-CA		55	N-SER-GLU-CG		221	OG1-THR-GLN-CB
405	CB-ALA-HIS-CD2		10	C-ARG-CYS-CA		126	N-ASN-GLN-NE2		805	O-ASP-GLN-NE2		34	O-CYS-HIS-CB		88	OE1-GLN-CYS-SG		22	N-GLU-CYS-SG		97	C-GLY-ILE-CG1		84	CD2-HIS-CYS-O		209	CG2-ILE-GLN-CD		97	CB-LEU-GLN-O		12	CG-LYS-CYS-C		103	SD-MET-GLN-CD		122	CZ-PHE-ASP-C		5	OXT-PRO-GLN-CB		16	N-SER-GLU-C		716	OG1-THR-GLN-CD
116	N-ALA-HIS-CD2		26	CD-ARG-CYS-CA		705	ND2-ASN-GLN-NE2		1015	OD1-ASP-GLN-NE2		33	SG-CYS-HIS-CB		7	CA-GLN-GLN-C		37	O-GLU-CYS-CA		61	N-GLY-ILE-CG1		178	CD2-HIS-CYS-SG		161	CG2-ILE-GLN-CG		108	CD1-LEU-GLN-CA		14	CG-LYS-CYS-O		161	SD-MET-GLN-CG		289	CZ-PHE-ASP-CB		6	OXT-PRO-GLN-CG		909	N-SER-GLU-OE1		431	OG1-THR-GLN-CG
240	O-ALA-HIS-CD2		13	CG-ARG-CYS-CA		577	O-ASN-GLN-NE2		1418	OD2-ASP-GLN-NE2		5	CA-CYS-HIS-CD2		13	CB-GLN-GLN-C		67	O-GLU-CYS-CB		365	O-GLY-ILE-CG1		13	CE1-HIS-CYS-CA		36	CG2-ILE-GLN-C		373	CD1-LEU-GLN-CB		43	CG-LYS-CYS-SG		18	SD-MET-GLN-C		174	CZ-PHE-ASP-CG		3	OXT-PRO-GLN-NE2		1171	N-SER-GLU-OE2		140	OG1-THR-GLN-C
4	OXT-ALA-HIS-CD2		11	CZ-ARG-CYS-CA		1195	OD1-ASN-GLN-NE2		3	OXT-ASP-GLN-NE2		102	CB-CYS-HIS-CD2		21	CD-GLN-GLN-C		26	O-GLU-CYS-C		3	OXT-GLY-ILE-CG1		78	CE1-HIS-CYS-CB		385	CG2-ILE-GLN-NE2		385	CD1-LEU-GLN-CD		7	N-LYS-CYS-CB		192	SD-MET-GLN-NE2		61	CZ-PHE-ASP-N		7	C-PRO-GLU-CA		219	N-SER-GLU-O		1330	OG1-THR-GLN-NE2
122	CA-ALA-HIS-CE1		3	N-ARG-CYS-CA		86	CA-ASN-GLN-O		82	CA-ASP-GLN-O		19	C-CYS-HIS-CD2		22	CG-GLN-GLN-C		33	O-GLU-CYS-N		496	CA-GLY-ILE-CG2		21	CE1-HIS-CYS-C		28	CG2-ILE-GLN-N		417	CD1-LEU-GLN-CG		3	N-LYS-CYS-C		46	SD-MET-GLN-N		248	CZ-PHE-ASP-O		13	C-PRO-GLU-CB		231	O-SER-GLU-CA		57	OG1-THR-GLN-N
135	C-ALA-HIS-CE1		10	NE-ARG-CYS-CA		60	C-ASN-GLN-O		44	C-ASP-GLN-O		19	N-CYS-HIS-CD2		2	C-GLN-GLN-C		15	O-GLU-CYS-O		192	C-GLY-ILE-CG2		12	CE1-HIS-CYS-N		421	CG2-ILE-GLN-OE1		122	CD1-LEU-GLN-C		33	N-LYS-CYS-O		166	SD-MET-GLN-OE1		160	CZ-PHE-ASP-OD1		30	C-PRO-GLU-CD		213	O-SER-GLU-CB		1224	OG1-THR-GLN-OE1
465	CB-ALA-HIS-CE1		40	NH1-ARG-CYS-CA		138	CB-ASN-GLN-O		112	CB-ASP-GLN-O		84	O-CYS-HIS-CD2		245	NE2-GLN-GLN-C		66	O-GLU-CYS-SG		292	N-GLY-ILE-CG2		92	CE1-HIS-CYS-O		178	CG2-ILE-GLN-O		634	CD1-LEU-GLN-NE2		16	N-LYS-CYS-SG		78	SD-MET-GLN-O		215	CZ-PHE-ASP-OD2		22	C-PRO-GLU-CG		156	O-SER-GLU-CD		229	OG1-THR-GLN-O
122	N-ALA-HIS-CE1		49	NH2-ARG-CYS-CA		168	CG-ASN-GLN-O		45	CG-ASP-GLN-O		178	SG-CYS-HIS-CD2		12	N-GLN-GLN-C		75	OE1-GLU-CYS-CA		461	O-GLY-ILE-CG2		77	CE1-HIS-CYS-SG		128	N-ILE-GLN-CD		106	CD1-LEU-GLN-N		11	NZ-LYS-CYS-CA		4	C-MET-GLU-CB		4	N-PHE-ASP-CA		15	C-PRO-GLU-N		285	O-SER-GLU-CG		6	C-THR-GLU-CB
509	O-ALA-HIS-CE1		40	O-ARG-CYS-CA		77	N-ASN-GLN-O		120	N-ASP-GLN-O		13	CA-CYS-HIS-CE1		242	OE1-GLN-GLN-C		112	OE1-GLU-CYS-CB		39	CA-GLY-ILE-N		2	CG-HIS-CYS-CA		14	N-ILE-GLN-CG		757	CD1-LEU-GLN-OE1		31	NZ-LYS-CYS-CB		9	C-MET-GLU-CD		16	N-PHE-ASP-C		251	C-PRO-GLU-OE1		143	O-SER-GLU-C		48	C-THR-GLU-CD
5	OXT-ALA-HIS-CE1		7	CA-ARG-CYS-CB		501	ND2-ASN-GLN-O		47	O-ASP-GLN-O		78	CB-CYS-HIS-CE1		70	O-GLN-GLN-C		46	OE1-GLU-CYS-C		88	C-GLY-ILE-N		28	CG-HIS-CYS-CB		11	N-ILE-GLN-C		354	CD1-LEU-GLN-O		43	NZ-LYS-CYS-C		9	C-MET-GLU-CG		18	N-PHE-ASP-CB		376	C-PRO-GLU-OE2		200	O-SER-GLU-N		33	C-THR-GLU-CG
57	CA-ALA-HIS-CG		4	C-ARG-CYS-CB		67	O-ASN-GLN-O		56	OD1-ASP-GLN-O		21	C-CYS-HIS-CE1		6	CA-GLN-GLN-CA		114	OE1-GLU-CYS-N		25	N-GLY-ILE-N		5	CG-HIS-CYS-N		146	N-ILE-GLN-NE2		117	CD2-LEU-GLN-CA		13	NZ-LYS-CYS-N		63	C-MET-GLU-OE1		149	N-PHE-ASP-CG		103	C-PRO-GLU-O		245	O-SER-GLU-OE1		13	C-THR-GLU-N
5	C-ALA-HIS-CG		9	CB-ARG-CYS-CB		164	OD1-ASN-GLN-O		56	OD2-ASP-GLN-O		12	N-CYS-HIS-CE1		5	CB-GLN-GLN-CA		37	OE1-GLU-CYS-O		462	O-GLY-ILE-N		26	CG-HIS-CYS-O		394	N-ILE-GLN-OE1		349	CD2-LEU-GLN-CB		244	NZ-LYS-CYS-O		106	C-MET-GLU-OE2		4	N-PHE-ASP-N		16	CA-PRO-GLU-CB		269	O-SER-GLU-OE2		232	C-THR-GLU-OE1
231	CB-ALA-HIS-CG		23	CD-ARG-CYS-CB		210	CA-ASN-GLN-OE1		257	CA-ASP-GLN-OE1		92	O-CYS-HIS-CE1		49	CD-GLN-GLN-CA		71	OE1-GLU-CYS-SG		631	CA-GLY-ILE-O		26	CG-HIS-CYS-SG		128	N-ILE-GLN-O		511	CD2-LEU-GLN-CD		3	NZ-LYS-CYS-OXT		61	C-MET-GLU-O		170	N-PHE-ASP-O		106	CA-PRO-GLU-CD		141	O-SER-GLU-O		297	C-THR-GLU-OE2
36	N-ALA-HIS-CG		21	CG-ARG-CYS-CB		101	C-ASN-GLN-OE1		174	C-ASP-GLN-OE1		77	SG-CYS-HIS-CE1		15	CG-GLN-GLN-CA		120	OE2-GLU-CYS-CA		294	C-GLY-ILE-O		4	N-HIS-CYS-CB		193	O-ILE-GLN-CA		414	CD2-LEU-GLN-CG		116	NZ-LYS-CYS-SG		4	CA-MET-GLU-CB		195	N-PHE-ASP-OD1		52	CA-PRO-GLU-CG		274	OG-SER-GLU-CA		120	C-THR-GLU-O
85	O-ALA-HIS-CG		32	CZ-ARG-CYS-CB		532	CB-ASN-GLN-OE1		367	CB-ASP-GLN-OE1		2	CA-CYS-HIS-CG		206	NE2-GLN-GLN-CA		117	OE2-GLU-CYS-CB		607	N-GLY-ILE-O		3	N-HIS-CYS-C		169	O-ILE-GLN-CB		120	CD2-LEU-GLN-C		25	O-LYS-CYS-CA		29	CA-MET-GLU-CD		306	N-PHE-ASP-OD2		361	CA-PRO-GLU-OE1		485	OG-SER-GLU-CB		7	CA-THR-GLU-CB
2	CA-ALA-HIS-N		9	N-ARG-CYS-CB		669	CG-ASN-GLN-OE1		329	CG-ASP-GLN-OE1		28	CB-CYS-HIS-CG		7	N-GLN-GLN-CA		102	OE2-GLU-CYS-C		294	O-GLY-ILE-O		43	N-HIS-CYS-O		270	O-ILE-GLN-CD		744	CD2-LEU-GLN-NE2		57	O-LYS-CYS-CB		9	CA-MET-GLU-CG		143	O-PHE-ASP-CA		452	CA-PRO-GLU-OE2		2007	OG-SER-GLU-CD		83	CA-THR-GLU-CD
5	C-ALA-HIS-N		17	NE-ARG-CYS-CB		251	N-ASN-GLN-OE1		330	N-ASP-GLN-OE1		5	N-CYS-HIS-CG		338	OE1-GLN-GLN-CA		131	OE2-GLU-CYS-N		6	CA-GLY-ILE-OXT		15	N-HIS-CYS-SG		266	O-ILE-GLN-CG		123	CD2-LEU-GLN-N		18	O-LYS-CYS-C		141	CA-MET-GLU-OE1		106	O-PHE-ASP-C		134	CA-PRO-GLU-O		722	OG-SER-GLU-CG		18	CA-THR-GLU-CG
42	CB-ALA-HIS-N		101	NH1-ARG-CYS-CB		1508	ND2-ASN-GLN-OE1		239	O-ASP-GLN-OE1		26	O-CYS-HIS-CG		103	O-GLN-GLN-CA		53	OE2-GLU-CYS-O		2	C-GLY-ILE-OXT		41	ND1-HIS-CYS-CB		115	O-ILE-GLN-C		783	CD2-LEU-GLN-OE1		38	O-LYS-CYS-N		204	CA-MET-GLU-OE2		155	O-PHE-ASP-CB		39	CB-PRO-GLU-CA		198	OG-SER-GLU-C		2	CA-THR-GLU-C
116	O-ALA-HIS-N		80	NH2-ARG-CYS-CB		202	O-ASN-GLN-OE1		443	OD1-ASP-GLN-OE1		26	SG-CYS-HIS-CG		76	CB-GLN-GLN-CB		117	OE2-GLU-CYS-SG		12	N-GLY-ILE-OXT		14	ND1-HIS-CYS-C		805	O-ILE-GLN-NE2		378	CD2-LEU-GLN-O		49	O-LYS-CYS-O		99	CA-MET-GLU-O		46	O-PHE-ASP-CG		120	CB-PRO-GLU-CB		330	OG-SER-GLU-N		448	CA-THR-GLU-OE1
112	CA-ALA-HIS-ND1		79	O-ARG-CYS-CB		644	OD1-ASN-GLN-OE1		573	OD2-ASP-GLN-OE1		4	CB-CYS-HIS-N		200	CD-GLN-GLN-CB		14	C-GLU-GLN-CB		184	CA-GLY-LEU-C		12	ND1-HIS-CYS-N		169	O-ILE-GLN-N		3	CG-LEU-GLN-CA		58	O-LYS-CYS-SG		6	CB-MET-GLU-CA		213	O-PHE-ASP-N		360	CB-PRO-GLU-CD		2759	OG-SER-GLU-OE1		511	CA-THR-GLU-OE2
67	C-ALA-HIS-ND1		10	C-ARG-CYS-N		4	CA-ASN-GLU-C		2	OD2-ASP-GLN-OXT		3	C-CYS-HIS-N		115	CG-GLN-GLN-CB		49	C-GLU-GLN-CD		5	C-GLY-LEU-C		46	ND1-HIS-CYS-O		273	O-ILE-GLN-OE1		36	CG-LEU-GLN-CB		22	C-LYS-GLN-CA		11	CB-MET-GLU-CB		108	O-PHE-ASP-O		229	CB-PRO-GLU-CG		3216	OG-SER-GLU-OE2		202	CA-THR-GLU-O
352	CB-ALA-HIS-ND1		2	CB-ARG-CYS-N		17	CB-ASN-GLU-C		3	CA-ASP-GLU-C		43	O-CYS-HIS-N		462	NE2-GLN-GLN-CB		26	C-GLU-GLN-CG		195	N-GLY-LEU-C		52	ND1-HIS-CYS-SG		120	O-ILE-GLN-O		120	CG-LEU-GLN-CD		3	C-LYS-GLN-CB		76	CB-MET-GLU-CD		71	O-PHE-ASP-OD1		49	CB-PRO-GLU-C		571	OG-SER-GLU-O		24	CB-THR-GLU-CA
72	N-ALA-HIS-ND1		12	CD-ARG-CYS-N		27	CG-ASN-GLU-C		3	C-ASP-GLU-C		15	SG-CYS-HIS-N		5	N-GLN-GLN-CB		304	C-GLU-GLN-NE2		359	O-GLY-LEU-C		17	NE2-HIS-CYS-CA		3	OXT-ILE-GLN-CG		77	CG-LEU-GLN-CG		10	C-LYS-GLN-CD		38	CB-MET-GLU-CG		71	O-PHE-ASP-OD2		57	CB-PRO-GLU-N		6	OG-SER-GLU-OXT		47	CB-THR-GLU-CB
352	O-ALA-HIS-ND1		6	CG-ARG-CYS-N		29	N-ASN-GLU-C		8	CB-ASP-GLU-C		41	CB-CYS-HIS-ND1		587	OE1-GLN-GLN-CB		21	C-GLU-GLN-N		4	OXT-GLY-LEU-C		115	NE2-HIS-CYS-CB		3	OXT-ILE-GLN-NE2		6	CG-LEU-GLN-C		8	C-LYS-GLN-CG		5	CB-MET-GLU-C		2	C-PHE-CYS-CB		563	CB-PRO-GLU-OE1		2	OXT-SER-GLU-OE2		309	CB-THR-GLU-CD
152	CA-ALA-HIS-NE2		5	CZ-ARG-CYS-N		218	ND2-ASN-GLU-C		9	CG-ASP-GLU-C		14	C-CYS-HIS-ND1		149	O-GLN-GLN-CB		189	C-GLU-GLN-OE1		63	CA-GLY-LEU-CA		46	NE2-HIS-CYS-C		3	OXT-ILE-GLN-O		235	CG-LEU-GLN-NE2		193	C-LYS-GLN-NE2		2	CB-MET-GLU-N		34	C-PHE-CYS-O		667	CB-PRO-GLU-OE2		131	C-SER-GLY-CA		119	CB-THR-GLU-CG
163	C-ALA-HIS-NE2		7	NE-ARG-CYS-N		63	O-ASN-GLU-C		17	N-ASP-GLU-C		12	N-CYS-HIS-ND1		248	CD-GLN-GLN-CD		66	C-GLU-GLN-O		26	C-GLY-LEU-CA		49	NE2-HIS-CYS-N		6	C-ILE-GLU-CB		283	CG-LEU-GLN-OE1		8	C-LYS-GLN-N		151	CB-MET-GLU-OE1		4	C-PHE-CYS-SG		366	CB-PRO-GLU-O		18	C-SER-GLY-C		10	CB-THR-GLU-C
443	CB-ALA-HIS-NE2		46	NH1-ARG-CYS-N		125	OD1-ASN-GLU-C		54	O-ASP-GLU-C		46	O-CYS-HIS-ND1		324	CG-GLN-GLN-CD		22	CA-GLU-GLN-CB		24	N-GLY-LEU-CA		118	NE2-HIS-CYS-O		14	C-ILE-GLU-CD		47	CG-LEU-GLN-O		222	C-LYS-GLN-OE1		216	CB-MET-GLU-OE2		58	CA-PHE-CYS-O		8	CD-PRO-GLU-CA		149	C-SER-GLY-N		20	CB-THR-GLU-N
139	N-ALA-HIS-NE2		35	NH2-ARG-CYS-N		4	C-ASN-GLU-CA		71	OD1-ASP-GLU-C		52	SG-CYS-HIS-ND1		1422	NE2-GLN-GLN-CD		41	CA-GLU-GLN-CD		555	O-GLY-LEU-CA		208	NE2-HIS-CYS-SG		7	C-ILE-GLU-CG		7	N-LEU-GLN-CB		85	C-LYS-GLN-O		115	CB-MET-GLU-O		53	CA-PHE-CYS-SG		83	CD-PRO-GLU-CB		282	C-SER-GLY-O		902	CB-THR-GLU-OE1
513	O-ALA-HIS-NE2		61	O-ARG-CYS-N		2	CB-ASN-GLU-CA		105	OD2-ASP-GLU-C		17	CA-CYS-HIS-NE2		91	N-GLN-GLN-CD		30	CA-GLU-GLN-CG		4	OXT-GLY-LEU-CA		25	O-HIS-CYS-CA		16	C-ILE-GLU-N		182	N-LEU-GLN-CD		39	CA-LYS-GLN-CD		64	CE-MET-GLU-CA		83	CB-PHE-CYS-CA		244	CD-PRO-GLU-CD		95	CA-SER-GLY-CA		1182	CB-THR-GLU-OE2
8	OXT-ALA-HIS-NE2		52	CA-ARG-CYS-O		32	CG-ASN-GLU-CA		7	CB-ASP-GLU-CA		115	CB-CYS-HIS-NE2		1481	OE1-GLN-GLN-CD		2	CA-GLU-GLN-C		208	CA-GLY-LEU-CB		31	O-HIS-CYS-CB		123	C-ILE-GLU-OE1		20	N-LEU-GLN-CG		9	CA-LYS-GLN-CG		140	CE-MET-GLU-CB		20	CB-PHE-CYS-CB		121	CD-PRO-GLU-CG		45	CA-SER-GLY-C		333	CB-THR-GLU-O
203	CA-ALA-HIS-O		36	C-ARG-CYS-O		5	N-ASN-GLU-CA		39	CG-ASP-GLU-CA		46	C-CYS-HIS-NE2		252	O-GLN-GLN-CD		171	CA-GLU-GLN-NE2		99	C-GLY-LEU-CB		9	O-HIS-CYS-C		122	C-ILE-GLU-OE2		38	N-LEU-GLN-C		2	CA-LYS-GLN-C		190	CE-MET-GLU-CD		9	CB-PHE-CYS-C		30	CD-PRO-GLU-C		57	CA-SER-GLY-N		70	CG2-THR-GLU-CA
80	C-ALA-HIS-O		71	CB-ARG-CYS-O		147	ND2-ASN-GLU-CA		4	N-ASP-GLU-CA		49	N-CYS-HIS-NE2		129	CG-GLN-GLN-CG		277	CA-GLU-GLN-OE1		107	N-GLY-LEU-CB		44	O-HIS-CYS-N		112	C-ILE-GLU-O		220	N-LEU-GLN-NE2		159	CA-LYS-GLN-NE2		194	CE-MET-GLU-CG		57	CB-PHE-CYS-N		10	CD-PRO-GLU-N		522	CA-SER-GLY-O		229	CG2-THR-GLU-CB
326	CB-ALA-HIS-O		156	CD-ARG-CYS-O		144	O-ASN-GLU-CA		79	O-ASP-GLU-CA		118	O-CYS-HIS-NE2		585	NE2-GLN-GLN-CG		116	CA-GLU-GLN-O		532	O-GLY-LEU-CB		45	O-HIS-CYS-O		3	CA-ILE-GLU-CB		2	N-LEU-GLN-N		312	CA-LYS-GLN-OE1		74	CE-MET-GLU-C		41	CB-PHE-CYS-O		421	CD-PRO-GLU-OE1		5	CA-SER-GLY-OXT		491	CG2-THR-GLU-CD
286	N-ALA-HIS-O		95	CG-ARG-CYS-O		224	OD1-ASN-GLU-CA		181	OD1-ASP-GLU-CA		208	SG-CYS-HIS-NE2		16	N-GLN-GLN-CG		56	CB-GLU-GLN-CB		849	CA-GLY-LEU-CD1		21	O-HIS-CYS-SG		23	CA-ILE-GLU-CD		564	N-LEU-GLN-OE1		116	CA-LYS-GLN-O		56	CE-MET-GLU-N		58	CB-PHE-CYS-SG		558	CD-PRO-GLU-OE2		434	CB-SER-GLY-CA		368	CG2-THR-GLU-CG
133	O-ALA-HIS-O		174	CZ-ARG-CYS-O		4	CA-ASN-GLU-CB		173	OD2-ASP-GLU-CA		25	CA-CYS-HIS-O		705	OE1-GLN-GLN-CG		183	CB-GLU-GLN-CD		434	C-GLY-LEU-CD1		4	C-HIS-GLN-CB		3	CA-ILE-GLU-CG		221	N-LEU-GLN-O		10	CB-LYS-GLN-CA		268	CE-MET-GLU-OE1		18	CD1-PHE-CYS-CA		225	CD-PRO-GLU-O		262	CB-SER-GLY-C		76	CG2-THR-GLU-C
2	CB-ALA-HIS-OXT		41	N-ARG-CYS-O		9	C-ASN-GLU-CB		14	CA-ASP-GLU-CB		31	CB-CYS-HIS-O		179	O-GLN-GLN-CG		93	CB-GLU-GLN-CG		447	N-GLY-LEU-CD1		26	C-HIS-GLN-CD		175	CA-ILE-GLU-OE1		252	O-LEU-GLN-CA		27	CB-LYS-GLN-CB		251	CE-MET-GLU-OE2		68	CD1-PHE-CYS-CB		53	CG-PRO-GLU-CA		321	CB-SER-GLY-N		77	CG2-THR-GLU-N
3	N-ALA-HIS-OXT		146	NE-ARG-CYS-O		40	CB-ASN-GLU-CB		10	C-ASP-GLU-CB		9	C-CYS-HIS-O		166	NE2-GLN-GLN-N		8	CB-GLU-GLN-C		884	O-GLY-LEU-CD1		9	C-HIS-GLN-CG		234	CA-ILE-GLU-OE2		170	O-LEU-GLN-CB		105	CB-LYS-GLN-CD		189	CE-MET-GLU-O		18	CD1-PHE-CYS-C		158	CG-PRO-GLU-CB		1137	CB-SER-GLY-O		735	CG2-THR-GLU-OE1
4	CA-ALA-ILE-C		314	NH1-ARG-CYS-O		101	CG-ASN-GLU-CB		47	CB-ASP-GLU-CB		44	N-CYS-HIS-O		12	N-GLN-GLN-N		365	CB-GLU-GLN-NE2		992	CA-GLY-LEU-CD2		110	C-HIS-GLN-NE2		159	CA-ILE-GLU-O		457	O-LEU-GLN-CD		55	CB-LYS-GLN-CG		32	CG-MET-GLU-CB		11	CD1-PHE-CYS-N		428	CG-PRO-GLU-CD		14	CB-SER-GLY-OXT		1033	CG2-THR-GLU-OE2
82	CB-ALA-ILE-C		367	NH2-ARG-CYS-O		9	N-ASN-GLU-CB		114	CG-ASP-GLU-CB		45	O-CYS-HIS-O		326	OE1-GLN-GLN-N		7	CB-GLU-GLN-N		505	C-GLY-LEU-CD2		8	C-HIS-GLN-N		3	CB-ILE-GLU-CA		359	O-LEU-GLN-CG		26	CB-LYS-GLN-C		66	CG-MET-GLU-CD		52	CD1-PHE-CYS-O		258	CG-PRO-GLU-CG		207	N-SER-GLY-CA		425	CG2-THR-GLU-O
32	N-ALA-ILE-C		49	O-ARG-CYS-O		372	ND2-ASN-GLU-CB		11	N-ASP-GLU-CB		21	SG-CYS-HIS-O		202	O-GLN-GLN-N		443	CB-GLU-GLN-OE1		467	N-GLY-LEU-CD2		107	C-HIS-GLN-OE1		23	CB-ILE-GLU-CB		193	O-LEU-GLN-C		208	CB-LYS-GLN-NE2		43	CG-MET-GLU-CG		46	CD1-PHE-CYS-SG		70	CG-PRO-GLU-C		138	N-SER-GLY-C		5	N-THR-GLU-CA
171	O-ALA-ILE-C		3	CD-ARG-CYS-OXT		187	O-ASN-GLU-CB		92	O-ASP-GLU-CB		4	CB-CYS-ILE-C		861	NE2-GLN-GLN-NE2		115	CB-GLU-GLN-O		1077	O-GLY-LEU-CD2		51	C-HIS-GLN-O		65	CB-ILE-GLU-CD		1331	O-LEU-GLN-NE2		11	CB-LYS-GLN-N		33	CG-MET-GLU-C		17	CD2-PHE-CYS-CA		53	CG-PRO-GLU-N		38	N-SER-GLY-N		2	N-THR-GLU-CB
9	CA-ALA-ILE-CA		5	NE-ARG-CYS-OXT		324	OD1-ASN-GLU-CB		230	OD1-ASP-GLU-CB		10	N-CYS-ILE-C		2856	OE1-GLN-GLN-NE2		50	CD-GLU-GLN-CA		3	OXT-GLY-LEU-CD2		5	CA-HIS-GLN-CB		38	CB-ILE-GLU-CG		158	O-LEU-GLN-N		329	CB-LYS-GLN-OE1		5	CG-MET-GLU-N		59	CD2-PHE-CYS-CB		564	CG-PRO-GLU-OE1		554	N-SER-GLY-O		329	N-THR-GLU-CD
3	C-ALA-ILE-CA		20	CA-ARG-CYS-SG		86	CA-ASN-GLU-CD		248	OD2-ASP-GLU-CB		51	O-CYS-ILE-C		813	O-GLN-GLN-NE2		123	CD-GLU-GLN-CB		134	CA-GLY-LEU-CG		13	CA-HIS-GLN-CD		4	CB-ILE-GLU-C		402	O-LEU-GLN-OE1		94	CB-LYS-GLN-O		140	CG-MET-GLU-OE1		19	CD2-PHE-CYS-C		762	CG-PRO-GLU-OE2		25	N-SER-GLY-OXT		24	N-THR-GLU-CG
72	CB-ALA-ILE-CA		14	C-ARG-CYS-SG		66	C-ASN-GLU-CD		55	CA-ASP-GLU-CD		6	SG-CYS-ILE-C		353	OE1-GLN-GLN-O		108	CD-GLU-GLN-CD		65	C-GLY-LEU-CG		5	CA-HIS-GLN-CG		162	CB-ILE-GLU-OE1		109	O-LEU-GLN-O		5	CD-LYS-GLN-CA		179	CG-MET-GLU-OE2		9	CD2-PHE-CYS-N		450	CG-PRO-GLU-O		898	O-SER-GLY-CA		17	N-THR-GLU-C
5	N-ALA-ILE-CA		46	CB-ARG-CYS-SG		258	CB-ASN-GLU-CD		15	C-ASP-GLU-CD		6	CB-CYS-ILE-CA		136	O-GLN-GLN-O		172	CD-GLU-GLN-CG		64	N-GLY-LEU-CG		78	CA-HIS-GLN-NE2		191	CB-ILE-GLU-OE2		6	C-LEU-GLU-CA		31	CD-LYS-GLN-CB		124	CG-MET-GLU-O		44	CD2-PHE-CYS-O		8	N-PRO-GLU-CA		303	O-SER-GLY-C		724	N-THR-GLU-OE1
275	O-ALA-ILE-CA		102	CD-ARG-CYS-SG		144	CG-ASN-GLU-CD		189	CB-ASP-GLU-CD		60	O-CYS-ILE-CA		913	OE1-GLN-GLN-OE1		8	CD-GLU-GLN-C		281	O-GLY-LEU-CG		153	CA-HIS-GLN-OE1		73	CB-ILE-GLU-O		16	C-LEU-GLU-CB		114	CD-LYS-GLN-CD		5	N-MET-GLU-CB		65	CD2-PHE-CYS-SG		11	N-PRO-GLU-CB		652	O-SER-GLY-N		687	N-THR-GLU-OE2
16	CA-ALA-ILE-CB		100	CG-ARG-CYS-SG		214	N-ASN-GLU-CD		151	CG-ASP-GLU-CD		10	SG-CYS-ILE-CA		14	CB-GLN-GLU-C		779	CD-GLU-GLN-NE2		93	CA-GLY-LEU-N		47	CA-HIS-GLN-O		117	CD1-ILE-GLU-CA		23	C-LEU-GLU-CD		61	CD-LYS-GLN-CG		181	N-MET-GLU-CD		23	CE1-PHE-CYS-CA		38	N-PRO-GLU-CD		295	O-SER-GLY-O		234	N-THR-GLU-O
127	CB-ALA-ILE-CB		65	CZ-ARG-CYS-SG		1053	ND2-ASN-GLU-CD		222	N-ASP-GLU-CD		5	C-CYS-ILE-CB		49	CD-GLN-GLU-C		144	CD-GLU-GLN-N		186	C-GLY-LEU-N		2	CB-HIS-GLN-CA		306	CD1-ILE-GLU-CB		34	C-LEU-GLU-CG		16	CD-LYS-GLN-C		28	N-MET-GLU-CG		95	CE1-PHE-CYS-CB		8	N-PRO-GLU-CG		1377	OG-SER-GLY-CA		152	O-THR-GLU-CA
4	N-ALA-ILE-CB		26	N-ARG-CYS-SG		181	O-ASN-GLU-CD		69	O-ASP-GLU-CD		36	O-CYS-ILE-CB		26	CG-GLN-GLU-C		311	CD-GLU-GLN-OE1		68	N-GLY-LEU-N		14	CB-HIS-GLN-CB		266	CD1-ILE-GLU-CD		37	C-LEU-GLU-N		337	CD-LYS-GLN-NE2		6	N-MET-GLU-C		28	CE1-PHE-CYS-C		110	N-PRO-GLU-OE1		1010	OG-SER-GLY-C		148	O-THR-GLU-CB
156	O-ALA-ILE-CB		116	NE-ARG-CYS-SG		376	OD1-ASN-GLU-CD		240	OD1-ASP-GLU-CD		19	SG-CYS-ILE-CB		304	NE2-GLN-GLU-C		76	CD-GLU-GLN-O		848	O-GLY-LEU-N		64	CB-HIS-GLN-CD		367	CD1-ILE-GLU-CG		193	C-LEU-GLU-OE1		4	CD-LYS-GLN-N		248	N-MET-GLU-OE1		16	CE1-PHE-CYS-N		147	N-PRO-GLU-OE2		837	OG-SER-GLY-N		127	O-THR-GLU-CD
300	CA-ALA-ILE-CD1		108	NH1-ARG-CYS-SG		2	OXT-ASN-GLU-CD		445	OD2-ASP-GLU-CD		30	CA-CYS-ILE-CD1		21	N-GLN-GLU-C		15	CG-GLU-GLN-CA		1058	CA-GLY-LEU-O		20	CB-HIS-GLN-CG		115	CD1-ILE-GLU-C		385	C-LEU-GLU-OE2		472	CD-LYS-GLN-OE1		374	N-MET-GLU-OE2		65	CE1-PHE-CYS-O		35	N-PRO-GLU-O		1466	OG-SER-GLY-O		214	O-THR-GLU-CG
168	C-ALA-ILE-CD1		168	NH2-ARG-CYS-SG		35	CA-ASN-GLU-CG		30	CA-ASP-GLU-CG		66	CB-CYS-ILE-CD1		189	OE1-GLN-GLU-C		70	CG-GLU-GLN-CB		435	C-GLY-LEU-O		15	CB-HIS-GLN-C		140	CD1-ILE-GLU-N		201	C-LEU-GLU-O		180	CD-LYS-GLN-O		61	N-MET-GLU-O		121	CE1-PHE-CYS-SG		87	O-PRO-GLU-CA		19	OG-SER-GLY-OXT		86	O-THR-GLU-C
1120	CB-ALA-ILE-CD1		73	O-ARG-CYS-SG		33	C-ASN-GLU-CG		24	C-ASP-GLU-CG		34	C-CYS-ILE-CD1		66	O-GLN-GLU-C		156	CG-GLU-GLN-CD		858	N-GLY-LEU-O		167	CB-HIS-GLN-NE2		413	CD1-ILE-GLU-OE1		16	CA-LEU-GLU-CB		3	CD-LYS-GLN-OXT		35	O-MET-GLU-CA		51	CE2-PHE-CYS-CA		127	O-PRO-GLU-CB		8	C-SER-HIS-CB		193	O-THR-GLU-N
270	N-ALA-ILE-CD1		7	CA-ARG-GLN-C		88	CB-ASN-GLU-CG		92	CB-ASP-GLU-CG		21	N-CYS-ILE-CD1		22	CB-GLN-GLU-CA		125	CG-GLU-GLN-CG		394	O-GLY-LEU-O		7	CB-HIS-GLN-N		347	CD1-ILE-GLU-OE2		56	CA-LEU-GLU-CD		9	CE-LYS-GLN-CA		33	O-MET-GLU-CB		114	CE2-PHE-CYS-CB		79	O-PRO-GLU-CD		57	C-SER-HIS-CD2		138	O-THR-GLU-OE1
538	O-ALA-ILE-CD1		9	CB-ARG-GLN-C		126	CG-ASN-GLU-CG		129	CG-ASP-GLU-CG		69	O-CYS-ILE-CD1		41	CD-GLN-GLU-CA		14	CG-GLU-GLN-C		7	CA-GLY-LEU-OXT		191	CB-HIS-GLN-OE1		284	CD1-ILE-GLU-O		26	CA-LEU-GLU-CG		43	CE-LYS-GLN-CB		21	O-MET-GLU-CD		98	CE2-PHE-CYS-C		185	O-PRO-GLU-CG		110	C-SER-HIS-CE1		205	O-THR-GLU-OE2
71	CA-ALA-ILE-CG1		38	CD-ARG-GLN-C		20	N-ASN-GLU-CG		39	N-ASP-GLU-CG		129	SG-CYS-ILE-CD1		30	CG-GLN-GLU-CA		424	CG-GLU-GLN-NE2		4	C-GLY-LEU-OXT		97	CB-HIS-GLN-O		16	CG1-ILE-GLU-CA		401	CA-LEU-GLU-OE1		155	CE-LYS-GLN-CD		58	O-MET-GLU-CG		40	CE2-PHE-CYS-N		25	O-PRO-GLU-C		12	C-SER-HIS-CG		120	O-THR-GLU-O
32	C-ALA-ILE-CG1		11	CG-ARG-GLN-C		413	ND2-ASN-GLU-CG		121	O-ASP-GLU-CG		8	CA-CYS-ILE-CG1		2	C-GLN-GLU-CA		7	CG-GLU-GLN-N		12	N-GLY-LEU-OXT		24	CD2-HIS-GLN-CA		111	CG1-ILE-GLU-CB		518	CA-LEU-GLU-OE2		68	CE-LYS-GLN-CG		26	O-MET-GLU-C		87	CE2-PHE-CYS-O		137	O-PRO-GLU-N		80	C-SER-HIS-ND1		158	OG1-THR-GLU-CA
435	CB-ALA-ILE-CG1		73	CZ-ARG-GLN-C		257	O-ASN-GLU-CG		221	OD1-ASP-GLU-CG		15	CB-CYS-ILE-CG1		171	NE2-GLN-GLU-CA		360	CG-GLU-GLN-OE1		4	O-GLY-LEU-OXT		68	CD2-HIS-GLN-CB		103	CG1-ILE-GLU-CD		325	CA-LEU-GLU-O		28	CE-LYS-GLN-C		27	O-MET-GLU-N		136	CE2-PHE-CYS-SG		87	O-PRO-GLU-OE1		118	C-SER-HIS-NE2		265	OG1-THR-GLU-CB
36	N-ALA-ILE-CG1		16	N-ARG-GLN-C		347	OD1-ASN-GLU-CG		299	OD2-ASP-GLU-CG		9	C-CYS-ILE-CG1		277	OE1-GLN-GLU-CA		175	CG-GLU-GLN-O		83	CA-GLY-LYS-C		138	CD2-HIS-GLN-CD		131	CG1-ILE-GLU-CG		13	CB-LEU-GLU-CA		393	CE-LYS-GLN-NE2		40	O-MET-GLU-OE1		10	CG-PHE-CYS-CA		126	O-PRO-GLU-OE2		14	C-SER-HIS-N		1278	OG1-THR-GLU-CD
254	O-ALA-ILE-CG1		51	NE-ARG-GLN-C		5	CA-ASN-GLU-N		19	CB-ASP-GLU-N		30	O-CYS-ILE-CG1		116	O-GLN-GLU-CA		7	N-GLU-GLN-CB		9	C-GLY-LYS-C		112	CD2-HIS-GLN-CG		23	CG1-ILE-GLU-C		79	CB-LEU-GLU-CB		8	CE-LYS-GLN-N		74	O-MET-GLU-OE2		45	CG-PHE-CYS-CB		79	O-PRO-GLU-O		74	C-SER-HIS-O		599	OG1-THR-GLU-CG
198	CA-ALA-ILE-CG2		251	NH1-ARG-GLN-C		12	C-ASN-GLU-N		162	CG-ASP-GLU-N		52	SG-CYS-ILE-CG1		56	CB-GLN-GLU-CB		76	N-GLU-GLN-CD		99	N-GLY-LYS-C		29	CD2-HIS-GLN-C		32	CG1-ILE-GLU-N		215	CB-LEU-GLU-CD		625	CE-LYS-GLN-OE1		25	O-MET-GLU-O		7	CG-PHE-CYS-C		93	C-PRO-GLY-CA		20	CA-SER-HIS-CB		192	OG1-THR-GLU-C
98	C-ALA-ILE-CG2		272	NH2-ARG-GLN-C		11	CB-ASN-GLU-N		141	O-ASP-GLU-N		17	CA-CYS-ILE-CG2		183	CD-GLN-GLU-CB		6	N-GLU-GLN-CG		179	O-GLY-LYS-C		243	CD2-HIS-GLN-NE2		241	CG1-ILE-GLU-OE1		109	CB-LEU-GLU-CG		357	CE-LYS-GLN-O		47	SD-MET-GLU-CA		2	CG-PHE-CYS-N		7	C-PRO-GLY-C		86	CA-SER-HIS-CD2		98	OG1-THR-GLU-N
912	CB-ALA-ILE-CG2		88	O-ARG-GLN-C		101	CG-ASN-GLU-N		268	OD1-ASP-GLU-N		54	CB-CYS-ILE-CG2		93	CG-GLN-GLU-CB		5	N-GLU-GLN-C		51	CA-GLY-LYS-CA		18	CD2-HIS-GLN-N		252	CG1-ILE-GLU-OE2		14	CB-LEU-GLU-C		6	CE-LYS-GLN-OXT		111	SD-MET-GLU-CB		9	CG-PHE-CYS-O		79	C-PRO-GLY-N		92	CA-SER-HIS-CE1		1692	OG1-THR-GLU-OE1
170	N-ALA-ILE-CG2		19	CA-ARG-GLN-CA		136	ND2-ASN-GLU-N		347	OD2-ASP-GLU-N		8	C-CYS-ILE-CG2		8	C-GLN-GLU-CB		138	N-GLU-GLN-NE2		7	C-GLY-LYS-CA		310	CD2-HIS-GLN-OE1		105	CG1-ILE-GLU-O		4	CB-LEU-GLU-N		3	CG-LYS-GLN-CA		59	SD-MET-GLU-CD		28	CG-PHE-CYS-SG		293	C-PRO-GLY-O		30	CA-SER-HIS-CG		2119	OG1-THR-GLU-OE2
427	O-ALA-ILE-CG2		21	C-ARG-GLN-CA		150	O-ASN-GLU-N		108	CA-ASP-GLU-O		10	N-CYS-ILE-CG2		365	NE2-GLN-GLU-CB		300	N-GLU-GLN-OE1		13	N-GLY-LYS-CA		120	CD2-HIS-GLN-O		45	CG2-ILE-GLU-CA		540	CB-LEU-GLU-OE1		30	CG-LYS-GLN-CB		137	SD-MET-GLU-CG		40	CZ-PHE-CYS-CA		100	CA-PRO-GLY-CA		7	CA-SER-HIS-C		490	OG1-THR-GLU-O
4	OXT-ALA-ILE-CG2		9	CB-ARG-GLN-CA		333	OD1-ASN-GLU-N		59	C-ASP-GLU-O		74	O-CYS-ILE-CG2		7	N-GLN-GLU-CB		135	N-GLU-GLN-O		333	O-GLY-LYS-CA		27	CE1-HIS-GLN-CA		156	CG2-ILE-GLU-CB		614	CB-LEU-GLU-OE2		121	CG-LYS-GLN-CD		34	SD-MET-GLU-C		149	CZ-PHE-CYS-CB		59	CA-PRO-GLY-C		84	CA-SER-HIS-ND1		142	C-THR-GLY-CA
44	C-ALA-ILE-N		22	CD-ARG-GLN-CA		3	OXT-ASN-GLU-N		131	CB-ASP-GLU-O		86	SG-CYS-ILE-CG2		443	OE1-GLN-GLU-CB		120	O-GLU-GLN-CA		160	CA-GLY-LYS-CB		110	CE1-HIS-GLN-CB		196	CG2-ILE-GLU-CD		274	CB-LEU-GLU-O		68	CG-LYS-GLN-CG		28	SD-MET-GLU-N		38	CZ-PHE-CYS-C		26	CA-PRO-GLY-N		123	CA-SER-HIS-NE2		4	C-THR-GLY-C
68	CB-ALA-ILE-N		4	CG-ARG-GLN-CA		148	CA-ASN-GLU-O		61	CG-ASP-GLU-O		6	CB-CYS-ILE-N		115	O-GLN-GLU-CB		126	O-GLU-GLN-CB		49	C-GLY-LYS-CB		164	CE1-HIS-GLN-CD		271	CG2-ILE-GLU-CG		3	CB-LEU-GLU-OXT		8	CG-LYS-GLN-C		87	SD-MET-GLU-OE1		27	CZ-PHE-CYS-N		370	CA-PRO-GLY-O		128	CA-SER-HIS-O		110	C-THR-GLY-N
406	O-ALA-ILE-N		34	CZ-ARG-GLN-CA		95	C-ASN-GLU-O		157	N-ASP-GLU-O		7	C-CYS-ILE-N		50	CA-GLN-GLU-CD		346	O-GLU-GLN-CD		71	N-GLY-LYS-CB		142	CE1-HIS-GLN-CG		49	CG2-ILE-GLU-C		236	CD1-LEU-GLU-CA		204	CG-LYS-GLN-NE2		105	SD-MET-GLU-OE2		143	CZ-PHE-CYS-O		341	CB-PRO-GLY-CA		25	CB-SER-HIS-CA		267	C-THR-GLY-O
328	CA-ALA-ILE-O		39	NE-ARG-GLN-CA		292	CB-ASN-GLU-O		84	O-ASP-GLU-O		59	O-CYS-ILE-N		123	CB-GLN-GLU-CD		256	O-GLU-GLN-CG		433	O-GLY-LYS-CB		74	CE1-HIS-GLN-C		44	CG2-ILE-GLU-N		458	CD1-LEU-GLU-CB		11	CG-LYS-GLN-N		74	SD-MET-GLU-O		181	CZ-PHE-CYS-SG		198	CB-PRO-GLY-C		100	CB-SER-HIS-CB		67	CA-THR-GLY-CA
186	C-ALA-ILE-O		149	NH1-ARG-GLN-CA		309	CG-ASN-GLU-O		70	OD1-ASP-GLU-O		12	SG-CYS-ILE-N		108	CD-GLN-GLU-CD		69	O-GLU-GLN-C		163	CA-GLY-LYS-CD		293	CE1-HIS-GLN-NE2		306	CG2-ILE-GLU-OE1		492	CD1-LEU-GLU-CD		347	CG-LYS-GLN-OE1		29	C-MET-GLY-CA		5	N-PHE-CYS-C		228	CB-PRO-GLY-N		228	CB-SER-HIS-CD2		20	CA-THR-GLY-C
580	CB-ALA-ILE-O		145	NH2-ARG-GLN-CA		192	N-ASN-GLU-O		138	OD2-ASP-GLU-O		70	CA-CYS-ILE-O		172	CG-GLN-GLU-CD		878	O-GLU-GLN-NE2		128	C-GLY-LYS-CD		35	CE1-HIS-GLN-N		285	CG2-ILE-GLU-OE2		763	CD1-LEU-GLU-CG		97	CG-LYS-GLN-O		5	C-MET-GLY-C		88	N-PHE-CYS-O		727	CB-PRO-GLY-O		330	CB-SER-HIS-CE1		39	CA-THR-GLY-N
496	N-ALA-ILE-O		120	O-ARG-GLN-CA		803	ND2-ASN-GLU-O		175	CA-ASP-GLU-OE1		66	CB-CYS-ILE-O		8	C-GLN-GLU-CD		180	O-GLU-GLN-N		94	N-GLY-LYS-CD		402	CE1-HIS-GLN-OE1		244	CG2-ILE-GLU-O		148	CD1-LEU-GLU-C		3	N-LYS-GLN-CB		57	C-MET-GLY-N		39	N-PHE-CYS-SG		267	CD-PRO-GLY-CA		106	CB-SER-HIS-CG		384	CA-THR-GLY-O
257	O-ALA-ILE-O		9	CA-ARG-GLN-CB		120	O-ASN-GLU-O		101	C-ASP-GLU-OE1		49	C-CYS-ILE-O		779	NE2-GLN-GLU-CD		324	O-GLU-GLN-OE1		618	O-GLY-LYS-CD		179	CE1-HIS-GLN-O		2	N-ILE-GLU-CB		196	CD1-LEU-GLU-N		97	N-LYS-GLN-CD		123	C-MET-GLY-O		67	O-PHE-CYS-CA		143	CD-PRO-GLY-C		45	CB-SER-HIS-C		188	CB-THR-GLY-CA
2	CB-ALA-ILE-OXT		7	C-ARG-GLN-CB		247	OD1-ASN-GLU-O		303	CB-ASP-GLU-OE1		66	N-CYS-ILE-O		144	N-GLN-GLU-CD		73	O-GLU-GLN-O		2	OXT-GLY-LYS-CD		6	CG-HIS-GLN-CA		192	N-ILE-GLU-CD		715	CD1-LEU-GLU-OE1		14	N-LYS-GLN-CG		25	CA-MET-GLY-CA		66	O-PHE-CYS-CB		121	CD-PRO-GLY-N		313	CB-SER-HIS-ND1		71	CB-THR-GLY-C
20	CA-ALA-LEU-C		23	CB-ARG-GLN-CB		284	CA-ASN-GLU-OE1		266	CG-ASP-GLU-OE1		46	O-CYS-ILE-O		311	OE1-GLN-GLU-CD		165	OE1-GLU-GLN-CA		143	CA-GLY-LYS-CE		32	CG-HIS-GLN-CB		18	N-ILE-GLU-CG		693	CD1-LEU-GLU-OE2		16	N-LYS-GLN-C		13	CA-MET-GLY-C		46	O-PHE-CYS-C		571	CD-PRO-GLY-O		441	CB-SER-HIS-NE2		114	CB-THR-GLY-N
6	C-ALA-LEU-C		55	CD-ARG-GLN-CB		156	C-ASN-GLU-OE1		244	N-ASP-GLU-OE1		41	SG-CYS-ILE-O		76	O-GLN-GLU-CD		263	OE1-GLU-GLN-CB		123	C-GLY-LYS-CE		61	CG-HIS-GLN-CD		7	N-ILE-GLU-C		519	CD1-LEU-GLU-O		114	N-LYS-GLN-NE2		15	CA-MET-GLY-N		73	O-PHE-CYS-N		6	CD-PRO-GLY-OXT		25	CB-SER-HIS-N		555	CB-THR-GLY-O
259	CB-ALA-LEU-C		74	CG-ARG-GLN-CB		608	CB-ASN-GLU-OE1		77	O-ASP-GLU-OE1		9	N-CYS-LEU-C		15	CA-GLN-GLU-CG		399	OE1-GLU-GLN-CD		102	N-GLY-LYS-CE		67	CG-HIS-GLN-CG		322	N-ILE-GLU-OE1		159	CD2-LEU-GLU-CA		4	N-LYS-GLN-N		220	CA-MET-GLY-O		42	O-PHE-CYS-O		459	CG-PRO-GLY-CA		190	CB-SER-HIS-O		4	CB-THR-GLY-OXT
88	N-ALA-LEU-C		174	CZ-ARG-GLN-CB		625	CG-ASN-GLU-OE1		303	OD1-ASP-GLU-OE1		58	O-CYS-LEU-C		70	CB-GLN-GLU-CG		381	OE1-GLU-GLN-CG		980	O-GLY-LYS-CE		6	CG-HIS-GLN-C		411	N-ILE-GLU-OE2		495	CD2-LEU-GLU-CB		253	N-LYS-GLN-OE1		52	CB-MET-GLY-CA		39	O-PHE-CYS-SG		337	CG-PRO-GLY-C		3	N-SER-HIS-CA		681	CG2-THR-GLY-CA
311	O-ALA-LEU-C		12	N-ARG-GLN-CB		369	N-ASN-GLU-OE1		479	OD2-ASP-GLU-OE1		2	OXT-CYS-LEU-C		156	CD-GLN-GLU-CG		91	OE1-GLU-GLN-C		3	OXT-GLY-LYS-CE		109	CG-HIS-GLN-NE2		140	N-ILE-GLU-O		537	CD2-LEU-GLU-CD		156	N-LYS-GLN-O		24	CB-MET-GLY-C		9	C-PHE-GLN-CB		308	CG-PRO-GLY-N		21	N-SER-HIS-CB		351	CG2-THR-GLY-C
6	CA-ALA-LEU-CA		139	NE-ARG-GLN-CB		1625	ND2-ASN-GLU-OE1		300	CA-ASP-GLU-OE2		37	SG-CYS-LEU-C		125	CG-GLN-GLU-CG		1121	OE1-GLU-GLN-NE2		165	CA-GLY-LYS-CG		4	CG-HIS-GLN-N		234	O-ILE-GLU-CA		709	CD2-LEU-GLU-CG		45	NZ-LYS-GLN-CA		20	CB-MET-GLY-N		27	C-PHE-GLN-CD		905	CG-PRO-GLY-O		49	N-SER-HIS-CD2		429	CG2-THR-GLY-N
8	C-ALA-LEU-CA		309	NH1-ARG-GLN-CB		195	O-ASN-GLU-OE1		146	C-ASP-GLU-OE2		5	CB-CYS-LEU-CA		14	C-GLN-GLU-CG		247	OE1-GLU-GLN-N		55	C-GLY-LYS-CG		159	CG-HIS-GLN-OE1		186	O-ILE-GLU-CB		136	CD2-LEU-GLU-C		98	NZ-LYS-GLN-CB		245	CB-MET-GLY-O		17	C-PHE-GLN-CG		6	CG-PRO-GLY-OXT		94	N-SER-HIS-CE1		839	CG2-THR-GLY-O
192	CB-ALA-LEU-CA		379	NH2-ARG-GLN-CB		512	OD1-ASN-GLU-OE1		532	CB-ASP-GLU-OE2		75	O-CYS-LEU-CA		424	NE2-GLN-GLU-CG		440	OE1-GLU-GLN-OE1		98	N-GLY-LYS-CG		66	CG-HIS-GLN-O		67	O-ILE-GLU-CD		155	CD2-LEU-GLU-N		382	NZ-LYS-GLN-CD		9	CB-MET-GLY-OXT		188	C-PHE-GLN-NE2		48	N-PRO-GLY-CA		20	N-SER-HIS-CG		42	N-THR-GLY-CA
14	N-ALA-LEU-CA		115	O-ARG-GLN-CB		2	OXT-ASN-GLU-OE1		480	CG-ASP-GLU-OE2		2	OXT-CYS-LEU-CA		7	N-GLN-GLU-CG		131	OE1-GLU-GLN-O		304	O-GLY-LYS-CG		3	N-HIS-GLN-CB		169	O-ILE-GLU-CG		730	CD2-LEU-GLU-OE1		94	NZ-LYS-GLN-CG		316	CE-MET-GLY-CA		7	C-PHE-GLN-N		11	N-PRO-GLY-C		22	N-SER-HIS-C		46	N-THR-GLY-C
435	O-ALA-LEU-CA		42	CA-ARG-GLN-CD		339	CA-ASN-GLU-OE2		450	N-ASP-GLU-OE2		62	SG-CYS-LEU-CA		360	OE1-GLN-GLU-CG		222	OE2-GLU-GLN-CA		5	OXT-GLY-LYS-CG		69	N-HIS-GLN-CD		176	O-ILE-GLU-C		709	CD2-LEU-GLU-OE2		174	NZ-LYS-GLN-C		181	CE-MET-GLY-C		124	C-PHE-GLN-OE1		6	N-PRO-GLY-N		45	N-SER-HIS-ND1		13	N-THR-GLY-N
81	CA-ALA-LEU-CB		12	C-ARG-GLN-CD		230	C-ASN-GLU-OE2		122	O-ASP-GLU-OE2		22	CB-CYS-LEU-CB		175	O-GLN-GLU-CG		311	OE2-GLU-GLN-CB		72	CA-GLY-LYS-N		14	N-HIS-GLN-CG		144	O-ILE-GLU-N		503	CD2-LEU-GLU-O		533	NZ-LYS-GLN-NE2		204	CE-MET-GLY-N		43	C-PHE-GLN-O		100	N-PRO-GLY-O		138	N-SER-HIS-NE2		498	N-THR-GLY-O
16	C-ALA-LEU-CB		151	CB-ARG-GLN-CD		773	CB-ASN-GLU-OE2		447	OD1-ASP-GLU-OE2		6	C-CYS-LEU-CB		7	CB-GLN-GLU-N		466	OE2-GLU-GLN-CD		67	C-GLY-LYS-N		5	N-HIS-GLN-C		106	O-ILE-GLU-OE1		6	CG-LEU-GLU-CA		24	NZ-LYS-GLN-N		439	CE-MET-GLY-O		15	CA-PHE-GLN-CB		754	O-PRO-GLY-CA		3	N-SER-HIS-N		676	O-THR-GLY-CA
505	CB-ALA-LEU-CB		376	CD-ARG-GLN-CD		693	CG-ASN-GLU-OE2		640	OD2-ASP-GLU-OE2		62	O-CYS-LEU-CB		76	CD-GLN-GLU-N		386	OE2-GLU-GLN-CG		10	N-GLY-LYS-N		83	N-HIS-GLN-NE2		155	O-ILE-GLU-OE2		42	CG-LEU-GLU-CB		1147	NZ-LYS-GLN-OE1		2	CE-MET-GLY-OXT		26	CA-PHE-GLN-CD		277	O-PRO-GLY-C		172	N-SER-HIS-O		322	O-THR-GLY-C
35	N-ALA-LEU-CB		151	CG-ARG-GLN-CD		371	N-ASN-GLU-OE2		13	CA-ASP-GLY-C		54	SG-CYS-LEU-CB		6	CG-GLN-GLU-N		116	OE2-GLU-GLN-C		362	O-GLY-LYS-N		171	N-HIS-GLN-OE1		90	O-ILE-GLU-O		74	CG-LEU-GLU-CD		745	NZ-LYS-GLN-O		82	CG-MET-GLY-CA		4	CA-PHE-GLN-CG		528	O-PRO-GLY-N		109	O-SER-HIS-CA		506	O-THR-GLY-N
312	O-ALA-LEU-CB		334	CZ-ARG-GLN-CD		1815	ND2-ASN-GLU-OE2		11	C-ASP-GLY-C		24	CA-CYS-LEU-CD1		5	C-GLN-GLU-N		1347	OE2-GLU-GLN-NE2		368	CA-GLY-LYS-NZ		64	N-HIS-GLN-O		58	C-ILE-GLY-CA		71	CG-LEU-GLU-CG		12	NZ-LYS-GLN-OXT		46	CG-MET-GLY-C		143	CA-PHE-GLN-NE2		268	O-PRO-GLY-O		139	O-SER-HIS-CB		326	O-THR-GLY-O
605	CA-ALA-LEU-CD1		128	N-ARG-GLN-CD		212	O-ASN-GLU-OE2		86	CB-ASP-GLY-C		129	CB-CYS-LEU-CD1		138	NE2-GLN-GLU-N		345	OE2-GLU-GLN-N		569	C-GLY-LYS-NZ		21	ND1-HIS-GLN-CA		4	C-ILE-GLY-C		10	CG-LEU-GLU-C		118	O-LYS-GLN-CA		36	CG-MET-GLY-N		5	CA-PHE-GLN-N		4	OXT-PRO-GLY-N		186	O-SER-HIS-CD2		859	OG1-THR-GLY-CA
371	C-ALA-LEU-CD1		368	NE-ARG-GLN-CD		609	OD1-ASN-GLU-OE2		120	CG-ASP-GLY-C		44	C-CYS-LEU-CD1		300	OE1-GLN-GLU-N		529	OE2-GLU-GLN-OE1		202	N-GLY-LYS-NZ		68	ND1-HIS-GLN-CB		83	C-ILE-GLY-N		8	CG-LEU-GLU-N		147	O-LYS-GLN-CB		234	CG-MET-GLY-O		198	CA-PHE-GLN-OE1		13	C-PRO-HIS-CB		489	O-SER-HIS-CE1		487	OG1-THR-GLY-C
1913	CB-ALA-LEU-CD1		655	NH1-ARG-GLN-CD		4	OXT-ASN-GLU-OE2		66	N-ASP-GLY-C		19	N-CYS-LEU-CD1		135	O-GLN-GLU-N		97	OE2-GLU-GLN-O		1835	O-GLY-LYS-NZ		141	ND1-HIS-GLN-CD		187	C-ILE-GLY-O		244	CG-LEU-GLU-OE1		253	O-LYS-GLN-CD		33	N-MET-GLY-CA		90	CA-PHE-GLN-O		27	C-PRO-HIS-CD2		77	O-SER-HIS-CG		429	OG1-THR-GLY-N
523	N-ALA-LEU-CD1		692	NH2-ARG-GLN-CD		3	OD1-ASN-GLU-OXT		217	O-ASP-GLY-C		193	O-CYS-LEU-CD1		120	CA-GLN-GLU-O		2	OE2-GLU-GLN-OXT		10	OXT-GLY-LYS-NZ		108	ND1-HIS-GLN-CG		27	CA-ILE-GLY-CA		243	CG-LEU-GLU-OE2		167	O-LYS-GLN-CG		57	N-MET-GLY-C		6	CB-PHE-GLN-CA		65	C-PRO-HIS-CE1		66	O-SER-HIS-C		921	OG1-THR-GLY-O
1074	O-ALA-LEU-CD1		368	O-ARG-GLN-CD		42	CA-ASN-GLY-C		376	OD1-ASP-GLY-C		192	SG-CYS-LEU-CD1		126	CB-GLN-GLU-O		19	CA-GLU-GLU-C		538	CA-GLY-LYS-O		35	ND1-HIS-GLN-C		12	CA-ILE-GLY-C		94	CG-LEU-GLU-O		89	O-LYS-GLN-C		6	N-MET-GLY-N		28	CB-PHE-GLN-CB		5	C-PRO-HIS-CG		276	O-SER-HIS-ND1		2	C-THR-HIS-CA
578	CA-ALA-LEU-CD2		16	CA-ARG-GLN-CG		19	C-ASN-GLY-C		499	OD2-ASP-GLY-C		45	CA-CYS-LEU-CD2		346	CD-GLN-GLU-O		22	CB-GLU-GLU-C		218	C-GLY-LYS-O		236	ND1-HIS-GLN-NE2		25	CA-ILE-GLY-N		5	N-LEU-GLU-CA		661	O-LYS-GLN-NE2		276	N-MET-GLY-O		157	CB-PHE-GLN-CD		26	C-PRO-HIS-ND1		434	O-SER-HIS-NE2		22	C-THR-HIS-CB
388	C-ALA-LEU-CD2		24	C-ARG-GLN-CG		123	CB-ASN-GLY-C		47	CA-ASP-GLY-CA		154	CB-CYS-LEU-CD2		256	CG-GLN-GLU-O		17	CD-GLU-GLU-C		426	N-GLY-LYS-O		29	ND1-HIS-GLN-N		344	CA-ILE-GLY-O		27	N-LEU-GLU-CB		116	O-LYS-GLN-N		306	O-MET-GLY-CA		60	CB-PHE-GLN-CG		102	C-PRO-HIS-NE2		106	O-SER-HIS-N		49	C-THR-HIS-CD2
2190	CB-ALA-LEU-CD2		60	CB-ARG-GLN-CG		166	CG-ASN-GLY-C		130	C-ASP-GLY-CA		31	C-CYS-LEU-CD2		69	C-GLN-GLU-O		20	CG-GLU-GLU-C		285	O-GLY-LYS-O		269	ND1-HIS-GLN-OE1		63	CB-ILE-GLY-CA		452	N-LEU-GLU-CD		259	O-LYS-GLN-OE1		97	O-MET-GLY-C		10	CB-PHE-GLN-C		2	C-PRO-HIS-N		104	O-SER-HIS-O		75	C-THR-HIS-CE1
403	N-ALA-LEU-CD2		97	CD-ARG-GLN-CG		142	N-ASN-GLY-C		178	CB-ASP-GLY-CA		33	N-CYS-LEU-CD2		878	NE2-GLN-GLU-O		8	C-GLU-GLU-C		2	OXT-GLY-LYS-O		115	ND1-HIS-GLN-O		11	CB-ILE-GLY-C		60	N-LEU-GLU-CG		96	O-LYS-GLN-O		310	O-MET-GLY-N		260	CB-PHE-GLN-NE2		80	C-PRO-HIS-O		172	OG-SER-HIS-CA		15	C-THR-HIS-CG
1095	O-ALA-LEU-CD2		63	CG-ARG-GLN-CG		753	ND2-ASN-GLY-C		541	CG-ASP-GLY-CA		125	O-CYS-LEU-CD2		180	N-GLN-GLU-O		28	N-GLU-GLU-C		29	CA-GLY-MET-C		37	NE2-HIS-GLN-CA		18	CB-ILE-GLY-N		53	N-LEU-GLU-C		6	C-LYS-GLU-CB		174	O-MET-GLY-O		12	CB-PHE-GLN-N		12	CA-PRO-HIS-CB		285	OG-SER-HIS-CB		44	C-THR-HIS-ND1
34	CA-ALA-LEU-CG		203	CZ-ARG-GLN-CG		241	O-ASN-GLY-C		86	N-ASP-GLY-CA		3	OXT-CYS-LEU-CD2		324	OE1-GLN-GLU-O		198	OE1-GLU-GLU-C		5	C-GLY-MET-C		120	NE2-HIS-GLN-CB		198	CB-ILE-GLY-O		6	N-LEU-GLU-N		21	C-LYS-GLU-CD		252	SD-MET-GLY-CA		332	CB-PHE-GLN-OE1		48	CA-PRO-HIS-CD2		458	OG-SER-HIS-CD2		123	C-THR-HIS-NE2
10	C-ALA-LEU-CG		6	N-ARG-GLN-CG		517	OD1-ASN-GLY-C		535	O-ASP-GLY-CA		348	SG-CYS-LEU-CD2		73	O-GLN-GLU-O		173	OE2-GLU-GLU-C		57	N-GLY-MET-C		241	NE2-HIS-GLN-CD		475	CD1-ILE-GLY-CA		765	N-LEU-GLU-OE1		21	C-LYS-GLU-CG		103	SD-MET-GLY-C		95	CB-PHE-GLN-O		84	CA-PRO-HIS-CE1		780	OG-SER-HIS-CE1		18	C-THR-HIS-N
304	CB-ALA-LEU-CG		112	NE-ARG-GLN-CG		47	CA-ASN-GLY-CA		943	OD1-ASP-GLY-CA		13	CB-CYS-LEU-CG		165	CA-GLN-GLU-OE1		133	O-GLU-GLU-C		123	O-GLY-MET-C		137	NE2-HIS-GLN-CG		305	CD1-ILE-GLY-C		874	N-LEU-GLU-OE2		23	C-LYS-GLU-N		115	SD-MET-GLY-N		50	CD1-PHE-GLN-CA		32	CA-PRO-HIS-CG		271	OG-SER-HIS-CG		55	C-THR-HIS-O
17	N-ALA-LEU-CG		333	NH1-ARG-GLN-CG		100	C-ASN-GLY-CA		1020	OD2-ASP-GLY-CA		83	O-CYS-LEU-CG		263	CB-GLN-GLU-OE1		10	CA-GLU-GLU-CA		25	CA-GLY-MET-CA		43	NE2-HIS-GLN-C		239	CD1-ILE-GLY-N		403	N-LEU-GLU-O		183	C-LYS-GLU-OE1		192	SD-MET-GLY-O		145	CD1-PHE-GLN-CB		14	CA-PRO-HIS-C		131	OG-SER-HIS-C		3	CA-THR-HIS-CA
173	O-ALA-LEU-CG		451	NH2-ARG-GLN-CG		198	CB-ASN-GLY-CA		32	CA-ASP-GLY-N		59	SG-CYS-LEU-CG		399	CD-GLN-GLU-OE1		30	CB-GLU-GLU-CA		13	C-GLY-MET-CA		353	NE2-HIS-GLN-NE2		630	CD1-ILE-GLY-O		312	O-LEU-GLU-CA		224	C-LYS-GLU-OE2		11	C-MET-HIS-CD2		285	CD1-PHE-GLN-CD		64	CA-PRO-HIS-ND1		746	OG-SER-HIS-ND1		4	CA-THR-HIS-CB
16	CA-ALA-LEU-N		181	O-ARG-GLN-CG		348	CG-ASN-GLY-CA		77	C-ASP-GLY-N		6	CB-CYS-LEU-N		381	CG-GLN-GLU-OE1		41	CD-GLU-GLU-CA		15	N-GLY-MET-CA		45	NE2-HIS-GLN-N		7	CD1-ILE-GLY-OXT		259	O-LEU-GLU-CB		121	C-LYS-GLU-O		21	C-MET-HIS-CE1		222	CD1-PHE-GLN-CG		91	CA-PRO-HIS-NE2		1115	OG-SER-HIS-NE2		37	CA-THR-HIS-CD2
49	C-ALA-LEU-N		12	C-ARG-GLN-N		85	N-ASN-GLY-CA		93	CB-ASP-GLY-N		6	C-CYS-LEU-N		91	C-GLN-GLU-OE1		33	CG-GLU-GLU-CA		220	O-GLY-MET-CA		648	NE2-HIS-GLN-OE1		150	CG1-ILE-GLY-CA		132	O-LEU-GLU-CD		15	CA-LYS-GLU-CA		4	C-MET-HIS-CG		22	CD1-PHE-GLN-C		113	CA-PRO-HIS-O		110	OG-SER-HIS-N		61	CA-THR-HIS-CE1
196	CB-ALA-LEU-N		2	CB-ARG-GLN-N		919	ND2-ASN-GLY-CA		445	CG-ASP-GLY-N		91	O-CYS-LEU-N		1121	NE2-GLN-GLU-OE1		7	N-GLU-GLU-CA		52	CA-GLY-MET-CB		155	NE2-HIS-GLN-O		97	CG1-ILE-GLY-C		246	O-LEU-GLU-CG		10	CA-LYS-GLU-CB		22	C-MET-HIS-ND1		354	CD1-PHE-GLN-NE2		4	CB-PRO-HIS-CA		288	OG-SER-HIS-O		10	CA-THR-HIS-CG
2	N-ALA-LEU-N		22	CD-ARG-GLN-N		549	O-ASN-GLY-CA		6	N-ASP-GLY-N		59	SG-CYS-LEU-N		247	N-GLN-GLU-OE1		343	OE1-GLU-GLU-CA		24	C-GLY-MET-CB		97	O-HIS-GLN-CA		61	CG1-ILE-GLY-N		171	O-LEU-GLU-C		81	CA-LYS-GLU-CD		18	C-MET-HIS-NE2		35	CD1-PHE-GLN-N		96	CB-PRO-HIS-CB		3	C-SER-ILE-CB		41	CA-THR-HIS-ND1
449	O-ALA-LEU-N		8	CG-ARG-GLN-N		929	OD1-ASN-GLY-CA		324	O-ASP-GLY-N		49	CA-CYS-LEU-O		440	OE1-GLN-GLU-OE1		345	OE2-GLU-GLU-CA		20	N-GLY-MET-CB		73	O-HIS-GLN-CB		365	CG1-ILE-GLY-O		366	O-LEU-GLU-N		33	CA-LYS-GLU-CG		21	C-MET-HIS-O		376	CD1-PHE-GLN-OE1		201	CB-PRO-HIS-CD2		150	C-SER-ILE-CD1		57	CA-THR-HIS-NE2
413	CA-ALA-LEU-O		16	CZ-ARG-GLN-N		20	CA-ASN-GLY-N		818	OD1-ASP-GLY-N		45	CB-CYS-LEU-O		131	O-GLN-GLU-OE1		160	O-GLU-GLU-CA		245	O-GLY-MET-CB		142	O-HIS-GLN-CD		3	CG1-ILE-GLY-OXT		148	O-LEU-GLU-OE1		14	CA-LYS-GLU-C		9	CA-MET-HIS-CD2		113	CD1-PHE-GLN-O		248	CB-PRO-HIS-CE1		26	C-SER-ILE-CG1		88	CA-THR-HIS-O
229	C-ALA-LEU-O		2	N-ARG-GLN-N		79	C-ASN-GLY-N		863	OD2-ASP-GLY-N		18	C-CYS-LEU-O		222	CA-GLN-GLU-OE2		3	OXT-GLU-GLU-CA		9	OXT-GLY-MET-CB		91	O-HIS-GLN-CG		496	CG2-ILE-GLY-CA		274	O-LEU-GLU-OE2		27	CA-LYS-GLU-N		16	CA-MET-HIS-CE1		29	CD2-PHE-GLN-CA		131	CB-PRO-HIS-CG		41	C-SER-ILE-CG2		2	CA-THR-HIS-OXT
897	CB-ALA-LEU-O		19	NE-ARG-GLN-N		130	CB-ASN-GLY-N		263	CA-ASP-GLY-O		94	N-CYS-LEU-O		311	CB-GLN-GLU-OE2		136	CB-GLU-GLU-CB		316	CA-GLY-MET-CE		55	O-HIS-GLN-C		192	CG2-ILE-GLY-C		165	O-LEU-GLU-O		307	CA-LYS-GLU-OE1		2	CA-MET-HIS-C		129	CD2-PHE-GLN-CB		16	CB-PRO-HIS-C		34	C-SER-ILE-N		15	CB-THR-HIS-CA
524	N-ALA-LEU-O		106	NH1-ARG-GLN-N		219	CG-ASN-GLY-N		135	C-ASP-GLY-O		45	O-CYS-LEU-O		466	CD-GLN-GLU-OE2		270	CD-GLU-GLU-CB		181	C-GLY-MET-CE		308	O-HIS-GLN-NE2		292	CG2-ILE-GLY-N		2	OXT-LEU-GLU-CA		381	CA-LYS-GLU-OE2		10	CA-MET-HIS-ND1		150	CD2-PHE-GLN-CD		210	CB-PRO-HIS-ND1		184	C-SER-ILE-O		43	CB-THR-HIS-CB
306	O-ALA-LEU-O		111	NH2-ARG-GLN-N		18	N-ASN-GLY-N		408	CB-ASP-GLY-O		99	SG-CYS-LEU-O		386	CG-GLN-GLU-OE2		197	CG-GLU-GLU-CB		204	N-GLY-MET-CE		67	O-HIS-GLN-N		461	CG2-ILE-GLY-O		2	OXT-LEU-GLU-CB		319	CA-LYS-GLU-O		14	CA-MET-HIS-NE2		203	CD2-PHE-GLN-CG		272	CB-PRO-HIS-NE2		8	CA-SER-ILE-CB		95	CB-THR-HIS-CD2
5	CB-ALA-LEU-OXT		153	O-ARG-GLN-N		405	ND2-ASN-GLY-N		199	CG-ASP-GLY-O		15	CB-CYS-LYS-C		116	C-GLN-GLU-OE2		25	N-GLU-GLU-CB		439	O-GLY-MET-CE		153	O-HIS-GLN-OE1		39	N-ILE-GLY-CA		3	OXT-LEU-GLU-C		9	CB-LYS-GLU-CA		39	CA-MET-HIS-O		27	CD2-PHE-GLN-C		9	CB-PRO-HIS-N		182	CA-SER-ILE-CD1		172	CB-THR-HIS-CE1
5	CA-ALA-LYS-C		250	CA-ARG-GLN-NE2		340	O-ASN-GLY-N		386	N-ASP-GLY-O		19	O-CYS-LYS-C		1347	NE2-GLN-GLU-OE2		592	OE1-GLU-GLU-CB		2	OXT-GLY-MET-CE		60	O-HIS-GLN-O		88	N-ILE-GLY-C		4	OXT-LEU-GLU-N		65	CB-LYS-GLU-CB		45	CB-MET-HIS-CD2		282	CD2-PHE-GLN-NE2		159	CB-PRO-HIS-O		32	CA-SER-ILE-CG1		55	CB-THR-HIS-CG
5	C-ALA-LYS-C		347	C-ARG-GLN-NE2		683	OD1-ASN-GLY-N		174	O-ASP-GLY-O		32	SG-CYS-LYS-C		345	N-GLN-GLU-OE2		590	OE2-GLU-GLU-CB		82	CA-GLY-MET-CG		19	C-HIS-GLU-CD		25	N-ILE-GLY-N		4	OXT-LEU-GLU-OE1		177	CB-LYS-GLU-CD		54	CB-MET-HIS-CE1		25	CD2-PHE-GLN-N		8	CD-PRO-HIS-CA		118	CA-SER-ILE-CG2		10	CB-THR-HIS-C
99	CB-ALA-LYS-C		309	CB-ARG-GLN-NE2		456	CA-ASN-GLY-O		235	OD1-ASP-GLY-O		2	CB-CYS-LYS-CA		529	OE1-GLN-GLU-OE2		241	O-GLU-GLU-CB		46	C-GLY-MET-CG		6	C-HIS-GLU-CG		462	N-ILE-GLY-O		184	C-LEU-GLY-CA		78	CB-LYS-GLU-CG		14	CB-MET-HIS-CG		238	CD2-PHE-GLN-OE1		63	CD-PRO-HIS-CB		6	CA-SER-ILE-N		189	CB-THR-HIS-ND1
38	N-ALA-LYS-C		477	CD-ARG-GLN-NE2		275	C-ASN-GLY-O		320	OD2-ASP-GLY-O		31	O-CYS-LYS-CA		97	O-GLN-GLU-OE2		3	OXT-GLU-GLU-CB		36	N-GLY-MET-CG		5	C-HIS-GLU-N		631	O-ILE-GLY-CA		5	C-LEU-GLY-C		17	CB-LYS-GLU-C		7	CB-MET-HIS-C		91	CD2-PHE-GLN-O		215	CD-PRO-HIS-CD2		290	CA-SER-ILE-O		260	CB-THR-HIS-NE2
100	O-ALA-LYS-C		256	CG-ARG-GLN-NE2		651	CB-ASN-GLY-O		18	CB-ASP-HIS-C		19	SG-CYS-LYS-CA		2	OXT-GLN-GLU-OE2		256	CD-GLU-GLU-CD		234	O-GLY-MET-CG		115	C-HIS-GLU-OE1		294	O-ILE-GLY-C		195	C-LEU-GLY-N		51	CB-LYS-GLU-N		37	CB-MET-HIS-ND1		91	CE1-PHE-GLN-CA		224	CD-PRO-HIS-CE1		53	CB-SER-ILE-CA		97	CB-THR-HIS-O
3	CA-ALA-LYS-CA		547	CZ-ARG-GLN-NE2		754	CG-ASN-GLY-O		13	CG-ASP-HIS-C		7	CB-CYS-LYS-CB		17	CA-GLN-GLY-C		452	CG-GLU-GLU-CD		33	CA-GLY-MET-N		115	C-HIS-GLU-OE2		607	O-ILE-GLY-N		359	C-LEU-GLY-O		408	CB-LYS-GLU-OE1		61	CB-MET-HIS-NE2		210	CE1-PHE-GLN-CB		88	CD-PRO-HIS-CG		80	CB-SER-ILE-CB		4	CB-THR-HIS-OXT
67	CB-ALA-LYS-CA		150	N-ARG-GLN-NE2		445	N-ASN-GLY-O		11	N-ASP-HIS-C		26	C-CYS-LYS-CB		43	CB-GLN-GLY-C		262	N-GLU-GLU-CD		57	C-GLY-MET-N		32	C-HIS-GLU-O		294	O-ILE-GLY-O		4	C-LEU-GLY-OXT		479	CB-LYS-GLU-OE2		32	CB-MET-HIS-O		277	CE1-PHE-GLN-CD		6	CD-PRO-HIS-C		485	CB-SER-ILE-CD1		44	CG2-THR-HIS-CA
6	N-ALA-LYS-CA		509	NE-ARG-GLN-NE2		1912	ND2-ASN-GLY-O		34	O-ASP-HIS-C		58	O-CYS-LYS-CB		132	CD-GLN-GLY-C		840	OE1-GLU-GLU-CD		6	N-GLY-MET-N		46	CA-HIS-GLU-CD		6	OXT-ILE-GLY-CA		63	CA-LEU-GLY-CA		324	CB-LYS-GLU-O		25	CE-MET-HIS-CA		275	CE1-PHE-GLN-CG		199	CD-PRO-HIS-ND1		178	CB-SER-ILE-CG1		167	CG2-THR-HIS-CB
196	O-ALA-LYS-CA		775	NH1-ARG-GLN-NE2		326	O-ASN-GLY-O		76	OD1-ASP-HIS-C		34	SG-CYS-LYS-CB		113	CG-GLN-GLY-C		1173	OE2-GLU-GLU-CD		276	O-GLY-MET-N		13	CA-HIS-GLU-CG		2	OXT-ILE-GLY-C		26	CA-LEU-GLY-C		17	CD-LYS-GLU-CA		80	CE-MET-HIS-CB		57	CE1-PHE-GLN-C		186	CD-PRO-HIS-NE2		385	CB-SER-ILE-CG2		303	CG2-THR-HIS-CD2
20	CA-ALA-LYS-CB		782	NH2-ARG-GLN-NE2		714	OD1-ASN-GLY-O		90	OD2-ASP-HIS-C		18	CA-CYS-LYS-CD		598	NE2-GLN-GLY-C		155	O-GLU-GLU-CD		306	CA-GLY-MET-O		276	CA-HIS-GLU-OE1		12	OXT-ILE-GLY-N		24	CA-LEU-GLY-N		115	CD-LYS-GLU-CB		132	CE-MET-HIS-CD2		402	CE1-PHE-GLN-NE2		8	CD-PRO-HIS-N		56	CB-SER-ILE-C		439	CG2-THR-HIS-CE1
10	C-ALA-LYS-CB		985	O-ARG-GLN-NE2		5	O-ASN-GLY-OXT		2	CA-ASP-HIS-CA		8	CB-CYS-LYS-CD		50	N-GLN-GLY-C		240	CG-GLU-GLU-CG		97	C-GLY-MET-O		231	CA-HIS-GLU-OE2		12	C-ILE-HIS-CD2		555	CA-LEU-GLY-O		530	CD-LYS-GLU-CD		218	CE-MET-HIS-CE1		62	CE1-PHE-GLN-N		131	CD-PRO-HIS-O		70	CB-SER-ILE-N		186	CG2-THR-HIS-CG
174	CB-ALA-LYS-CB		113	CA-ARG-GLN-O		12	CG-ASN-HIS-C		16	CB-ASP-HIS-CA		7	C-CYS-LYS-CD		533	OE1-GLN-GLY-C		49	N-GLU-GLU-CG		310	N-GLY-MET-O		61	CA-HIS-GLU-O		48	C-ILE-HIS-CE1		4	CA-LEU-GLY-OXT		198	CD-LYS-GLU-CG		102	CE-MET-HIS-CG		373	CE1-PHE-GLN-OE1		2	CD-PRO-HIS-OXT		473	CB-SER-ILE-O		34	CG2-THR-HIS-C
10	N-ALA-LYS-CB		56	C-ARG-GLN-O		12	N-ASN-HIS-C		49	CG-ASP-HIS-CA		14	N-CYS-LYS-CD		166	O-GLN-GLY-C		577	OE1-GLU-GLU-CG		174	O-GLY-MET-O		42	CB-HIS-GLU-CB		2	C-ILE-HIS-C		208	CB-LEU-GLY-CA		23	CD-LYS-GLU-C		55	CE-MET-HIS-C		163	CE1-PHE-GLN-O		25	CG-PRO-HIS-CA		8	CB-SER-ILE-OXT		280	CG2-THR-HIS-ND1
256	O-ALA-LYS-CB		176	CB-ARG-GLN-O		95	ND2-ASN-HIS-C		67	O-ASP-HIS-CA		59	O-CYS-LYS-CD		33	CA-GLN-GLY-CA		822	OE2-GLU-GLU-CG		252	CA-GLY-MET-SD		247	CB-HIS-GLU-CD		25	C-ILE-HIS-ND1		99	CB-LEU-GLY-C		13	CD-LYS-GLU-N		158	CE-MET-HIS-ND1		51	CE2-PHE-GLN-CA		151	CG-PRO-HIS-CB		5	N-SER-ILE-CA		340	CG2-THR-HIS-NE2
109	CA-ALA-LYS-CD		386	CD-ARG-GLN-O		14	O-ASN-HIS-C		169	OD1-ASP-HIS-CA		41	SG-CYS-LYS-CD		143	CB-GLN-GLY-CA		280	O-GLU-GLU-CG		103	C-GLY-MET-SD		47	CB-HIS-GLU-CG		38	C-ILE-HIS-NE2		107	CB-LEU-GLY-N		1331	CD-LYS-GLU-OE1		144	CE-MET-HIS-NE2		247	CE2-PHE-GLN-CB		266	CG-PRO-HIS-CD2		146	N-SER-ILE-CD1		47	CG2-THR-HIS-N
33	C-ALA-LYS-CD		194	CG-ARG-GLN-O		103	OD1-ASN-HIS-C		167	OD2-ASP-HIS-CA		3	CA-CYS-LYS-CE		386	CD-GLN-GLY-CA		10	N-GLU-GLU-N		115	N-GLY-MET-SD		11	CB-HIS-GLU-C		14	C-ILE-HIS-N		532	CB-LEU-GLY-O		1659	CD-LYS-GLU-OE2		45	CE-MET-HIS-N		170	CE2-PHE-GLN-CD		290	CG-PRO-HIS-CE1		25	N-SER-ILE-CG1		199	CG2-THR-HIS-O
196	CB-ALA-LYS-CD		462	CZ-ARG-GLN-O		17	CG-ASN-HIS-CA		8	CA-ASP-HIS-CB		22	CB-CYS-LYS-CE		188	CG-GLN-GLY-CA		551	OE1-GLU-GLU-N		192	O-GLY-MET-SD		11	CB-HIS-GLU-N		71	C-ILE-HIS-O		849	CD1-LEU-GLY-CA		402	CD-LYS-GLU-O		109	CE-MET-HIS-O		276	CE2-PHE-GLN-CG		156	CG-PRO-HIS-CG		78	N-SER-ILE-CG2		12	N-THR-HIS-CB
22	N-ALA-LYS-CD		205	N-ARG-GLN-O		92	ND2-ASN-HIS-CA		18	C-ASP-HIS-CB		6	C-CYS-LYS-CE		74	C-GLN-GLY-CA		563	OE2-GLU-GLU-N		73	CA-GLY-PHE-C		464	CB-HIS-GLU-OE1		3	CA-ILE-HIS-CB		434	CD1-LEU-GLY-C		2	CD-LYS-GLU-OXT		4	CE-MET-HIS-OXT		52	CE2-PHE-GLN-C		30	CG-PRO-HIS-C		22	N-SER-ILE-C		17	N-THR-HIS-CD2
556	O-ALA-LYS-CD		378	NE-ARG-GLN-O		39	O-ASN-HIS-CA		44	CB-ASP-HIS-CB		6	N-CYS-LYS-CE		854	NE2-GLN-GLY-CA		272	O-GLU-GLU-N		46	N-GLY-PHE-C		519	CB-HIS-GLU-OE2		20	CA-ILE-HIS-CD2		447	CD1-LEU-GLY-N		39	CE-LYS-GLU-CA		21	CG-MET-HIS-CB		334	CE2-PHE-GLN-NE2		217	CG-PRO-HIS-ND1		315	N-SER-ILE-O		68	N-THR-HIS-CE1
5	OXT-ALA-LYS-CD		768	NH1-ARG-GLN-O		177	OD1-ASN-HIS-CA		89	CG-ASP-HIS-CB		113	O-CYS-LYS-CE		42	N-GLN-GLY-CA		6	OXT-GLU-GLU-N		181	O-GLY-PHE-C		74	CB-HIS-GLU-O		14	CA-ILE-HIS-CE1		884	CD1-LEU-GLY-O		161	CE-LYS-GLU-CB		81	CG-MET-HIS-CD2		99	CE2-PHE-GLN-N		307	CG-PRO-HIS-NE2		257	O-SER-ILE-CA		3	N-THR-HIS-CG
33	CA-ALA-LYS-CE		968	NH2-ARG-GLN-O		10	C-ASN-HIS-CB		6	N-ASP-HIS-CB		58	SG-CYS-LYS-CE		1120	OE1-GLN-GLY-CA		202	OE1-GLU-GLU-O		53	CA-GLY-PHE-CA		29	CD2-HIS-GLU-CA		3	CA-ILE-HIS-CG		992	CD2-LEU-GLY-CA		992	CE-LYS-GLU-CD		78	CG-MET-HIS-CE1		303	CE2-PHE-GLN-OE1		39	CG-PRO-HIS-N		107	O-SER-ILE-CB		11	N-THR-HIS-C
64	C-ALA-LYS-CE		114	O-ARG-GLN-O		16	CB-ASN-HIS-CB		92	O-ASP-HIS-CB		5	CB-CYS-LYS-CG		388	O-GLN-GLY-CA		233	OE2-GLU-GLU-O		58	C-GLY-PHE-CA		96	CD2-HIS-GLU-CB		35	CA-ILE-HIS-ND1		505	CD2-LEU-GLY-C		256	CE-LYS-GLU-CG		35	CG-MET-HIS-CG		172	CE2-PHE-GLN-O		174	CG-PRO-HIS-O		326	O-SER-ILE-CD1		53	N-THR-HIS-ND1
175	CB-ALA-LYS-CE		446	CA-ARG-GLN-OE1		69	CG-ASN-HIS-CB		267	OD1-ASP-HIS-CB		12	C-CYS-LYS-CG		2	OXT-GLN-GLY-CA		223	O-GLU-GLU-O		10	N-GLY-PHE-CA		206	CD2-HIS-GLU-CD		19	CA-ILE-HIS-NE2		467	CD2-LEU-GLY-N		62	CE-LYS-GLU-C		2	CG-MET-HIS-C		14	CG-PHE-GLN-CA		2	CG-PRO-HIS-OXT		184	O-SER-ILE-CG1		93	N-THR-HIS-NE2
35	N-ALA-LYS-CE		252	C-ARG-GLN-OE1		5	N-ASN-HIS-CB		302	OD2-ASP-HIS-CB		14	O-CYS-LYS-CG		36	CA-GLN-GLY-N		553	OE1-GLU-GLU-OE1		379	O-GLY-PHE-CA		130	CD2-HIS-GLU-CG		94	CA-ILE-HIS-O		1077	CD2-LEU-GLY-O		13	CE-LYS-GLU-N		47	CG-MET-HIS-ND1		74	CG-PHE-GLN-CB		4	N-PRO-HIS-CB		265	O-SER-ILE-CG2		132	N-THR-HIS-O
842	O-ALA-LYS-CE		562	CB-ARG-GLN-OE1		149	ND2-ASN-HIS-CB		91	CA-ASP-HIS-CD2		43	SG-CYS-LYS-CG		133	CB-GLN-GLY-N		1206	OE2-GLU-GLU-OE1		187	CA-GLY-PHE-CB		31	CD2-HIS-GLU-C		4	CB-ILE-HIS-CB		3	CD2-LEU-GLY-OXT		2490	CE-LYS-GLU-OE1		68	CG-MET-HIS-NE2		181	CG-PHE-GLN-CD		63	N-PRO-HIS-CD2		147	O-SER-ILE-C		132	O-THR-HIS-CA
17	OXT-ALA-LYS-CE		885	CD-ARG-GLN-OE1		84	O-ASN-HIS-CB		28	C-ASP-HIS-CD2		7	CB-CYS-LYS-N		361	CD-GLN-GLY-N		864	OE2-GLU-GLU-OE2		121	C-GLY-PHE-CB		20	CD2-HIS-GLU-N		53	CB-ILE-HIS-CD2		134	CG-LEU-GLY-CA		3421	CE-LYS-GLU-OE2		41	CG-MET-HIS-O		164	CG-PHE-GLN-CG		73	N-PRO-HIS-CE1		276	O-SER-ILE-N		132	O-THR-HIS-CB
37	CA-ALA-LYS-CG		512	CG-ARG-GLN-OE1		206	OD1-ASN-HIS-CB		196	CB-ASP-HIS-CD2		3	C-CYS-LYS-N		79	CG-GLN-GLY-N		23	CA-GLU-GLY-C		78	N-GLY-PHE-CB		562	CD2-HIS-GLU-OE1		46	CB-ILE-HIS-CE1		65	CG-LEU-GLY-C		769	CE-LYS-GLU-O		2	N-MET-HIS-CA		200	CG-PHE-GLN-NE2		14	N-PRO-HIS-CG		161	O-SER-ILE-O		213	O-THR-HIS-CD2
23	C-ALA-LYS-CG		1004	CZ-ARG-GLN-OE1		12	CA-ASN-HIS-CD2		174	CG-ASP-HIS-CD2		33	O-CYS-LYS-N		80	C-GLN-GLY-N		80	CB-GLU-GLY-C		450	O-GLY-PHE-CB		643	CD2-HIS-GLU-OE2		9	CB-ILE-HIS-CG		64	CG-LEU-GLY-N		2	CE-LYS-GLU-OXT		6	N-MET-HIS-CD2		204	CG-PHE-GLN-OE1		11	N-PRO-HIS-C		238	OG-SER-ILE-CA		304	O-THR-HIS-CE1
180	CB-ALA-LYS-CG		384	N-ARG-GLN-OE1		33	C-ASN-HIS-CD2		39	N-ASP-HIS-CD2		16	SG-CYS-LYS-N		427	NE2-GLN-GLY-N		157	CD-GLU-GLY-C		429	CA-GLY-PHE-CD1		147	CD2-HIS-GLU-O		44	CB-ILE-HIS-ND1		281	CG-LEU-GLY-O		18	CG-LYS-GLU-CA		12	N-MET-HIS-CE1		24	CG-PHE-GLN-O		55	N-PRO-HIS-ND1		183	OG-SER-ILE-CB		73	O-THR-HIS-CG
19	N-ALA-LYS-CG		852	NE-ARG-GLN-OE1		84	CB-ASN-HIS-CD2		140	O-ASP-HIS-CD2		11	CA-CYS-LYS-NZ		19	N-GLN-GLY-N		102	CG-GLU-GLY-C		155	C-GLY-PHE-CD1		72	CE1-HIS-GLU-CA		51	CB-ILE-HIS-NE2		93	N-LEU-GLY-CA		78	CG-LYS-GLU-CB		4	N-MET-HIS-C		70	CZ-PHE-GLN-CA		70	N-PRO-HIS-NE2		509	OG-SER-ILE-CD1		100	O-THR-HIS-C
291	O-ALA-LYS-CG		1503	NH1-ARG-GLN-OE1		136	CG-ASN-HIS-CD2		444	OD1-ASP-HIS-CD2		31	CB-CYS-LYS-NZ		872	OE1-GLN-GLY-N		5	C-GLU-GLY-C		215	N-GLY-PHE-CD1		149	CE1-HIS-GLU-CB		46	CB-ILE-HIS-O		186	N-LEU-GLY-C		261	CG-LYS-GLU-CD		10	N-MET-HIS-ND1		278	CZ-PHE-GLN-CB		49	N-PRO-HIS-O		284	OG-SER-ILE-CG1		147	O-THR-HIS-ND1
3	OXT-ALA-LYS-CG		1530	NH2-ARG-GLN-OE1		7	N-ASN-HIS-CD2		619	OD2-ASP-HIS-CD2		43	C-CYS-LYS-NZ		296	O-GLN-GLY-N		55	N-GLU-GLY-C		358	O-GLY-PHE-CD1		469	CE1-HIS-GLU-CD		61	CD1-ILE-HIS-CA		68	N-LEU-GLY-N		140	CG-LYS-GLU-CG		17	N-MET-HIS-NE2		234	CZ-PHE-GLN-CD		37	O-PRO-HIS-CA		516	OG-SER-ILE-CG2		362	O-THR-HIS-NE2
30	C-ALA-LYS-N		389	O-ARG-GLN-OE1		213	ND2-ASN-HIS-CD2		113	CA-ASP-HIS-CE1		13	N-CYS-LYS-NZ		258	CA-GLN-GLY-O		421	OE1-GLU-GLY-C		455	CA-GLY-PHE-CD2		223	CE1-HIS-GLU-CG		162	CD1-ILE-HIS-CB		848	N-LEU-GLY-O		21	CG-LYS-GLU-C		28	N-MET-HIS-O		322	CZ-PHE-GLN-CG		73	O-PRO-HIS-CB		197	OG-SER-ILE-C		140	O-THR-HIS-N
100	CB-ALA-LYS-N		2	OXT-ARG-GLN-OE1		138	O-ASN-HIS-CD2		65	C-ASP-HIS-CE1		244	O-CYS-LYS-NZ		280	CB-GLN-GLY-O		575	OE2-GLU-GLY-C		144	C-GLY-PHE-CD2		81	CE1-HIS-GLU-C		315	CD1-ILE-HIS-CD2		1058	O-LEU-GLY-CA		25	CG-LYS-GLU-N		28	O-MET-HIS-CA		68	CZ-PHE-GLN-C		199	O-PRO-HIS-CD2		184	OG-SER-ILE-N		81	O-THR-HIS-O
9	N-ALA-LYS-N		4	NH1-ARG-GLN-OXT		338	OD1-ASN-HIS-CD2		228	CB-ASP-HIS-CE1		3	OXT-CYS-LYS-NZ		649	CD-GLN-GLY-O		201	O-GLU-GLY-C		230	N-GLY-PHE-CD2		70	CE1-HIS-GLU-N		320	CD1-ILE-HIS-CE1		435	O-LEU-GLY-C		468	CG-LYS-GLU-OE1		49	O-MET-HIS-CB		399	CZ-PHE-GLN-NE2		241	O-PRO-HIS-CE1		549	OG-SER-ILE-O		71	OG1-THR-HIS-CA
299	O-ALA-LYS-N		5	NH2-ARG-GLN-OXT		84	CA-ASN-HIS-CE1		443	CG-ASP-HIS-CE1		116	SG-CYS-LYS-NZ		466	CG-GLN-GLY-O		53	CA-GLU-GLY-CA		280	O-GLY-PHE-CD2		1046	CE1-HIS-GLU-OE1		175	CD1-ILE-HIS-CG		858	O-LEU-GLY-N		614	CG-LYS-GLU-OE2		65	O-MET-HIS-CD2		91	CZ-PHE-GLN-N		50	O-PRO-HIS-CG		8	OG-SER-ILE-OXT		161	OG1-THR-HIS-CB
86	CA-ALA-LYS-NZ		7	CA-ARG-GLU-C		85	C-ASN-HIS-CE1		86	N-ASP-HIS-CE1		25	CA-CYS-LYS-O		175	C-GLN-GLY-O		196	CB-GLU-GLY-CA		669	CA-GLY-PHE-CE1		1315	CE1-HIS-GLU-OE2		54	CD1-ILE-HIS-C		394	O-LEU-GLY-O		281	CG-LYS-GLU-O		79	O-MET-HIS-CE1		328	CZ-PHE-GLN-OE1		27	O-PRO-HIS-C		4	C-SER-LEU-CA		339	OG1-THR-HIS-CD2
358	C-ALA-LYS-NZ		4	C-ARG-GLU-C		202	CB-ASN-HIS-CE1		307	O-ASP-HIS-CE1		57	CB-CYS-LYS-O		1610	NE2-GLN-GLY-O		601	CD-GLU-GLY-CA		322	C-GLY-PHE-CE1		356	CE1-HIS-GLU-O		260	CD1-ILE-HIS-ND1		7	OXT-LEU-GLY-CA		33	N-LYS-GLU-CA		40	O-MET-HIS-CG		295	CZ-PHE-GLN-O		121	O-PRO-HIS-ND1		17	C-SER-LEU-CB		639	OG1-THR-HIS-CE1
235	CB-ALA-LYS-NZ		42	CB-ARG-GLU-C		166	CG-ASN-HIS-CE1		934	OD1-ASP-HIS-CE1		18	C-CYS-LYS-O		352	N-GLN-GLY-O		340	CG-GLU-GLY-CA		332	N-GLY-PHE-CE1		18	CG-HIS-GLU-CA		303	CD1-ILE-HIS-NE2		4	OXT-LEU-GLY-C		50	N-LYS-GLU-CB		28	O-MET-HIS-C		25	N-PHE-GLN-CB		333	O-PRO-HIS-NE2		215	C-SER-LEU-CD1		213	OG1-THR-HIS-CG
85	N-ALA-LYS-NZ		61	CD-ARG-GLU-C		30	N-ASN-HIS-CE1		1093	OD2-ASP-HIS-CE1		38	N-CYS-LYS-O		660	OE1-GLN-GLY-O		79	C-GLU-GLY-CA		523	O-GLY-PHE-CE1		41	CG-HIS-GLU-CB		57	CD1-ILE-HIS-N		12	OXT-LEU-GLY-N		227	N-LYS-GLU-CD		69	O-MET-HIS-ND1		121	N-PHE-GLN-CD		61	O-PRO-HIS-N		148	C-SER-LEU-CD2		73	OG1-THR-HIS-C
1575	O-ALA-LYS-NZ		31	CG-ARG-GLU-C		332	ND2-ASN-HIS-CE1		52	CA-ASP-HIS-CG		49	O-CYS-LYS-O		246	O-GLN-GLY-O		58	N-GLU-GLY-CA		3	OXT-GLY-PHE-CE1		103	CG-HIS-GLU-CD		197	CD1-ILE-HIS-O		4	OXT-LEU-GLY-O		40	N-LYS-GLU-CG		75	O-MET-HIS-NE2		20	N-PHE-GLN-CG		29	O-PRO-HIS-O		18	C-SER-LEU-CG		485	OG1-THR-HIS-ND1
39	OXT-ALA-LYS-NZ		41	CZ-ARG-GLU-C		293	O-ASN-HIS-CE1		3	C-ASP-HIS-CG		58	SG-CYS-LYS-O		4	CB-GLN-HIS-C		1062	OE1-GLU-GLY-CA		639	CA-GLY-PHE-CE2		73	CG-HIS-GLU-CG		6	CG1-ILE-HIS-CA		4	C-LEU-HIS-CA		52	N-LYS-GLU-C		20	O-MET-HIS-N		5	N-PHE-GLN-C		2	O-PRO-HIS-OXT		2	C-SER-LEU-C		848	OG1-THR-HIS-NE2
261	CA-ALA-LYS-O		48	N-ARG-GLU-C		502	OD1-ASN-HIS-CE1		103	CB-ASP-HIS-CG		2	N-CYS-MET-C		26	CD-GLN-HIS-C		1272	OE2-GLU-GLY-CA		256	C-GLY-PHE-CE2		6	CG-HIS-GLU-C		56	CG1-ILE-HIS-CB		16	C-LEU-HIS-CB		7	N-LYS-GLU-N		16	O-MET-HIS-O		119	N-PHE-GLN-NE2		4	OXT-PRO-HIS-CA		56	C-SER-LEU-N		65	OG1-THR-HIS-N
135	C-ALA-LYS-O		100	NE-ARG-GLU-C		8	CA-ASN-HIS-CG		56	CG-ASP-HIS-CG		9	O-CYS-MET-C		9	CG-GLN-HIS-C		641	O-GLU-GLY-CA		348	N-GLY-PHE-CE2		10	CG-HIS-GLU-N		126	CG1-ILE-HIS-CD2		83	C-LEU-HIS-CD2		389	N-LYS-GLU-OE1		25	SD-MET-HIS-CA		321	N-PHE-GLN-OE1		9	OXT-PRO-HIS-CE1		321	C-SER-LEU-O		170	OG1-THR-HIS-O
474	CB-ALA-LYS-O		387	NH1-ARG-GLU-C		8	C-ASN-HIS-CG		23	N-ASP-HIS-CG		2	SG-CYS-MET-C		110	NE2-GLN-HIS-C		36	CA-GLU-GLY-N		451	O-GLY-PHE-CE2		365	CG-HIS-GLU-OE1		117	CG1-ILE-HIS-CE1		85	C-LEU-HIS-CE1		458	N-LYS-GLU-OE2		77	SD-MET-HIS-CB		72	N-PHE-GLN-O		2	OXT-PRO-HIS-C		4	CA-SER-LEU-CA		5	OG1-THR-HIS-OXT
295	N-ALA-LYS-O		465	NH2-ARG-GLU-C		36	CB-ASN-HIS-CG		63	O-ASP-HIS-CG		3	CB-CYS-MET-CA		8	N-GLN-HIS-C		105	CB-GLU-GLY-N		258	CA-GLY-PHE-CG		440	CG-HIS-GLU-OE2		64	CG1-ILE-HIS-CG		12	C-LEU-HIS-CG		524	N-LYS-GLU-O		93	SD-MET-HIS-CD2		119	O-PHE-GLN-CA		7	OXT-PRO-HIS-ND1		16	CA-SER-LEU-CB		5	C-THR-ILE-CB
151	O-ALA-LYS-O		125	O-ARG-GLU-C		30	CG-ASN-HIS-CG		256	OD1-ASP-HIS-CG		20	O-CYS-MET-CA		107	OE1-GLN-HIS-C		644	CD-GLU-GLY-N		59	C-GLY-PHE-CG		53	CG-HIS-GLU-O		13	CG1-ILE-HIS-C		60	C-LEU-HIS-ND1		173	NZ-LYS-GLU-CA		101	SD-MET-HIS-CE1		126	O-PHE-GLN-CB		4	C-PRO-ILE-CB		255	CA-SER-LEU-CD1		108	C-THR-ILE-CD1
53	CB-ALA-MET-C		2	CA-ARG-GLU-CA		8	N-ASN-HIS-CG		308	OD2-ASP-HIS-CG		2	SG-CYS-MET-CA		51	O-GLN-HIS-C		191	CG-GLU-GLY-N		86	N-GLY-PHE-CG		202	N-HIS-GLU-CD		89	CG1-ILE-HIS-ND1		153	C-LEU-HIS-NE2		381	NZ-LYS-GLU-CB		59	SD-MET-HIS-CG		239	O-PHE-GLN-CD		111	C-PRO-ILE-CD1		260	CA-SER-LEU-CD2		41	C-THR-ILE-CG1
16	N-ALA-MET-C		7	C-ARG-GLU-CA		87	ND2-ASN-HIS-CG		15	C-ASP-HIS-N		22	O-CYS-MET-CB		5	CB-GLN-HIS-CA		72	C-GLU-GLY-N		141	O-GLY-PHE-CG		21	N-HIS-GLU-CG		98	CG1-ILE-HIS-NE2		8	C-LEU-HIS-N		3739	NZ-LYS-GLU-CD		15	SD-MET-HIS-C		174	O-PHE-GLN-CG		7	C-PRO-ILE-CG1		21	CA-SER-LEU-CG		26	C-THR-ILE-CG2
32	O-ALA-MET-C		17	CB-ARG-GLU-CA		69	O-ASN-HIS-CG		5	CB-ASP-HIS-N		22	SG-CYS-MET-CB		13	CD-GLN-HIS-CA		8	N-GLU-GLY-N		695	CA-GLY-PHE-CZ		5	N-HIS-GLU-C		10	CG1-ILE-HIS-N		95	C-LEU-HIS-O		801	NZ-LYS-GLU-CG		66	SD-MET-HIS-ND1		111	O-PHE-GLN-C		41	C-PRO-ILE-CG2		11	CA-SER-LEU-C		31	C-THR-ILE-N
5	OXT-ALA-MET-C		56	CD-ARG-GLU-CA		152	OD1-ASN-HIS-CG		69	CG-ASP-HIS-N		21	CA-CYS-MET-CE		5	CG-GLN-HIS-CA		947	OE1-GLU-GLY-N		346	C-GLY-PHE-CZ		333	N-HIS-GLU-OE1		100	CG1-ILE-HIS-O		11	CA-LEU-HIS-CB		392	NZ-LYS-GLU-C		74	SD-MET-HIS-NE2		601	O-PHE-GLN-NE2		6	C-PRO-ILE-N		5	CA-SER-LEU-N		386	C-THR-ILE-O
4	CA-ALA-MET-CA		32	CG-ARG-GLU-CA		3	CA-ASN-HIS-N		76	O-ASP-HIS-N		40	CB-CYS-MET-CE		78	NE2-GLN-HIS-CA		1154	OE2-GLU-GLY-N		334	N-GLY-PHE-CZ		282	N-HIS-GLU-OE2		13	CG2-ILE-HIS-CA		46	CA-LEU-HIS-CD2		68	NZ-LYS-GLU-N		45	SD-MET-HIS-N		65	O-PHE-GLN-N		93	C-PRO-ILE-O		474	CA-SER-LEU-O		106	CA-THR-ILE-CD1
122	CB-ALA-MET-CA		94	CZ-ARG-GLU-CA		4	C-ASN-HIS-N		98	OD1-ASP-HIS-N		25	C-CYS-MET-CE		153	OE1-GLN-HIS-CA		373	O-GLU-GLY-N		576	O-GLY-PHE-CZ		54	N-HIS-GLU-O		58	CG2-ILE-HIS-CB		57	CA-LEU-HIS-CE1		5429	NZ-LYS-GLU-OE1		51	SD-MET-HIS-O		226	O-PHE-GLN-OE1		3	CA-PRO-ILE-CA		2	CA-SER-LEU-OXT		20	CA-THR-ILE-CG1
3	N-ALA-MET-CA		13	N-ARG-GLU-CA		57	CG-ASN-HIS-N		164	OD2-ASP-HIS-N		13	N-CYS-MET-CE		47	O-GLN-HIS-CA		367	CA-GLU-GLY-O		4	OXT-GLY-PHE-CZ		40	ND1-HIS-GLU-CA		166	CG2-ILE-HIS-CD2		7	CA-LEU-HIS-CG		7263	NZ-LYS-GLU-OE2		63	C-MET-ILE-CD1		50	O-PHE-GLN-O		8	CA-PRO-ILE-CB		55	CB-SER-LEU-CA		33	CA-THR-ILE-CG2
70	O-ALA-MET-CA		93	NE-ARG-GLU-CA		68	ND2-ASN-HIS-N		99	CA-ASP-HIS-ND1		52	O-CYS-MET-CE		2	CA-GLN-HIS-CB		407	CB-GLU-GLY-O		84	CA-GLY-PHE-N		96	ND1-HIS-GLU-CB		255	CG2-ILE-HIS-CE1		31	CA-LEU-HIS-ND1		1655	NZ-LYS-GLU-O		12	C-MET-ILE-CG2		3	OXT-PHE-GLN-CG		89	CA-PRO-ILE-CD1		163	CB-SER-LEU-CB		455	CA-THR-ILE-O
4	OXT-ALA-MET-CA		225	NH1-ARG-GLU-CA		40	O-ASN-HIS-N		51	C-ASP-HIS-ND1		154	SG-CYS-MET-CE		14	CB-GLN-HIS-CB		229	CD-GLU-GLY-O		85	C-GLY-PHE-N		555	ND1-HIS-GLU-CD		88	CG2-ILE-HIS-CG		52	CA-LEU-HIS-NE2		9	NZ-LYS-GLU-OXT		3	C-MET-ILE-N		10	OXT-PHE-GLN-NE2		31	CA-PRO-ILE-CG1		750	CB-SER-LEU-CD1		5	CB-THR-ILE-CB
9	CA-ALA-MET-CB		311	NH2-ARG-GLU-CA		187	OD1-ASN-HIS-N		153	CB-ASP-HIS-ND1		15	CB-CYS-MET-CG		64	CD-GLN-HIS-CB		375	CG-GLU-GLY-O		10	N-GLY-PHE-N		168	ND1-HIS-GLU-CG		24	CG2-ILE-HIS-C		130	CA-LEU-HIS-O		231	O-LYS-GLU-CA		38	C-MET-ILE-O		5	OXT-PHE-GLN-N		33	CA-PRO-ILE-CG2		774	CB-SER-LEU-CD2		233	CB-THR-ILE-CD1
5	C-ALA-MET-CB		303	O-ARG-GLU-CA		30	CA-ASN-HIS-ND1		437	CG-ASP-HIS-ND1		6	C-CYS-MET-CG		20	CG-GLN-HIS-CB		197	C-GLU-GLY-O		389	O-GLY-PHE-N		26	ND1-HIS-GLU-C		171	CG2-ILE-HIS-ND1		4	CB-LEU-HIS-CA		244	O-LYS-GLU-CB		32	CA-MET-ILE-CD1		4	C-PHE-GLU-CB		3	CA-PRO-ILE-C		96	CB-SER-LEU-CG		58	CB-THR-ILE-CG1
153	CB-ALA-MET-CB		14	CA-ARG-GLU-CB		46	C-ASN-HIS-ND1		51	N-ASP-HIS-ND1		24	O-CYS-MET-CG		15	C-GLN-HIS-CB		370	N-GLU-GLY-O		524	CA-GLY-PHE-O		30	ND1-HIS-GLU-N		221	CG2-ILE-HIS-NE2		47	CB-LEU-HIS-CB		96	O-LYS-GLU-CD		5	CA-MET-ILE-CG1		23	C-PHE-GLU-CD		140	CA-PRO-ILE-O		110	CB-SER-LEU-C		100	CB-THR-ILE-CG2
10	N-ALA-MET-CB		17	C-ARG-GLU-CB		93	CB-ASN-HIS-ND1		159	O-ASP-HIS-ND1		64	SG-CYS-MET-CG		167	NE2-GLN-HIS-CB		349	OE1-GLU-GLY-O		256	C-GLY-PHE-O		860	ND1-HIS-GLU-OE1		20	CG2-ILE-HIS-N		107	CB-LEU-HIS-CD2		223	O-LYS-GLU-CG		17	CA-MET-ILE-CG2		16	C-PHE-GLU-CG		10	CB-PRO-ILE-CA		120	CB-SER-LEU-N		8	CB-THR-ILE-C
84	O-ALA-MET-CB		56	CB-ARG-GLU-CB		136	CG-ASN-HIS-ND1		669	OD1-ASP-HIS-ND1		36	O-CYS-MET-N		7	N-GLN-HIS-CB		381	OE2-GLU-GLY-O		282	N-GLY-PHE-O		1026	ND1-HIS-GLU-OE2		113	CG2-ILE-HIS-O		126	CB-LEU-HIS-CE1		127	O-LYS-GLU-C		61	CA-MET-ILE-O		6	C-PHE-GLU-N		19	CB-PRO-ILE-CB		744	CB-SER-LEU-O		26	CB-THR-ILE-N
152	CA-ALA-MET-CE		168	CD-ARG-GLU-CB		17	N-ASN-HIS-ND1		788	OD2-ASP-HIS-ND1		10	SG-CYS-MET-N		191	OE1-GLN-HIS-CB		220	O-GLU-GLY-O		246	O-GLY-PHE-O		137	ND1-HIS-GLU-O		12	N-ILE-HIS-CB		60	CB-LEU-HIS-CG		412	O-LYS-GLU-N		13	CB-MET-ILE-CA		160	C-PHE-GLU-OE1		351	CB-PRO-ILE-CD1		5	CB-SER-LEU-OXT		403	CB-THR-ILE-O
124	C-ALA-MET-CE		69	CG-ARG-GLU-CB		237	ND2-ASN-HIS-ND1		133	CA-ASP-HIS-NE2		28	CA-CYS-MET-O		97	O-GLN-HIS-CB		19	CD-GLU-HIS-C		8	CA-GLY-PHE-OXT		62	NE2-HIS-GLU-CA		23	N-ILE-HIS-CD2		91	CB-LEU-HIS-ND1		137	O-LYS-GLU-OE1		18	CB-MET-ILE-CB		151	C-PHE-GLU-OE2		130	CB-PRO-ILE-CG1		11	N-SER-LEU-CA		46	CG2-THR-ILE-CA
579	CB-ALA-MET-CE		303	CZ-ARG-GLU-CB		175	O-ASN-HIS-ND1		88	C-ASP-HIS-NE2		33	CB-CYS-MET-O		24	CA-GLN-HIS-CD2		6	CG-GLU-HIS-C		3	C-GLY-PHE-OXT		177	NE2-HIS-GLU-CB		39	N-ILE-HIS-CE1		133	CB-LEU-HIS-NE2		209	O-LYS-GLU-OE2		95	CB-MET-ILE-CD1		101	C-PHE-GLU-O		328	CB-PRO-ILE-CG2		30	N-SER-LEU-CB		65	CG2-THR-ILE-CB
166	N-ALA-MET-CE		19	N-ARG-GLU-CB		318	OD1-ASN-HIS-ND1		321	CB-ASP-HIS-NE2		13	C-CYS-MET-O		68	CB-GLN-HIS-CD2		5	N-GLU-HIS-C		7	O-GLY-PHE-OXT		956	NE2-HIS-GLU-CD		16	N-ILE-HIS-CG		97	CB-LEU-HIS-O		192	O-LYS-GLU-O		37	CB-MET-ILE-CG1		4	CA-PHE-GLU-CB		23	CB-PRO-ILE-C		223	N-SER-LEU-CD1		675	CG2-THR-ILE-CD1
377	O-ALA-MET-CE		280	NE-ARG-GLU-CB		57	CA-ASN-HIS-NE2		782	CG-ASP-HIS-NE2		40	N-CYS-MET-O		138	CD-GLN-HIS-CD2		115	OE1-GLU-HIS-C		93	CA-GLY-PRO-C		262	NE2-HIS-GLU-CG		11	N-ILE-HIS-C		68	CD1-LEU-HIS-CA		83	C-LYS-GLY-CA		58	CB-MET-ILE-CG2		73	CA-PHE-GLU-CD		14	CB-PRO-ILE-N		246	N-SER-LEU-CD2		283	CG2-THR-ILE-CG1
58	CA-ALA-MET-CG		673	NH1-ARG-GLU-CB		99	C-ASN-HIS-NE2		90	N-ASP-HIS-NE2		13	O-CYS-MET-O		112	CG-GLN-HIS-CD2		115	OE2-GLU-HIS-C		7	C-GLY-PRO-C		85	NE2-HIS-GLU-C		35	N-ILE-HIS-ND1		279	CD1-LEU-HIS-CB		9	C-LYS-GLY-C		5	CB-MET-ILE-N		29	CA-PHE-GLU-CG		229	CB-PRO-ILE-O		14	N-SER-LEU-CG		492	CG2-THR-ILE-CG2
26	C-ALA-MET-CG		791	NH2-ARG-GLU-CB		167	CB-ASN-HIS-NE2		343	O-ASP-HIS-NE2		15	SG-CYS-MET-O		29	C-GLN-HIS-CD2		32	O-GLU-HIS-C		79	N-GLY-PRO-C		46	NE2-HIS-GLU-N		24	N-ILE-HIS-NE2		420	CD1-LEU-HIS-CD2		99	C-LYS-GLY-N		58	CB-MET-ILE-O		3	CA-PHE-GLU-N		40	CD-PRO-ILE-CA		36	N-SER-LEU-C		52	CG2-THR-ILE-C
238	CB-ALA-MET-CG		291	O-ARG-GLU-CB		264	CG-ASN-HIS-NE2		1166	OD1-ASP-HIS-NE2		7	CA-CYS-MET-SD		243	NE2-GLN-HIS-CD2		46	CD-GLU-HIS-CA		293	O-GLY-PRO-C		1556	NE2-HIS-GLU-OE1		108	N-ILE-HIS-O		374	CD1-LEU-HIS-CE1		179	C-LYS-GLY-O		61	CE-MET-ILE-CA		263	CA-PHE-GLU-OE1		22	CD-PRO-ILE-CB		2	N-SER-LEU-N		73	CG2-THR-ILE-N
51	N-ALA-MET-CG		91	CA-ARG-GLU-CD		22	N-ASN-HIS-NE2		1546	OD2-ASP-HIS-NE2		44	CB-CYS-MET-SD		18	N-GLN-HIS-CD2		13	CG-GLU-HIS-CA		100	CA-GLY-PRO-CA		1670	NE2-HIS-GLU-OE2		117	O-ILE-HIS-CA		243	CD1-LEU-HIS-CG		51	CA-LYS-GLY-CA		64	CE-MET-ILE-CB		269	CA-PHE-GLU-OE2		256	CD-PRO-ILE-CD1		387	N-SER-LEU-O		441	CG2-THR-ILE-O
177	O-ALA-MET-CG		11	C-ARG-GLU-CD		359	ND2-ASN-HIS-NE2		56	CA-ASP-HIS-O		8	C-CYS-MET-SD		310	OE1-GLN-HIS-CD2		276	OE1-GLU-HIS-CA		59	C-GLY-PRO-CA		420	NE2-HIS-GLU-O		118	O-ILE-HIS-CB		101	CD1-LEU-HIS-C		7	CA-LYS-GLY-C		373	CE-MET-ILE-CD1		161	CA-PHE-GLU-O		101	CD-PRO-ILE-CG1		8	N-SER-LEU-OXT		67	N-THR-ILE-CD1
11	C-ALA-MET-N		307	CB-ARG-GLU-CD		340	O-ASN-HIS-NE2		20	C-ASP-HIS-O		2	N-CYS-MET-SD		120	O-GLN-HIS-CD2		231	OE2-GLU-HIS-CA		26	N-GLY-PRO-CA		77	O-HIS-GLU-CA		125	O-ILE-HIS-CD2		302	CD1-LEU-HIS-ND1		13	CA-LYS-GLY-N		170	CE-MET-ILE-CG1		8	CB-PHE-GLU-CA		171	CD-PRO-ILE-CG2		282	O-SER-LEU-CA		19	N-THR-ILE-CG1
127	CB-ALA-MET-N		795	CD-ARG-GLU-CD		620	OD1-ASN-HIS-NE2		78	CB-ASP-HIS-O		15	O-CYS-MET-SD		27	CA-GLN-HIS-CE1		61	O-GLU-HIS-CA		370	O-GLY-PRO-CA		58	O-HIS-GLU-CB		216	O-ILE-HIS-CE1		347	CD1-LEU-HIS-NE2		333	CA-LYS-GLY-O		320	CE-MET-ILE-CG2		65	CB-PHE-GLU-CB		17	CD-PRO-ILE-C		167	O-SER-LEU-CB		29	N-THR-ILE-CG2
115	O-ALA-MET-N		324	CG-ARG-GLU-CD		42	CA-ASN-HIS-O		39	CG-ASP-HIS-O		73	SG-CYS-MET-SD		110	CB-GLN-HIS-CE1		42	CB-GLU-HIS-CB		341	CA-GLY-PRO-CB		41	O-HIS-GLU-CD		55	O-ILE-HIS-CG		66	CD1-LEU-HIS-N		160	CB-LYS-GLY-CA		48	CE-MET-ILE-C		221	CB-PHE-GLU-CD		15	CD-PRO-ILE-N		555	O-SER-LEU-CD1		14	N-THR-ILE-C
12	OXT-ALA-MET-N		881	CZ-ARG-GLU-CD		28	C-ASN-HIS-O		91	N-ASP-HIS-O		2	CB-CYS-PHE-C		164	CD-GLN-HIS-CE1		247	CD-GLU-HIS-CB		198	C-GLY-PRO-CB		75	O-HIS-GLU-CG		60	O-ILE-HIS-C		215	CD1-LEU-HIS-O		49	CB-LYS-GLY-C		42	CE-MET-ILE-N		91	CB-PHE-GLU-CG		281	CD-PRO-ILE-O		508	O-SER-LEU-CD2		262	N-THR-ILE-O
104	CA-ALA-MET-O		289	N-ARG-GLU-CD		68	CB-ASN-HIS-O		48	O-ASP-HIS-O		34	O-CYS-PHE-C		142	CG-GLN-HIS-CE1		47	CG-GLU-HIS-CB		228	N-GLY-PRO-CB		53	O-HIS-GLU-C		127	O-ILE-HIS-ND1		77	CD2-LEU-HIS-CA		71	CB-LYS-GLY-N		202	CE-MET-ILE-O		10	CB-PHE-GLU-C		19	CG-PRO-ILE-CA		78	O-SER-LEU-CG		254	O-THR-ILE-CA
51	C-ALA-MET-O		2482	NE-ARG-GLU-CD		162	CG-ASN-HIS-O		67	OD1-ASP-HIS-O		4	SG-CYS-PHE-C		74	C-GLN-HIS-CE1		11	C-GLU-HIS-CB		727	O-GLY-PRO-CB		58	O-HIS-GLU-N		230	O-ILE-HIS-NE2		255	CD2-LEU-HIS-CB		433	CB-LYS-GLY-O		6	CG-MET-ILE-CA		7	CB-PHE-GLU-N		35	CG-PRO-ILE-CB		202	O-SER-LEU-C		111	O-THR-ILE-CB
274	CB-ALA-MET-O		3718	NH1-ARG-GLU-CD		52	N-ASN-HIS-O		54	OD2-ASP-HIS-O		58	O-CYS-PHE-CA		293	NE2-GLN-HIS-CE1		11	N-GLU-HIS-CB		267	CA-GLY-PRO-CD		77	O-HIS-GLU-OE1		107	O-ILE-HIS-N		435	CD2-LEU-HIS-CD2		163	CD-LYS-GLY-CA		15	CG-MET-ILE-CB		346	CB-PHE-GLU-OE1		427	CG-PRO-ILE-CD1		343	O-SER-LEU-N		300	O-THR-ILE-CD1
143	N-ALA-MET-O		5697	NH2-ARG-GLU-CD		378	ND2-ASN-HIS-O		2	C-ASP-ILE-C		53	SG-CYS-PHE-CA		35	N-GLN-HIS-CE1		464	OE1-GLU-HIS-CB		143	C-GLY-PRO-CD		132	O-HIS-GLU-OE2		75	O-ILE-HIS-O		488	CD2-LEU-HIS-CE1		128	CD-LYS-GLY-C		160	CG-MET-ILE-CD1		433	CB-PHE-GLU-OE2		164	CG-PRO-ILE-CG1		238	O-SER-LEU-O		162	O-THR-ILE-CG1
61	O-ALA-MET-O		130	O-ARG-GLU-CD		37	O-ASN-HIS-O		6	CB-ASP-ILE-C		83	CA-CYS-PHE-CB		402	OE1-GLN-HIS-CE1		519	OE2-GLU-HIS-CB		121	N-GLY-PRO-CD		49	O-HIS-GLU-O		2	OXT-ILE-HIS-CD2		275	CD2-LEU-HIS-CG		94	CD-LYS-GLY-N		46	CG-MET-ILE-CG1		154	CB-PHE-GLU-O		414	CG-PRO-ILE-CG2		318	OG-SER-LEU-CA		204	O-THR-ILE-CG2
6	OXT-ALA-MET-O		71	CA-ARG-GLU-CG		157	OD1-ASN-HIS-O		2	CG-ASP-ILE-C		20	CB-CYS-PHE-CB		179	O-GLN-HIS-CE1		74	O-GLU-HIS-CB		571	O-GLY-PRO-CD		40	C-HIS-GLY-CA		8	OXT-ILE-HIS-CE1		70	CD2-LEU-HIS-C		618	CD-LYS-GLY-O		108	CG-MET-ILE-CG2		44	CD1-PHE-GLU-CA		44	CG-PRO-ILE-C		433	OG-SER-LEU-CB		139	O-THR-ILE-C
196	CA-ALA-MET-SD		18	C-ARG-GLU-CG		11	CB-ASN-ILE-C		9	N-ASP-ILE-C		9	C-CYS-PHE-CB		6	CA-GLN-HIS-CG		29	CA-GLU-HIS-CD2		6	OXT-GLY-PRO-CD		2	C-HIS-GLY-C		2	OXT-ILE-HIS-ND1		392	CD2-LEU-HIS-ND1		2	CD-LYS-GLY-OXT		3	CG-MET-ILE-C		142	CD1-PHE-GLU-CB		34	CG-PRO-ILE-N		850	OG-SER-LEU-CD1		331	O-THR-ILE-N
65	C-ALA-MET-SD		132	CB-ARG-GLU-CG		8	CG-ASN-ILE-C		75	O-ASP-ILE-C		57	N-CYS-PHE-CB		32	CB-GLN-HIS-CG		96	CB-GLU-HIS-CD2		459	CA-GLY-PRO-CG		38	C-HIS-GLY-N		4	OXT-ILE-HIS-NE2		427	CD2-LEU-HIS-NE2		143	CE-LYS-GLY-CA		2	CG-MET-ILE-N		217	CD1-PHE-GLU-CD		275	CG-PRO-ILE-O		943	OG-SER-LEU-CD2		185	O-THR-ILE-O
501	CB-ALA-MET-SD		287	CD-ARG-GLU-CG		13	N-ASN-ILE-C		91	OD1-ASP-ILE-C		41	O-CYS-PHE-CB		61	CD-GLN-HIS-CG		206	CD-GLU-HIS-CD2		337	C-GLY-PRO-CG		127	C-HIS-GLY-O		4	CA-ILE-ILE-C		56	CD2-LEU-HIS-N		123	CE-LYS-GLY-C		55	CG-MET-ILE-O		243	CD1-PHE-GLU-CG		77	N-PRO-ILE-CD1		255	OG-SER-LEU-CG		100	OG1-THR-ILE-CA
128	N-ALA-MET-SD		199	CG-ARG-GLU-CG		221	ND2-ASN-ILE-C		90	OD2-ASP-ILE-C		58	SG-CYS-PHE-CB		67	CG-GLN-HIS-CG		130	CG-GLU-HIS-CD2		308	N-GLY-PRO-CG		28	CA-HIS-GLY-CA		5	CB-ILE-ILE-C		195	CD2-LEU-HIS-O		102	CE-LYS-GLY-N		38	N-MET-ILE-CD1		25	CD1-PHE-GLU-C		10	N-PRO-ILE-CG1		391	OG-SER-LEU-C		83	OG1-THR-ILE-CB
178	O-ALA-MET-SD		400	CZ-ARG-GLU-CG		71	O-ASN-ILE-C		3	C-ASP-ILE-CA		18	CA-CYS-PHE-CD1		6	C-GLN-HIS-CG		31	C-GLU-HIS-CD2		905	O-GLY-PRO-CG		13	CA-HIS-GLY-C		81	CD1-ILE-ILE-C		3	CG-LEU-HIS-CA		980	CE-LYS-GLY-O		8	N-MET-ILE-CG1		25	CD1-PHE-GLU-N		43	N-PRO-ILE-CG2		448	OG-SER-LEU-N		575	OG1-THR-ILE-CD1
15	CA-ALA-PHE-C		72	N-ARG-GLU-CG		156	OD1-ASN-ILE-C		10	CB-ASP-ILE-CA		68	CB-CYS-PHE-CD1		109	NE2-GLN-HIS-CG		20	N-GLU-HIS-CD2		6	OXT-GLY-PRO-CG		14	CA-HIS-GLY-N		14	CG1-ILE-ILE-C		20	CG-LEU-HIS-CB		3	CE-LYS-GLY-OXT		14	N-MET-ILE-CG2		209	CD1-PHE-GLU-OE1		42	N-PRO-ILE-O		859	OG-SER-LEU-O		239	OG1-THR-ILE-CG1
146	CB-ALA-PHE-C		388	NE-ARG-GLU-CG		10	CB-ASN-ILE-CA		10	CG-ASP-ILE-CA		18	C-CYS-PHE-CD1		4	N-GLN-HIS-CG		562	OE1-GLU-HIS-CD2		48	CA-GLY-PRO-N		210	CA-HIS-GLY-O		45	CG2-ILE-ILE-C		40	CG-LEU-HIS-CD2		165	CG-LYS-GLY-CA		76	N-MET-ILE-O		251	CD1-PHE-GLU-OE2		46	O-PRO-ILE-CA		15	OG-SER-LEU-OXT		338	OG1-THR-ILE-CG2
22	N-ALA-PHE-C		905	NH1-ARG-GLU-CG		22	CG-ASN-ILE-CA		102	O-ASP-ILE-CA		11	N-CYS-PHE-CD1		159	OE1-GLN-HIS-CG		643	OE2-GLU-HIS-CD2		11	C-GLY-PRO-N		169	CB-HIS-GLY-CA		4	C-ILE-ILE-C		48	CG-LEU-HIS-CE1		55	CG-LYS-GLY-C		63	O-MET-ILE-CA		113	CD1-PHE-GLU-O		51	O-PRO-ILE-CB		2	OXT-SER-LEU-CA		150	OG1-THR-ILE-C
155	O-ALA-PHE-C		1033	NH2-ARG-GLU-CG		84	ND2-ASN-ILE-CA		118	OD1-ASP-ILE-CA		52	O-CYS-PHE-CD1		66	O-GLN-HIS-CG		147	O-GLU-HIS-CD2		6	N-GLY-PRO-N		61	CB-HIS-GLY-C		117	N-ILE-ILE-C		21	CG-LEU-HIS-CG		98	CG-LYS-GLY-N		33	O-MET-ILE-CB		53	CD2-PHE-GLU-CA		325	O-PRO-ILE-CD1		19	C-SER-LYS-CB		223	OG1-THR-ILE-N
6	C-ALA-PHE-CA		276	O-ARG-GLU-CG		92	O-ASN-ILE-CA		131	OD2-ASP-ILE-CA		46	SG-CYS-PHE-CD1		3	CB-GLN-HIS-N		72	CA-GLU-HIS-CE1		100	O-GLY-PRO-N		106	CB-HIS-GLY-N		303	O-ILE-ILE-C		12	CG-LEU-HIS-C		304	CG-LYS-GLY-O		182	O-MET-ILE-CD1		102	CD2-PHE-GLU-CB		133	O-PRO-ILE-CG1		65	C-SER-LYS-CD		386	OG1-THR-ILE-O
112	CB-ALA-PHE-CA		28	C-ARG-GLU-N		199	OD1-ASN-ILE-CA		2	CA-ASP-ILE-CB		17	CA-CYS-PHE-CD2		69	CD-GLN-HIS-N		149	CB-GLU-HIS-CE1		754	CA-GLY-PRO-O		321	CB-HIS-GLY-O		2	OXT-ILE-ILE-C		54	CG-LEU-HIS-ND1		5	CG-LYS-GLY-OXT		63	O-MET-ILE-CG1		170	CD2-PHE-GLU-CD		163	O-PRO-ILE-CG2		74	C-SER-LYS-CE		2	C-THR-LEU-CA
243	O-ALA-PHE-CA		10	CB-ARG-GLU-N		5	CA-ASN-ILE-CB		6	C-ASP-ILE-CB		59	CB-CYS-PHE-CD2		14	CG-GLN-HIS-N		469	CD-GLU-HIS-CE1		277	C-GLY-PRO-O		2	CB-HIS-GLY-OXT		3	CA-ILE-ILE-CA		47	CG-LEU-HIS-NE2		72	N-LYS-GLY-CA		86	O-MET-ILE-CG2		244	CD2-PHE-GLU-CG		29	O-PRO-ILE-C		23	C-SER-LYS-CG		21	C-THR-LEU-CB
72	CA-ALA-PHE-CB		32	CD-ARG-GLU-N		14	CB-ASN-ILE-CB		9	CB-ASP-ILE-CB		19	C-CYS-PHE-CD2		5	C-GLN-HIS-N		223	CG-GLU-HIS-CE1		528	N-GLY-PRO-O		319	CD2-HIS-GLY-CA		4	CB-ILE-ILE-CA		3	CG-LEU-HIS-N		67	N-LYS-GLY-C		52	O-MET-ILE-C		46	CD2-PHE-GLU-C		110	O-PRO-ILE-N		13	C-SER-LYS-N		135	C-THR-LEU-CD1
31	C-ALA-PHE-CB		17	CG-ARG-GLU-N		53	CG-ASN-ILE-CB		34	CG-ASP-ILE-CB		9	N-CYS-PHE-CD2		83	NE2-GLN-HIS-N		81	C-GLU-HIS-CE1		268	O-GLY-PRO-O		191	CD2-HIS-GLY-C		130	CD1-ILE-ILE-CA		63	CG-LEU-HIS-O		10	N-LYS-GLY-N		79	O-MET-ILE-N		29	CD2-PHE-GLU-N		43	O-PRO-ILE-O		376	C-SER-LYS-NZ		92	C-THR-LEU-CD2
285	CB-ALA-PHE-CB		31	CZ-ARG-GLU-N		131	ND2-ASN-ILE-CB		72	O-ASP-ILE-CB		44	O-CYS-PHE-CD2		171	OE1-GLN-HIS-N		70	N-GLU-HIS-CE1		4	N-GLY-PRO-OXT		136	CD2-HIS-GLY-N		18	CG1-ILE-ILE-CA		12	N-LEU-HIS-CB		362	N-LYS-GLY-O		28	O-MET-ILE-O		212	CD2-PHE-GLU-OE1		2	C-PRO-LEU-CA		121	C-SER-LYS-O		8	C-THR-LEU-CG
43	N-ALA-PHE-CB		9	N-ARG-GLU-N		39	O-ASN-ILE-CB		102	OD1-ASP-ILE-CB		65	SG-CYS-PHE-CD2		64	O-GLN-HIS-N		1046	OE1-GLU-HIS-CE1		131	CA-GLY-SER-C		473	CD2-HIS-GLY-O		31	CG2-ILE-ILE-CA		49	N-LEU-HIS-CD2		368	NZ-LYS-GLY-CA		31	SD-MET-ILE-CA		298	CD2-PHE-GLU-OE2		11	C-PRO-LEU-CB		4	CA-SER-LYS-CA		37	C-THR-LEU-N
312	O-ALA-PHE-CB		39	NE-ARG-GLU-N		156	OD1-ASN-ILE-CB		158	OD2-ASP-ILE-CB		23	CA-CYS-PHE-CE1		21	CA-GLN-HIS-ND1		1315	OE2-GLU-HIS-CE1		18	C-GLY-SER-C		12	CD2-HIS-GLY-OXT		4	N-ILE-ILE-CA		84	N-LEU-HIS-CE1		569	NZ-LYS-GLY-C		16	SD-MET-ILE-CB		119	CD2-PHE-GLU-O		150	C-PRO-LEU-CD1		14	CA-SER-LYS-CB		345	C-THR-LEU-O
135	CA-ALA-PHE-CD1		142	NH1-ARG-GLU-N		65	CA-ASN-ILE-CD1		83	CA-ASP-ILE-CD1		95	CB-CYS-PHE-CE1		68	CB-GLN-HIS-ND1		356	O-GLU-HIS-CE1		149	N-GLY-SER-C		361	CE1-HIS-GLY-CA		490	O-ILE-ILE-CA		6	N-LEU-HIS-CG		202	NZ-LYS-GLY-N		277	SD-MET-ILE-CD1		119	CE1-PHE-GLU-CA		157	C-PRO-LEU-CD2		24	CA-SER-LYS-CD		7	CA-THR-LEU-CB
103	C-ALA-PHE-CD1		207	NH2-ARG-GLU-N		103	C-ASN-ILE-CD1		101	C-ASP-ILE-CD1		28	C-CYS-PHE-CE1		141	CD-GLN-HIS-ND1		18	CA-GLU-HIS-CG		282	O-GLY-SER-C		240	CE1-HIS-GLY-C		32	CB-ILE-ILE-CB		6	N-LEU-HIS-C		1835	NZ-LYS-GLY-O		84	SD-MET-ILE-CG1		271	CE1-PHE-GLU-CB		10	C-PRO-LEU-CG		43	CA-SER-LYS-CE		99	CA-THR-LEU-CD1
579	CB-ALA-PHE-CD1		558	O-ARG-GLU-N		210	CB-ASN-ILE-CD1		244	CB-ASP-ILE-CD1		16	N-CYS-PHE-CE1		108	CG-GLN-HIS-ND1		41	CB-GLU-HIS-CG		95	CA-GLY-SER-CA		218	CE1-HIS-GLY-N		155	CD1-ILE-ILE-CB		59	N-LEU-HIS-ND1		10	NZ-LYS-GLY-OXT		156	SD-MET-ILE-CG2		276	CE1-PHE-GLU-CD		48	C-PRO-LEU-N		24	CA-SER-LYS-CG		113	CA-THR-LEU-CD2
109	N-ALA-PHE-CD1		315	CA-ARG-GLU-O		233	CG-ASN-ILE-CD1		184	CG-ASP-ILE-CD1		65	O-CYS-PHE-CE1		35	C-GLN-HIS-ND1		103	CD-GLU-HIS-CG		45	C-GLY-SER-CA		572	CE1-HIS-GLY-O		66	CG1-ILE-ILE-CB		98	N-LEU-HIS-NE2		538	O-LYS-GLY-CA		39	SD-MET-ILE-C		384	CE1-PHE-GLU-CG		171	C-PRO-LEU-O		5	CA-SER-LYS-C		8	CA-THR-LEU-CG
293	O-ALA-PHE-CD1		111	C-ARG-GLU-O		87	N-ASN-ILE-CD1		68	N-ASP-ILE-CD1		121	SG-CYS-PHE-CE1		236	NE2-GLN-HIS-ND1		73	CG-GLU-HIS-CG		57	N-GLY-SER-CA		8	CE1-HIS-GLY-OXT		101	CG2-ILE-ILE-CB		148	N-LEU-HIS-O		218	O-LYS-GLY-C		29	SD-MET-ILE-N		72	CE1-PHE-GLU-C		4	CA-PRO-LEU-CA		11	CA-SER-LYS-N		5	CA-THR-LEU-C
169	CA-ALA-PHE-CD2		365	CB-ARG-GLU-O		362	ND2-ASN-ILE-CD1		293	O-ASP-ILE-CD1		51	CA-CYS-PHE-CE2		29	N-GLN-HIS-ND1		6	C-GLU-HIS-CG		522	O-GLY-SER-CA		151	CG-HIS-GLY-CA		17	N-ILE-ILE-CB		147	O-LEU-HIS-CA		426	O-LYS-GLY-N		96	SD-MET-ILE-O		92	CE1-PHE-GLU-N		12	CA-PRO-LEU-CB		138	CA-SER-LYS-NZ		13	CA-THR-LEU-N
144	C-ALA-PHE-CD2		572	CD-ARG-GLU-O		280	O-ASN-ILE-CD1		223	OD1-ASP-ILE-CD1		114	CB-CYS-PHE-CE2		269	OE1-GLN-HIS-ND1		10	N-GLU-HIS-CG		5	OXT-GLY-SER-CA		57	CG-HIS-GLY-C		202	O-ILE-ILE-CB		208	O-LEU-HIS-CB		285	O-LYS-GLY-O		2	C-MET-LEU-CA		338	CE1-PHE-GLU-OE1		155	CA-PRO-LEU-CD1		241	CA-SER-LYS-O		450	CA-THR-LEU-O
620	CB-ALA-PHE-CD2		373	CG-ARG-GLU-O		339	OD1-ASN-ILE-CD1		286	OD2-ASP-ILE-CD1		98	C-CYS-PHE-CE2		115	O-GLN-HIS-ND1		365	OE1-GLU-HIS-CG		434	CA-GLY-SER-CB		67	CG-HIS-GLY-N		1328	CD1-ILE-ILE-CD1		252	O-LEU-HIS-CD2		2	O-LYS-GLY-OXT		2	C-MET-LEU-CB		317	CE1-PHE-GLU-OE2		146	CA-PRO-LEU-CD2		3	CA-SER-LYS-OXT		9	CB-THR-LEU-CA
112	N-ALA-PHE-CD2		769	CZ-ARG-GLU-O		33	CA-ASN-ILE-CG1		11	CA-ASP-ILE-CG1		40	N-CYS-PHE-CE2		37	CA-GLN-HIS-NE2		440	OE2-GLU-HIS-CG		262	C-GLY-SER-CB		191	CG-HIS-GLY-O		813	CG1-ILE-ILE-CD1		365	O-LEU-HIS-CE1		5	C-LYS-HIS-CB		71	C-MET-LEU-CD1		260	CE1-PHE-GLU-O		12	CA-PRO-LEU-CG		37	CB-SER-LYS-CA		50	CB-THR-LEU-CB
282	O-ALA-PHE-CD2		606	N-ARG-GLU-O		30	C-ASN-ILE-CG1		25	C-ASP-ILE-CG1		87	O-CYS-PHE-CE2		120	CB-GLN-HIS-NE2		53	O-GLU-HIS-CG		321	N-GLY-SER-CB		42	N-HIS-GLY-CA		1089	CG2-ILE-ILE-CD1		123	O-LEU-HIS-CG		29	C-LYS-HIS-CD2		43	C-MET-LEU-CD2		103	CE2-PHE-GLU-CA		16	CA-PRO-LEU-C		116	CB-SER-LYS-CB		231	CB-THR-LEU-CD1
311	CA-ALA-PHE-CE1		607	NE-ARG-GLU-O		68	CB-ASN-ILE-CG1		91	CB-ASP-ILE-CG1		136	SG-CYS-PHE-CE2		241	CD-GLN-HIS-NE2		202	CD-GLU-HIS-N		1137	O-GLY-SER-CB		49	N-HIS-GLY-C		172	N-ILE-ILE-CD1		110	O-LEU-HIS-C		49	C-LYS-HIS-CE1		22	C-MET-LEU-N		193	CE2-PHE-GLU-CB		5	CA-PRO-LEU-N		172	CB-SER-LYS-CD		266	CB-THR-LEU-CD2
163	C-ALA-PHE-CE1		1453	NH1-ARG-GLU-O		82	CG-ASN-ILE-CG1		55	CG-ASP-ILE-CG1		10	CA-CYS-PHE-CG		137	CG-GLN-HIS-NE2		21	CG-GLU-HIS-N		14	OXT-GLY-SER-CB		14	N-HIS-GLY-N		353	O-ILE-ILE-CD1		247	O-LEU-HIS-ND1		4	C-LYS-HIS-CG		79	C-MET-LEU-O		199	CE2-PHE-GLU-CD		294	CA-PRO-LEU-O		218	CB-SER-LYS-CE		23	CB-THR-LEU-CG
1035	CB-ALA-PHE-CE1		1763	NH2-ARG-GLU-O		13	N-ASN-ILE-CG1		5	N-ASP-ILE-CG1		45	CB-CYS-PHE-CG		43	C-GLN-HIS-NE2		5	C-GLU-HIS-N		207	CA-GLY-SER-N		230	N-HIS-GLY-O		265	CG1-ILE-ILE-CG1		494	O-LEU-HIS-NE2		37	C-LYS-HIS-ND1		4	CA-MET-LEU-CB		346	CE2-PHE-GLU-CG		50	CB-PRO-LEU-CA		134	CB-SER-LYS-CG		31	CB-THR-LEU-C
187	N-ALA-PHE-CE1		262	O-ARG-GLU-O		197	ND2-ASN-ILE-CG1		105	O-ASP-ILE-CG1		7	C-CYS-PHE-CG		353	NE2-GLN-HIS-NE2		333	OE1-GLU-HIS-N		138	C-GLY-SER-N		306	ND1-HIS-GLY-CA		399	CG2-ILE-ILE-CG1		146	O-LEU-HIS-N		61	C-LYS-HIS-NE2		75	CA-MET-LEU-CD1		71	CE2-PHE-GLU-C		131	CB-PRO-LEU-CB		67	CB-SER-LYS-C		17	CB-THR-LEU-N
532	O-ALA-PHE-CE1		372	CA-ARG-GLU-OE1		103	O-ASN-ILE-CG1		85	OD1-ASP-ILE-CG1		2	N-CYS-PHE-CG		45	N-GLN-HIS-NE2		282	OE2-GLU-HIS-N		38	N-GLY-SER-N		136	ND1-HIS-GLY-C		32	N-ILE-ILE-CG1		125	O-LEU-HIS-O		6	C-LYS-HIS-N		61	CA-MET-LEU-CD2		67	CE2-PHE-GLU-N		600	CB-PRO-LEU-CD1		55	CB-SER-LYS-N		582	CB-THR-LEU-O
288	CA-ALA-PHE-CE2		202	C-ARG-GLU-OE1		205	OD1-ASN-ILE-CG1		146	OD2-ASP-ILE-CG1		9	O-CYS-PHE-CG		648	OE1-GLN-HIS-NE2		54	O-GLU-HIS-N		554	O-GLY-SER-N		145	ND1-HIS-GLY-N		161	O-ILE-ILE-CG1		2	OXT-LEU-HIS-CB		38	C-LYS-HIS-O		4	CA-MET-LEU-C		268	CE2-PHE-GLU-OE1		636	CB-PRO-LEU-CD2		549	CB-SER-LYS-NZ		10	CB-THR-LEU-OXT
214	C-ALA-PHE-CE2		693	CB-ARG-GLU-OE1		38	CA-ASN-ILE-CG2		38	CA-ASP-ILE-CG2		28	SG-CYS-PHE-CG		155	O-GLN-HIS-NE2		40	CA-GLU-HIS-ND1		25	OXT-GLY-SER-N		248	ND1-HIS-GLY-O		610	CG2-ILE-ILE-CG2		2	OXT-LEU-HIS-CE1		35	CA-LYS-HIS-CD2		3	CA-MET-LEU-N		334	CE2-PHE-GLU-OE2		63	CB-PRO-LEU-CG		419	CB-SER-LYS-O		69	CG2-THR-LEU-CA
951	CB-ALA-PHE-CE2		2082	CD-ARG-GLU-OE1		34	C-ASN-ILE-CG2		22	C-ASP-ILE-CG2		40	CA-CYS-PHE-CZ		97	CA-GLN-HIS-O		96	CB-GLU-HIS-ND1		898	CA-GLY-SER-O		3	ND1-HIS-GLY-OXT		38	N-ILE-ILE-CG2		5	OXT-LEU-HIS-ND1		33	CA-LYS-HIS-CE1		148	CA-MET-LEU-O		212	CE2-PHE-GLU-O		123	CB-PRO-LEU-C		8	CB-SER-LYS-OXT		266	CG2-THR-LEU-CB
260	N-ALA-PHE-CE2		975	CG-ARG-GLU-OE1		132	CB-ASN-ILE-CG2		142	CB-ASP-ILE-CG2		149	CB-CYS-PHE-CZ		73	CB-GLN-HIS-O		555	CD-GLU-HIS-ND1		303	C-GLY-SER-O		410	NE2-HIS-GLY-CA		403	O-ILE-ILE-CG2		4	C-LEU-ILE-CB		19	CA-LYS-HIS-CG		4	CB-MET-LEU-CA		11	CG-PHE-GLU-CA		48	CB-PRO-LEU-N		3	N-SER-LYS-CA		941	CG2-THR-LEU-CD1
515	O-ALA-PHE-CE2		4842	CZ-ARG-GLU-OE1		193	CG-ASN-ILE-CG2		99	CG-ASP-ILE-CG2		38	C-CYS-PHE-CZ		142	CD-GLN-HIS-O		168	CG-GLU-HIS-ND1		652	N-GLY-SER-O		344	NE2-HIS-GLY-C		8	N-ILE-ILE-N		214	C-LEU-ILE-CD1		20	CA-LYS-HIS-ND1		23	CB-MET-LEU-CB		74	CG-PHE-GLU-CB		586	CB-PRO-LEU-O		32	N-SER-LYS-CB		1180	CG2-THR-LEU-CD2
63	CA-ALA-PHE-CG		469	N-ARG-GLU-OE1		33	N-ASN-ILE-CG2		35	N-ASP-ILE-CG2		27	N-CYS-PHE-CZ		91	CG-GLN-HIS-O		26	C-GLU-HIS-ND1		295	O-GLY-SER-O		220	NE2-HIS-GLY-N		1198	O-ILE-ILE-N		31	C-LEU-ILE-CG1		48	CA-LYS-HIS-NE2		177	CB-MET-LEU-CD1		109	CG-PHE-GLU-CD		3	CB-PRO-LEU-OXT		26	N-SER-LYS-CD		176	CG2-THR-LEU-CG
7	C-ALA-PHE-CG		3889	NE-ARG-GLU-OE1		343	ND2-ASN-ILE-CG2		172	O-ASP-ILE-CG2		143	O-CYS-PHE-CZ		55	C-GLN-HIS-O		30	N-GLU-HIS-ND1		1377	CA-GLY-SER-OG		802	NE2-HIS-GLY-O		12	OXT-ILE-ILE-N		75	C-LEU-ILE-CG2		4	CA-LYS-HIS-N		129	CB-MET-LEU-CD2		148	CG-PHE-GLU-CG		10	CD-PRO-LEU-CA		31	N-SER-LYS-CE		258	CG2-THR-LEU-C
331	CB-ALA-PHE-CG		6049	NH1-ARG-GLU-OE1		196	O-ASN-ILE-CG2		181	OD1-ASP-ILE-CG2		181	SG-CYS-PHE-CZ		308	NE2-GLN-HIS-O		860	OE1-GLU-HIS-ND1		1010	C-GLY-SER-OG		22	NE2-HIS-GLY-OXT		399	O-ILE-ILE-O		77	C-LEU-ILE-N		44	CA-LYS-HIS-O		5	CB-MET-LEU-CG		11	CG-PHE-GLU-C		71	CD-PRO-LEU-CB		29	N-SER-LYS-CG		119	CG2-THR-LEU-N
19	N-ALA-PHE-CG		9327	NH2-ARG-GLU-OE1		406	OD1-ASN-ILE-CG2		192	OD2-ASP-ILE-CG2		5	C-CYS-PHE-N		67	N-GLN-HIS-O		1026	OE2-GLU-HIS-ND1		837	N-GLY-SER-OG		314	O-HIS-GLY-CA		8	OXT-ILE-ILE-O		163	C-LEU-ILE-O		13	CB-LYS-HIS-CB		4	CB-MET-LEU-C		4	CG-PHE-GLU-N		364	CD-PRO-LEU-CD1		48	N-SER-LYS-C		810	CG2-THR-LEU-O
99	O-ALA-PHE-CG		133	O-ARG-GLU-OE1		3	OXT-ASN-ILE-CG2		2	CA-ASP-ILE-N		88	O-CYS-PHE-N		153	OE1-GLN-HIS-O		137	O-GLU-HIS-ND1		1466	O-GLY-SER-OG		75	O-HIS-GLY-C		1	OXT-ILE-ILE-OXT		5	C-LEU-ILE-OXT		66	CB-LYS-HIS-CD2		6	CB-MET-LEU-N		107	CG-PHE-GLU-OE1		430	CD-PRO-LEU-CD2		3	N-SER-LYS-N		8	CG2-THR-LEU-OXT
315	CA-ALA-PHE-CZ		609	CA-ARG-GLU-OE2		5	CA-ASN-ILE-N		9	C-ASP-ILE-N		39	SG-CYS-PHE-N		60	O-GLN-HIS-O		62	CA-GLU-HIS-NE2		19	OXT-GLY-SER-OG		169	O-HIS-GLY-N		4	CB-ILE-LEU-C		161	CA-LEU-ILE-CD1		95	CB-LYS-HIS-CE1		142	CB-MET-LEU-O		126	CG-PHE-GLU-OE2		50	CD-PRO-LEU-CG		118	N-SER-LYS-NZ		6	N-THR-LEU-CB
202	C-ALA-PHE-CZ		279	C-ARG-GLU-OE2		9	CB-ASN-ILE-N		19	CB-ASP-ILE-N		67	CA-CYS-PHE-O		4	CB-GLN-ILE-C		177	CB-GLU-HIS-NE2		142	CA-GLY-THR-C		142	O-HIS-GLY-O		214	CD1-ILE-LEU-C		27	CA-LEU-ILE-CG1		39	CB-LYS-HIS-CG		85	CE-MET-LEU-CA		49	CG-PHE-GLU-O		64	CD-PRO-LEU-C		313	N-SER-LYS-O		96	N-THR-LEU-CD1
1083	CB-ALA-PHE-CZ		1029	CB-ARG-GLU-OE2		101	CG-ASN-ILE-N		110	CG-ASP-ILE-N		66	CB-CYS-PHE-O		13	CD-GLN-ILE-C		956	CD-GLU-HIS-NE2		4	C-GLY-THR-C		2	OXT-HIS-GLY-CA		31	CG1-ILE-LEU-C		60	CA-LEU-ILE-CG2		3	CB-LYS-HIS-C		252	CE-MET-LEU-CB		147	CZ-PHE-GLU-CA		21	CD-PRO-LEU-N		7	N-SER-LYS-OXT		109	N-THR-LEU-CD2
229	N-ALA-PHE-CZ		2643	CD-ARG-GLU-OE2		132	ND2-ASN-ILE-N		2	N-ASP-ILE-N		46	C-CYS-PHE-O		18	CG-GLN-ILE-C		262	CG-GLU-HIS-NE2		110	N-GLY-THR-C		9	CB-HIS-HIS-C		75	CG2-ILE-LEU-C		337	CA-LEU-ILE-O		59	CB-LYS-HIS-ND1		707	CE-MET-LEU-CD1		293	CZ-PHE-GLU-CB		550	CD-PRO-LEU-O		175	O-SER-LYS-CA		15	N-THR-LEU-CG
650	O-ALA-PHE-CZ		1380	CG-ARG-GLU-OE2		116	O-ASN-ILE-N		103	O-ASP-ILE-N		73	N-CYS-PHE-O		3	C-GLN-ILE-C		85	C-GLU-HIS-NE2		267	O-GLY-THR-C		27	CD2-HIS-HIS-C		77	N-ILE-LEU-C		5	CA-LEU-ILE-OXT		97	CB-LYS-HIS-NE2		751	CE-MET-LEU-CD2		284	CZ-PHE-GLU-CD		52	CG-PRO-LEU-CA		229	O-SER-LYS-CB		29	N-THR-LEU-C
6	CA-ALA-PHE-N		5357	CZ-ARG-GLU-OE2		334	OD1-ASN-ILE-N		155	OD1-ASP-ILE-N		42	O-CYS-PHE-O		192	NE2-GLN-ILE-C		46	N-GLU-HIS-NE2		67	CA-GLY-THR-CA		76	CE1-HIS-HIS-C		163	O-ILE-LEU-C		9	CB-LEU-ILE-CA		56	CB-LYS-HIS-O		180	CE-MET-LEU-CG		393	CZ-PHE-GLU-CG		192	CG-PRO-LEU-CB		420	O-SER-LYS-CD		437	N-THR-LEU-O
35	C-ALA-PHE-N		716	N-ARG-GLU-OE2		180	CA-ASN-ILE-O		274	OD2-ASP-ILE-N		39	SG-CYS-PHE-O		7	N-GLN-ILE-C		1556	OE1-GLU-HIS-NE2		20	C-GLY-THR-CA		1	C-HIS-HIS-C		5	OXT-ILE-LEU-C		19	CB-LEU-ILE-CB		30	CD-LYS-HIS-CB		192	CE-MET-LEU-C		78	CZ-PHE-GLU-C		679	CG-PRO-LEU-CD1		711	O-SER-LYS-CE		430	O-THR-LEU-CA
105	CB-ALA-PHE-N		4773	NE-ARG-GLU-OE2		126	C-ASN-ILE-O		179	CA-ASP-ILE-O		21	CB-CYS-PRO-C		135	OE1-GLN-ILE-C		1670	OE2-GLU-HIS-NE2		39	N-GLY-THR-CA		31	ND1-HIS-HIS-C		161	CD1-ILE-LEU-CA		391	CB-LEU-ILE-CD1		99	CD-LYS-HIS-CD2		118	CE-MET-LEU-N		94	CZ-PHE-GLU-N		855	CG-PRO-LEU-CD2		227	O-SER-LYS-CG		214	O-THR-LEU-CB
229	O-ALA-PHE-N		6717	NH1-ARG-GLU-OE2		278	CB-ASN-ILE-O		100	C-ASP-ILE-O		89	O-CYS-PRO-C		97	O-GLN-ILE-C		420	O-GLU-HIS-NE2		384	O-GLY-THR-CA		92	NE2-HIS-HIS-C		27	CG1-ILE-LEU-CA		152	CB-LEU-ILE-CG1		124	CD-LYS-HIS-CE1		502	CE-MET-LEU-O		347	CZ-PHE-GLU-OE1		89	CG-PRO-LEU-CG		118	O-SER-LYS-C		423	O-THR-LEU-CD1
241	CA-ALA-PHE-O		9650	NH2-ARG-GLU-OE2		341	CG-ASN-ILE-O		138	CB-ASP-ILE-O		13	SG-CYS-PRO-C		3	CA-GLN-ILE-CA		77	CA-GLU-HIS-O		188	CA-GLY-THR-CB		4	N-HIS-HIS-C		60	CG2-ILE-LEU-CA		210	CB-LEU-ILE-CG2		36	CD-LYS-HIS-CG		14	CG-MET-LEU-CA		382	CZ-PHE-GLU-OE2		124	CG-PRO-LEU-C		235	O-SER-LYS-N		423	O-THR-LEU-CD2
144	C-ALA-PHE-O		220	O-ARG-GLU-OE2		143	N-ASN-ILE-O		52	CG-ASP-ILE-O		2	CA-CYS-PRO-CA		11	CB-GLN-ILE-CA		58	CB-GLU-HIS-O		71	C-GLY-THR-CB		48	O-HIS-HIS-C		337	O-ILE-LEU-CA		11	CB-LEU-ILE-C		9	CD-LYS-HIS-C		70	CG-MET-LEU-CB		299	CZ-PHE-GLU-O		104	CG-PRO-LEU-N		1437	O-SER-LYS-NZ		100	O-THR-LEU-CG
476	CB-ALA-PHE-O		4	CZ-ARG-GLU-OXT		751	ND2-ASN-ILE-O		114	N-ASP-ILE-O		3	CB-CYS-PRO-CA		7	CD-GLN-ILE-CA		41	CD-GLU-HIS-O		114	N-GLY-THR-CB		1	CA-HIS-HIS-CA		5	OXT-ILE-LEU-CA		14	CB-LEU-ILE-N		119	CD-LYS-HIS-ND1		306	CG-MET-LEU-CD1		8	N-PHE-GLU-CB		695	CG-PRO-LEU-O		177	O-SER-LYS-O		307	O-THR-LEU-C
185	N-ALA-PHE-O		5	NH1-ARG-GLU-OXT		76	O-ASN-ILE-O		58	O-ASP-ILE-O		115	O-CYS-PRO-CA		7	CG-GLN-ILE-CA		75	CG-GLU-HIS-O		555	O-GLY-THR-CB		9	CB-HIS-HIS-CA		9	CA-ILE-LEU-CB		241	CB-LEU-ILE-O		138	CD-LYS-HIS-NE2		252	CG-MET-LEU-CD2		261	N-PHE-GLU-CD		2	N-PRO-LEU-CA		223	OG-SER-LYS-CA		478	O-THR-LEU-N
131	O-ALA-PHE-O		9	NH2-ARG-GLU-OXT		267	OD1-ASN-ILE-O		93	OD1-ASP-ILE-O		74	SG-CYS-PRO-CA		102	NE2-GLN-ILE-CA		53	C-GLU-HIS-O		4	OXT-GLY-THR-CB		30	CD2-HIS-HIS-CA		19	CB-ILE-LEU-CB		6	CB-LEU-ILE-OXT		162	CD-LYS-HIS-O		44	CG-MET-LEU-CG		69	N-PHE-GLU-CG		10	N-PRO-LEU-CB		306	OG-SER-LYS-CB		243	O-THR-LEU-O
12	CA-ALA-PRO-C		53	CA-ARG-GLY-C		7	CA-ASN-LEU-C		75	OD2-ASP-ILE-O		17	CA-CYS-PRO-CB		212	OE1-GLN-ILE-CA		58	N-GLU-HIS-O		681	CA-GLY-THR-CG2		68	CE1-HIS-HIS-CA		391	CD1-ILE-LEU-CB		90	CD1-LEU-ILE-CA		10	CE-LYS-HIS-CA		23	CG-MET-LEU-C		29	N-PHE-GLU-C		139	N-PRO-LEU-CD1		420	OG-SER-LYS-CD		183	OG1-THR-LEU-CA
145	CB-ALA-PRO-C		17	C-ARG-GLY-C		4	C-ASN-LEU-C		7	CA-ASP-LEU-C		63	CB-CYS-PRO-CB		126	O-GLN-ILE-CA		77	OE1-GLU-HIS-O		351	C-GLY-THR-CG2		60	ND1-HIS-HIS-CA		152	CG1-ILE-LEU-CB		145	CD1-LEU-ILE-CB		38	CE-LYS-HIS-CB		21	CG-MET-LEU-N		4	N-PHE-GLU-N		141	N-PRO-LEU-CD2		791	OG-SER-LYS-CE		253	OG1-THR-LEU-CB
56	N-ALA-PRO-C		79	CB-ARG-GLY-C		44	CB-ASN-LEU-C		22	CB-ASP-LEU-C		15	C-CYS-PRO-CB		9	CB-GLN-ILE-CB		132	OE2-GLU-HIS-O		429	N-GLY-THR-CG2		52	NE2-HIS-HIS-CA		210	CG2-ILE-LEU-CB		1694	CD1-LEU-ILE-CD1		110	CE-LYS-HIS-CD2		150	CG-MET-LEU-O		393	N-PHE-GLU-OE1		10	N-PRO-LEU-CG		275	OG-SER-LYS-CG		693	OG1-THR-LEU-CD1
183	O-ALA-PRO-C		236	CD-ARG-GLY-C		38	CG-ASN-LEU-C		10	CG-ASP-LEU-C		20	N-CYS-PRO-CB		31	CD-GLN-ILE-CB		49	O-GLU-HIS-O		839	O-GLY-THR-CG2		3	N-HIS-HIS-CA		11	C-ILE-LEU-CB		590	CD1-LEU-ILE-CG1		157	CE-LYS-HIS-CE1		7	N-MET-LEU-CB		505	N-PHE-GLU-OE2		11	N-PRO-LEU-C		230	OG-SER-LYS-C		691	OG1-THR-LEU-CD2
5	OXT-ALA-PRO-C		196	CG-ARG-GLY-C		27	N-ASN-LEU-C		16	N-ASP-LEU-C		131	O-CYS-PRO-CB		20	CG-GLN-ILE-CB		6	CB-GLU-ILE-C		42	CA-GLY-THR-N		71	O-HIS-HIS-CA		14	N-ILE-LEU-CB		1297	CD1-LEU-ILE-CG2		43	CE-LYS-HIS-CG		88	N-MET-LEU-CD1		164	N-PHE-GLU-O		157	N-PRO-LEU-O		273	OG-SER-LYS-N		140	OG1-THR-LEU-CG
15	CA-ALA-PRO-CA		198	CZ-ARG-GLY-C		352	ND2-ASN-LEU-C		118	O-ASP-LEU-C		95	SG-CYS-PRO-CB		3	C-GLN-ILE-CB		14	CD-GLU-ILE-C		46	C-GLY-THR-N		101	CB-HIS-HIS-CB		241	O-ILE-LEU-CB		67	CD1-LEU-ILE-C		21	CE-LYS-HIS-C		64	N-MET-LEU-CD2		116	O-PHE-GLU-CA		186	O-PRO-LEU-CA		1585	OG-SER-LYS-NZ		372	OG1-THR-LEU-C
31	C-ALA-PRO-CA		86	N-ARG-GLY-C		119	O-ASN-LEU-C		174	OD1-ASP-LEU-C		40	CB-CYS-PRO-CD		125	NE2-GLN-ILE-CB		7	CG-GLU-ILE-C		13	N-GLY-THR-N		240	CD2-HIS-HIS-CB		6	OXT-ILE-LEU-CB		153	CD1-LEU-ILE-N		171	CE-LYS-HIS-ND1		3	N-MET-LEU-CG		105	O-PHE-GLU-CB		175	O-PRO-LEU-CB		567	OG-SER-LYS-O		181	OG1-THR-LEU-N
155	CB-ALA-PRO-CA		308	NE-ARG-GLY-C		312	OD1-ASN-LEU-C		214	OD2-ASP-LEU-C		13	C-CYS-PRO-CD		227	OE1-GLN-ILE-CB		16	N-GLU-ILE-C		498	O-GLY-THR-N		261	CE1-HIS-HIS-CB		90	CA-ILE-LEU-CD1		437	CD1-LEU-ILE-O		194	CE-LYS-HIS-NE2		27	N-MET-LEU-C		46	O-PHE-GLU-CD		615	O-PRO-LEU-CD1		7	OG-SER-LYS-OXT		807	OG1-THR-LEU-O
18	N-ALA-PRO-CA		853	NH1-ARG-GLY-C		4	C-ASN-LEU-CA		8	CB-ASP-LEU-CA		9	N-CYS-PRO-CD		76	O-GLN-ILE-CB		123	OE1-GLU-ILE-C		676	CA-GLY-THR-O		203	CG-HIS-HIS-CB		145	CB-ILE-LEU-CD1		3	CD1-LEU-ILE-OXT		10	CE-LYS-HIS-N		228	N-MET-LEU-O		109	O-PHE-GLU-CG		546	O-PRO-LEU-CD2		5	OXT-SER-LYS-CD		19	OG1-THR-LEU-OXT
284	O-ALA-PRO-CA		994	NH2-ARG-GLY-C		16	CB-ASN-LEU-CA		33	CG-ASP-LEU-CA		115	O-CYS-PRO-CD		115	CA-GLN-ILE-CD1		122	OE2-GLU-ILE-C		322	C-GLY-THR-O		295	ND1-HIS-HIS-CB		1694	CD1-ILE-LEU-CD1		79	CD2-LEU-ILE-CA		226	CE-LYS-HIS-O		115	O-MET-LEU-CA		94	O-PHE-GLU-C		95	O-PRO-LEU-CG		8	OXT-SER-LYS-CE		10	C-THR-LYS-CA
6	OXT-ALA-PRO-CA		287	O-ARG-GLY-C		38	CG-ASN-LEU-CA		206	O-ASP-LEU-CA		113	SG-CYS-PRO-CD		267	CB-GLN-ILE-CD1		112	O-GLU-ILE-C		506	N-GLY-THR-O		256	NE2-HIS-HIS-CB		590	CG1-ILE-LEU-CD1		126	CD2-LEU-ILE-CB		6	CE-LYS-HIS-OXT		140	O-MET-LEU-CB		127	O-PHE-GLU-N		106	O-PRO-LEU-C		12	OXT-SER-LYS-NZ		21	C-THR-LYS-CB
114	CA-ALA-PRO-CB		77	CA-ARG-GLY-CA		2	N-ASN-LEU-CA		219	OD1-ASP-LEU-CA		21	CA-CYS-PRO-CG		284	CD-GLN-ILE-CD1		3	CB-GLU-ILE-CA		326	O-GLY-THR-O		39	N-HIS-HIS-CB		1297	CG2-ILE-LEU-CD1		1843	CD2-LEU-ILE-CD1		34	CG-LYS-HIS-CB		212	O-MET-LEU-CD1		97	O-PHE-GLU-OE1		266	O-PRO-LEU-N		7	C-SER-MET-CB		41	C-THR-LYS-CD
147	C-ALA-PRO-CB		94	C-ARG-GLY-CA		167	ND2-ASN-LEU-CA		308	OD2-ASP-LEU-CA		91	CB-CYS-PRO-CG		324	CG-GLN-ILE-CD1		23	CD-GLU-ILE-CA		859	CA-GLY-THR-OG1		148	O-HIS-HIS-CB		67	C-ILE-LEU-CD1		537	CD2-LEU-ILE-CG1		74	CG-LYS-HIS-CD2		211	O-MET-LEU-CD2		90	O-PHE-GLU-OE2		227	O-PRO-LEU-O		75	C-SER-MET-CE		48	C-THR-LYS-CE
586	CB-ALA-PRO-CB		233	CB-ARG-GLY-CA		153	O-ASN-LEU-CA		15	CA-ASP-LEU-CB		29	C-CYS-PRO-CG		99	C-GLN-ILE-CD1		3	CG-GLU-ILE-CA		487	C-GLY-THR-OG1		336	CD2-HIS-HIS-CD2		153	N-ILE-LEU-CD1		1117	CD2-LEU-ILE-CG2		109	CG-LYS-HIS-CE1		44	O-MET-LEU-CG		83	O-PHE-GLU-O		2	OXT-PRO-LEU-CD1		14	C-SER-MET-CG		27	C-THR-LYS-CG
144	N-ALA-PRO-CB		333	CD-ARG-GLY-CA		383	OD1-ASN-LEU-CA		15	C-ASP-LEU-CB		34	N-CYS-PRO-CG		418	NE2-GLN-ILE-CD1		175	OE1-GLU-ILE-CA		429	N-GLY-THR-OG1		480	CE1-HIS-HIS-CD2		437	O-ILE-LEU-CD1		89	CD2-LEU-ILE-C		45	CG-LYS-HIS-CG		53	O-MET-LEU-C		73	C-PHE-GLY-CA		13	C-PRO-LYS-CB		6	C-SER-MET-N		4	C-THR-LYS-C
641	O-ALA-PRO-CB		241	CG-ARG-GLY-CA		4	CA-ASN-LEU-CB		68	CB-ASP-LEU-CB		174	O-CYS-PRO-CG		112	N-GLN-ILE-CD1		234	OE2-GLU-ILE-CA		921	O-GLY-THR-OG1		409	CG-HIS-HIS-CD2		3	OXT-ILE-LEU-CD1		74	CD2-LEU-ILE-N		4	CG-LYS-HIS-C		285	O-MET-LEU-N		46	C-PHE-GLY-N		19	C-PRO-LYS-CD		77	C-SER-MET-O		35	C-THR-LYS-N
3	OXT-ALA-PRO-CB		559	CZ-ARG-GLY-CA		9	C-ASN-LEU-CB		113	CG-ASP-LEU-CB		121	SG-CYS-PRO-CG		514	OE1-GLN-ILE-CD1		159	O-GLU-ILE-CA		15	CA-GLY-TRP-C		406	ND1-HIS-HIS-CD2		79	CA-ILE-LEU-CD2		381	CD2-LEU-ILE-O		73	CG-LYS-HIS-ND1		120	O-MET-LEU-O		181	C-PHE-GLY-O		27	C-PRO-LYS-CE		40	C-SER-MET-SD		329	C-THR-LYS-NZ
86	CA-ALA-PRO-CD		91	N-ARG-GLY-CA		79	CB-ASN-LEU-CB		12	N-ASP-LEU-CB		23	O-CYS-PRO-N		274	O-GLN-ILE-CD1		3	CA-GLU-ILE-CB		13	N-GLY-TRP-C		689	NE2-HIS-HIS-CD2		126	CB-ILE-LEU-CD2		5	CG-LEU-ILE-CA		85	CG-LYS-HIS-NE2		63	SD-MET-LEU-CA		53	CA-PHE-GLY-CA		11	C-PRO-LYS-CG		6	CA-SER-MET-CA		116	C-THR-LYS-O
57	C-ALA-PRO-CD		453	NE-ARG-GLY-CA		118	CG-ASN-LEU-CB		161	O-ASP-LEU-CB		57	SG-CYS-PRO-N		12	CA-GLN-ILE-CG1		23	CB-GLU-ILE-CB		92	O-GLY-TRP-C		14	N-HIS-HIS-CD2		1843	CD1-ILE-LEU-CD2		8	CG-LEU-ILE-CB		2	CG-LYS-HIS-N		114	SD-MET-LEU-CB		58	CA-PHE-GLY-C		20	C-PRO-LYS-N		12	CA-SER-MET-CB		5	CA-THR-LYS-CA
398	CB-ALA-PRO-CD		1036	NH1-ARG-GLY-CA		15	N-ASN-LEU-CB		196	OD1-ASP-LEU-CB		25	CA-CYS-PRO-O		69	CB-GLN-ILE-CG1		65	CD-GLU-ILE-CB		23	CA-GLY-TRP-CA		180	O-HIS-HIS-CD2		537	CG1-ILE-LEU-CD2		331	CG-LEU-ILE-CD1		46	CG-LYS-HIS-O		401	SD-MET-LEU-CD1		10	CA-PHE-GLY-N		186	C-PRO-LYS-NZ		88	CA-SER-MET-CE		10	CA-THR-LYS-CB
46	N-ALA-PRO-CD		1147	NH2-ARG-GLY-CA		267	ND2-ASN-LEU-CB		367	OD2-ASP-LEU-CB		68	CB-CYS-PRO-O		116	CD-GLN-ILE-CG1		38	CG-GLU-ILE-CB		10	C-GLY-TRP-CA		555	CE1-HIS-HIS-CE1		1117	CG2-ILE-LEU-CD2		63	CG-LEU-ILE-CG1		5	N-LYS-HIS-CB		436	SD-MET-LEU-CD2		379	CA-PHE-GLY-O		86	C-PRO-LYS-O		15	CA-SER-MET-CG		22	CA-THR-LYS-CD
435	O-ALA-PRO-CD		759	O-ARG-GLY-CA		114	O-ASN-LEU-CB		129	CA-ASP-LEU-CD1		10	C-CYS-PRO-O		89	CG-GLN-ILE-CG1		4	C-GLU-ILE-CB		10	N-GLY-TRP-CA		371	CG-HIS-HIS-CE1		89	C-ILE-LEU-CD2		166	CG-LEU-ILE-CG2		25	N-LYS-HIS-CD2		78	SD-MET-LEU-CG		187	CB-PHE-GLY-CA		3	CA-PRO-LYS-CA		11	CA-SER-MET-C		19	CA-THR-LYS-CE
162	CA-ALA-PRO-CG		4	OXT-ARG-GLY-CA		385	OD1-ASN-LEU-CB		193	C-ASP-LEU-CD1		73	N-CYS-PRO-O		4	C-GLN-ILE-CG1		162	OE1-GLU-ILE-CB		138	O-GLY-TRP-CA		822	ND1-HIS-HIS-CE1		74	N-ILE-LEU-CD2		6	CG-LEU-ILE-C		34	N-LYS-HIS-CE1		55	SD-MET-LEU-C		121	CB-PHE-GLY-C		22	CA-PRO-LYS-CB		8	CA-SER-MET-N		13	CA-THR-LYS-CG
195	C-ALA-PRO-CG		36	CA-ARG-GLY-N		105	CA-ASN-LEU-CD1		416	CB-ASP-LEU-CD1		39	O-CYS-PRO-O		221	NE2-GLN-ILE-CG1		191	OE2-GLU-ILE-CB		59	CA-GLY-TRP-CB		1117	NE2-HIS-HIS-CE1		381	O-ILE-LEU-CD2		4	CG-LEU-ILE-N		6	N-LYS-HIS-CG		76	SD-MET-LEU-N		78	CB-PHE-GLY-N		28	CA-PRO-LYS-CD		120	CA-SER-MET-O		5	CA-THR-LYS-C
635	CB-ALA-PRO-CG		110	C-ARG-GLY-N		100	C-ASN-LEU-CD1		302	CG-ASP-LEU-CD1		75	SG-CYS-PRO-O		6	N-GLN-ILE-CG1		73	O-GLU-ILE-CB		32	C-GLY-TRP-CB		54	N-HIS-HIS-CE1		5	CA-ILE-LEU-CG		78	CG-LEU-ILE-O		9	N-LYS-HIS-ND1		167	SD-MET-LEU-O		450	CB-PHE-GLY-O		27	CA-PRO-LYS-CE		77	CA-SER-MET-SD		5	CA-THR-LYS-N
169	N-ALA-PRO-CG		81	CB-ARG-GLY-N		367	CB-ASN-LEU-CD1		103	N-ASP-LEU-CD1		2	CA-CYS-SER-C		316	OE1-GLN-ILE-CG1		117	CA-GLU-ILE-CD1		17	N-GLY-TRP-CB		340	O-HIS-HIS-CE1		8	CB-ILE-LEU-CG		9	N-LEU-ILE-CA		42	N-LYS-HIS-NE2		3	C-MET-LYS-CB		429	CD1-PHE-GLY-CA		20	CA-PRO-LYS-CG		28	CB-SER-MET-CA		85	CA-THR-LYS-NZ
745	O-ALA-PRO-CG		196	CD-ARG-GLY-N		320	CG-ASN-LEU-CD1		525	O-ASP-LEU-CD1		7	CB-CYS-SER-C		53	O-GLN-ILE-CG1		306	CB-GLU-ILE-CD1		121	O-GLY-TRP-CB		3	OXT-HIS-HIS-CE1		331	CD1-ILE-LEU-CG		207	N-LEU-ILE-CD1		51	N-LYS-HIS-O		21	C-MET-LYS-CD		155	CD1-PHE-GLY-C		8	CA-PRO-LYS-C		58	CB-SER-MET-CB		225	CA-THR-LYS-O
13	CA-ALA-PRO-N		96	CG-ARG-GLY-N		75	N-ASN-LEU-CD1		333	OD1-ASP-LEU-CD1		20	N-CYS-SER-C		37	CA-GLN-ILE-CG2		266	CD-GLU-ILE-CD1		172	CA-GLY-TRP-CD1		150	CG-HIS-HIS-CG		63	CG1-ILE-LEU-CG		37	N-LEU-ILE-CG1		67	NZ-LYS-HIS-CA		19	C-MET-LYS-CE		215	CD1-PHE-GLY-N		55	CA-PRO-LYS-NZ		283	CB-SER-MET-CE		6	CB-THR-LYS-CA
3	C-ALA-PRO-N		310	CZ-ARG-GLY-N		562	ND2-ASN-LEU-CD1		438	OD2-ASP-LEU-CD1		55	O-CYS-SER-C		141	CB-GLN-ILE-CG2		367	CG-GLU-ILE-CD1		57	C-GLY-TRP-CD1		515	ND1-HIS-HIS-CG		166	CG2-ILE-LEU-CG		81	N-LEU-ILE-CG2		60	NZ-LYS-HIS-CB		5	C-MET-LYS-CG		358	CD1-PHE-GLY-O		142	CA-PRO-LYS-O		102	CB-SER-MET-CG		38	CB-THR-LYS-CB
91	CB-ALA-PRO-N		21	N-ARG-GLY-N		364	O-ASN-LEU-CD1		121	CA-ASP-LEU-CD2		18	SG-CYS-SER-C		209	CD-GLN-ILE-CG2		115	C-GLU-ILE-CD1		84	N-GLY-TRP-CD1		418	NE2-HIS-HIS-CG		6	C-ILE-LEU-CG		60	N-LEU-ILE-C		134	NZ-LYS-HIS-CD2		9	C-MET-LYS-N		455	CD2-PHE-GLY-CA		30	CB-PRO-LYS-CA		23	CB-SER-MET-C		37	CB-THR-LYS-CD
8	N-ALA-PRO-N		275	NE-ARG-GLY-N		566	OD1-ASN-LEU-CD1		117	C-ASP-LEU-CD2		9	CB-CYS-SER-CA		161	CG-GLN-ILE-CG2		140	N-GLU-ILE-CD1		220	O-GLY-TRP-CD1		33	N-HIS-HIS-CG		4	N-ILE-LEU-CG		3	N-LEU-ILE-N		267	NZ-LYS-HIS-CE1		114	C-MET-LYS-NZ		144	CD2-PHE-GLY-C		67	CB-PRO-LYS-CB		47	CB-SER-MET-N		50	CB-THR-LYS-CE
74	O-ALA-PRO-N		530	NH1-ARG-GLY-N		108	CA-ASN-LEU-CD2		428	CB-ASP-LEU-CD2		115	O-CYS-SER-CA		36	C-GLN-ILE-CG2		413	OE1-GLU-ILE-CD1		108	CA-GLY-TRP-CD2		108	O-HIS-HIS-CG		78	O-ILE-LEU-CG		838	N-LEU-ILE-O		82	NZ-LYS-HIS-CG		26	C-MET-LYS-O		230	CD2-PHE-GLY-N		66	CB-PRO-LYS-CD		173	CB-SER-MET-O		30	CB-THR-LYS-CG
269	CA-ALA-PRO-O		686	NH2-ARG-GLY-N		93	C-ASN-LEU-CD2		405	CG-ASP-LEU-CD2		49	SG-CYS-SER-CA		385	NE2-GLN-ILE-CG2		347	OE2-GLU-ILE-CD1		45	C-GLY-TRP-CD2		63	ND1-HIS-HIS-N		9	CA-ILE-LEU-N		6	N-LEU-ILE-OXT		117	NZ-LYS-HIS-C		3	CA-MET-LYS-CB		280	CD2-PHE-GLY-O		55	CB-PRO-LYS-CE		175	CB-SER-MET-SD		5	CB-THR-LYS-C
109	C-ALA-PRO-O		501	O-ARG-GLY-N		336	CB-ASN-LEU-CD2		67	N-ASP-LEU-CD2		13	CA-CYS-SER-CB		28	N-GLN-ILE-CG2		284	O-GLU-ILE-CD1		61	N-GLY-TRP-CD2		27	NE2-HIS-HIS-N		207	CD1-ILE-LEU-N		495	O-LEU-ILE-CA		302	NZ-LYS-HIS-ND1		11	CA-MET-LYS-CD		669	CE1-PHE-GLY-CA		55	CB-PRO-LYS-CG		10	N-SER-MET-CA		15	CB-THR-LYS-N
700	CB-ALA-PRO-O		3	OXT-ARG-GLY-N		367	CG-ASN-LEU-CD2		458	O-ASP-LEU-CD2		44	CB-CYS-SER-CB		421	OE1-GLN-ILE-CG2		16	CA-GLU-ILE-CG1		35	O-GLY-TRP-CD2		5	N-HIS-HIS-N		37	CG1-ILE-LEU-N		268	O-LEU-ILE-CB		274	NZ-LYS-HIS-NE2		3	CA-MET-LYS-CE		322	CE1-PHE-GLY-C		45	CB-PRO-LYS-C		87	N-SER-MET-CE		245	CB-THR-LYS-NZ
291	N-ALA-PRO-O		504	CA-ARG-GLY-O		77	N-ASN-LEU-CD2		417	OD1-ASP-LEU-CD2		12	C-CYS-SER-CB		178	O-GLN-ILE-CG2		111	CB-GLU-ILE-CG1		201	CA-GLY-TRP-CE2		52	O-HIS-HIS-N		81	CG2-ILE-LEU-N		734	O-LEU-ILE-CD1		36	NZ-LYS-HIS-N		8	CA-MET-LYS-CG		332	CE1-PHE-GLY-N		25	CB-PRO-LYS-N		22	N-SER-MET-CG		240	CB-THR-LYS-O
89	O-ALA-PRO-O		319	C-ARG-GLY-O		616	ND2-ASN-LEU-CD2		544	OD2-ASP-LEU-CD2		21	N-CYS-SER-CB		128	CD-GLN-ILE-N		103	CD-GLU-ILE-CG1		55	C-GLY-TRP-CE2		559	ND1-HIS-HIS-ND1		60	C-ILE-LEU-N		293	O-LEU-ILE-CG1		498	NZ-LYS-HIS-O		31	CA-MET-LYS-NZ		523	CE1-PHE-GLY-O		83	CB-PRO-LYS-NZ		9	N-SER-MET-C		44	CG2-THR-LYS-CA
22	CA-ALA-SER-C		585	CB-ARG-GLY-O		372	O-ASN-LEU-CD2		6	CA-ASP-LEU-CG		131	O-CYS-SER-CB		14	CG-GLN-ILE-N		131	CG-GLU-ILE-CG1		108	N-GLY-TRP-CE2		679	NE2-HIS-HIS-ND1		3	N-ILE-LEU-N		543	O-LEU-ILE-CG2		13	NZ-LYS-HIS-OXT		54	CA-MET-LYS-O		3	CE1-PHE-GLY-OXT		297	CB-PRO-LYS-O		3	N-SER-MET-N		151	CG2-THR-LYS-CB
293	CB-ALA-SER-C		1052	CD-ARG-GLY-O		643	OD1-ASN-LEU-CD2		9	C-ASP-LEU-CG		144	SG-CYS-SER-CB		11	C-GLN-ILE-N		23	C-GLU-ILE-CG1		131	O-GLY-TRP-CE2		198	O-HIS-HIS-ND1		838	O-ILE-LEU-N		246	O-LEU-ILE-C		61	O-LYS-HIS-CA		4	CB-MET-LYS-CA		639	CE2-PHE-GLY-CA		9	CD-PRO-LYS-CA		108	N-SER-MET-O		176	CG2-THR-LYS-CD
79	N-ALA-SER-C		758	CG-ARG-GLY-O		8	CA-ASN-LEU-CG		34	CB-ASP-LEU-CG		14	CB-CYS-SER-N		146	NE2-GLN-ILE-N		32	N-GLU-ILE-CG1		151	CA-GLY-TRP-CE3		843	NE2-HIS-HIS-NE2		6	OXT-ILE-LEU-N		793	O-LEU-ILE-N		68	O-LYS-HIS-CB		6	CB-MET-LYS-CB		256	CE2-PHE-GLY-C		20	CD-PRO-LYS-CB		84	N-SER-MET-SD		190	CG2-THR-LYS-CE
254	O-ALA-SER-C		1532	CZ-ARG-GLY-O		4	C-ASN-LEU-CG		52	CG-ASP-LEU-CG		10	C-CYS-SER-N		394	OE1-GLN-ILE-N		241	OE1-GLU-ILE-CG1		91	C-GLY-TRP-CE3		336	O-HIS-HIS-NE2		495	CA-ILE-LEU-O		430	O-LEU-ILE-O		97	O-LYS-HIS-CD2		20	CB-MET-LYS-CD		348	CE2-PHE-GLY-N		51	CD-PRO-LYS-CD		74	O-SER-MET-CA		140	CG2-THR-LYS-CG
4	OXT-ALA-SER-C		565	N-ARG-GLY-O		39	CB-ASN-LEU-CG		90	O-ASP-LEU-CG		163	O-CYS-SER-N		128	O-GLN-ILE-N		252	OE2-GLU-ILE-CG1		113	N-GLY-TRP-CE3		5	OXT-HIS-HIS-NE2		268	CB-ILE-LEU-O		2	OXT-LEU-ILE-CD1		224	O-LYS-HIS-CE1		9	CB-MET-LYS-CE		451	CE2-PHE-GLY-O		49	CD-PRO-LYS-CE		79	O-SER-MET-CB		59	CG2-THR-LYS-C
28	CA-ALA-SER-CA		1168	NE-ARG-GLY-O		49	CG-ASN-LEU-CG		96	OD1-ASP-LEU-CG		57	SG-CYS-SER-N		193	CA-GLN-ILE-O		105	O-GLU-ILE-CG1		123	O-GLY-TRP-CE3		57	O-HIS-HIS-O		734	CD1-ILE-LEU-O		40	CB-LEU-LEU-C		51	O-LYS-HIS-CG		6	CB-MET-LYS-CG		258	CG-PHE-GLY-CA		32	CD-PRO-LYS-CG		279	O-SER-MET-CE		66	CG2-THR-LYS-N
29	C-ALA-SER-CA		2403	NH1-ARG-GLY-O		131	ND2-ASN-LEU-CG		178	OD2-ASP-LEU-CG		110	CA-CYS-SER-O		169	CB-GLN-ILE-O		45	CA-GLU-ILE-CG2		76	CA-GLY-TRP-CG		12	CD2-HIS-ILE-C		293	CG1-ILE-LEU-O		379	CD1-LEU-LEU-C		42	O-LYS-HIS-C		8	CB-MET-LYS-C		59	CG-PHE-GLY-C		21	CD-PRO-LYS-C		118	O-SER-MET-CG		386	CG2-THR-LYS-NZ
257	CB-ALA-SER-CA		3092	NH2-ARG-GLY-O		52	O-ASN-LEU-CG		29	C-ASP-LEU-N		100	CB-CYS-SER-O		270	CD-GLN-ILE-O		156	CB-GLU-ILE-CG2		31	C-GLY-TRP-CG		48	CE1-HIS-ILE-C		543	CG2-ILE-LEU-O		342	CD2-LEU-LEU-C		117	O-LYS-HIS-ND1		29	CB-MET-LYS-NZ		86	CG-PHE-GLY-N		13	CD-PRO-LYS-N		45	O-SER-MET-C		420	CG2-THR-LYS-O
33	N-ALA-SER-CA		395	O-ARG-GLY-O		158	OD1-ASN-LEU-CG		47	CB-ASP-LEU-N		65	C-CYS-SER-O		266	CG-GLN-ILE-O		196	CD-GLU-ILE-CG2		37	N-GLY-TRP-CG		2	C-HIS-ILE-C		246	C-ILE-LEU-O		29	CG-LEU-LEU-C		273	O-LYS-HIS-NE2		43	CB-MET-LYS-O		141	CG-PHE-GLY-O		77	CD-PRO-LYS-NZ		99	O-SER-MET-N		8	N-THR-LYS-CB
510	O-ALA-SER-CA		2	OXT-ARG-GLY-O		15	C-ASN-LEU-N		234	CG-ASP-LEU-N		127	N-CYS-SER-O		115	C-GLN-ILE-O		271	CG-GLU-ILE-CG2		68	O-GLY-TRP-CG		25	ND1-HIS-ILE-C		793	N-ILE-LEU-O		12	C-LEU-LEU-C		52	O-LYS-HIS-N		80	CE-MET-LYS-CA		695	CZ-PHE-GLY-CA		269	CD-PRO-LYS-O		48	O-SER-MET-O		32	N-THR-LYS-CD
7	OXT-ALA-SER-CA		3	CB-ARG-GLY-OXT		12	CB-ASN-LEU-N		253	O-ASP-LEU-N		65	O-CYS-SER-O		805	NE2-GLN-ILE-O		49	C-GLU-ILE-CG2		300	CA-GLY-TRP-CH2		38	NE2-HIS-ILE-C		430	O-ILE-LEU-O		134	N-LEU-LEU-C		58	O-LYS-HIS-O		126	CE-MET-LYS-CB		346	CZ-PHE-GLY-C		43	CG-PRO-LYS-CA		91	O-SER-MET-SD		27	N-THR-LYS-CE
198	CA-ALA-SER-CB		4	CD-ARG-GLY-OXT		153	CG-ASN-LEU-N		292	OD1-ASP-LEU-N		111	SG-CYS-SER-O		169	N-GLN-ILE-O		44	N-GLU-ILE-CG2		107	C-GLY-TRP-CH2		14	N-HIS-ILE-C		2	CD1-ILE-LEU-OXT		439	O-LEU-LEU-C		96	C-LYS-ILE-CD1		142	CE-MET-LYS-CD		334	CZ-PHE-GLY-N		113	CG-PRO-LYS-CB		93	OG-SER-MET-CA		14	N-THR-LYS-CG
189	C-ALA-SER-CB		7	CZ-ARG-GLY-OXT		186	ND2-ASN-LEU-N		543	OD2-ASP-LEU-N		56	CA-CYS-SER-OG		273	OE1-GLN-ILE-O		306	OE1-GLU-ILE-CG2		195	N-GLY-TRP-CH2		71	O-HIS-ILE-C		96	CD1-ILE-LYS-C		2	OXT-LEU-LEU-C		13	C-LYS-ILE-CG1		110	CE-MET-LYS-CE		576	CZ-PHE-GLY-O		127	CG-PRO-LYS-CD		126	OG-SER-MET-CB		26	N-THR-LYS-C
674	CB-ALA-SER-CB		20	NH1-ARG-GLY-OXT		187	O-ASN-LEU-N		191	CA-ASP-LEU-O		124	CB-CYS-SER-OG		120	O-GLN-ILE-O		285	OE2-GLU-ILE-CG2		180	O-GLY-TRP-CH2		3	CB-HIS-ILE-CA		13	CG1-ILE-LYS-C		3	CA-LEU-LEU-CA		30	C-LYS-ILE-CG2		138	CE-MET-LYS-CG		4	CZ-PHE-GLY-OXT		116	CG-PRO-LYS-CE		377	OG-SER-MET-CE		87	N-THR-LYS-NZ
212	N-ALA-SER-CB		14	NH2-ARG-GLY-OXT		527	OD1-ASN-LEU-N		110	C-ASP-LEU-O		50	C-CYS-SER-OG		3	CG-GLN-ILE-OXT		244	O-GLU-ILE-CG2		217	CA-GLY-TRP-CZ2		20	CD2-HIS-ILE-CA		30	CG2-ILE-LYS-C		16	CB-LEU-LEU-CA		10	C-LYS-ILE-N		84	CE-MET-LYS-C		84	N-PHE-GLY-CA		113	CG-PRO-LYS-CG		138	OG-SER-MET-CG		321	N-THR-LYS-O
967	O-ALA-SER-CB		2	CA-ARG-HIS-C		215	CA-ASN-LEU-O		258	CB-ASP-LEU-O		56	N-CYS-SER-OG		3	NE2-GLN-ILE-OXT		2	CB-GLU-ILE-N		137	C-GLY-TRP-CZ2		14	CE1-HIS-ILE-CA		10	N-ILE-LYS-C		406	CD1-LEU-LEU-CA		133	C-LYS-ILE-O		66	CE-MET-LYS-N		85	N-PHE-GLY-C		91	CG-PRO-LYS-C		80	OG-SER-MET-C		174	O-THR-LYS-CA
7	OXT-ALA-SER-CB		7	CB-ARG-HIS-C		143	C-ASN-LEU-O		150	CG-ASP-LEU-O		166	O-CYS-SER-OG		3	O-GLN-ILE-OXT		192	CD-GLU-ILE-N		146	N-GLY-TRP-CZ2		3	CG-HIS-ILE-CA		133	O-ILE-LYS-C		309	CD2-LEU-LEU-CA		2	CA-LYS-ILE-CB		118	CE-MET-LYS-NZ		10	N-PHE-GLY-N		42	CG-PRO-LYS-N		135	OG-SER-MET-N		175	O-THR-LYS-CB
9	CA-ALA-SER-N		42	CD-ARG-HIS-C		360	CB-ASN-LEU-O		247	N-ASP-LEU-O		174	SG-CYS-SER-OG		4	CA-GLN-LEU-C		18	CG-GLU-ILE-N		243	O-GLY-TRP-CZ2		35	ND1-HIS-ILE-CA		2	CB-ILE-LYS-CA		13	CG-LEU-LEU-CA		111	CA-LYS-ILE-CD1		229	CE-MET-LYS-O		389	N-PHE-GLY-O		131	CG-PRO-LYS-NZ		194	OG-SER-MET-O		343	O-THR-LYS-CD
52	C-ALA-SER-N		20	CG-ARG-HIS-C		487	CG-ASN-LEU-O		93	O-ASP-LEU-O		21	CB-CYS-THR-C		8	CB-GLN-LEU-C		7	C-GLU-ILE-N		237	CA-GLY-TRP-CZ3		19	NE2-HIS-ILE-CA		111	CD1-ILE-LYS-CA		11	N-LEU-LEU-CA		30	CA-LYS-ILE-CG1		9	CG-MET-LYS-CA		524	O-PHE-GLY-CA		426	CG-PRO-LYS-O		156	OG-SER-MET-SD		592	O-THR-LYS-CE
252	CB-ALA-SER-N		31	CZ-ARG-HIS-C		182	N-ASN-LEU-O		155	OD1-ASP-LEU-O		11	N-CYS-THR-C		26	CD-GLN-LEU-C		322	OE1-GLU-ILE-N		102	C-GLY-TRP-CZ3		94	O-HIS-ILE-CA		30	CG1-ILE-LYS-CA		693	O-LEU-LEU-CA		44	CA-LYS-ILE-CG2		25	CG-MET-LYS-CB		256	O-PHE-GLY-C		7	N-PRO-LYS-CB		4	C-SER-PHE-CA		183	O-THR-LYS-CG
11	N-ALA-SER-N		13	N-ARG-HIS-C		1389	ND2-ASN-LEU-O		203	OD2-ASP-LEU-O		58	O-CYS-THR-C		34	CG-GLN-LEU-C		411	OE2-GLU-ILE-N		116	N-GLY-TRP-CZ3		4	CB-HIS-ILE-CB		44	CG2-ILE-LYS-CA		4	OXT-LEU-LEU-CA		203	CA-LYS-ILE-O		34	CG-MET-LYS-CD		282	O-PHE-GLY-N		16	N-PRO-LYS-CD		32	C-SER-PHE-CB		112	O-THR-LYS-C
402	O-ALA-SER-N		52	NE-ARG-HIS-C		123	O-ASN-LEU-O		16	CB-ASP-LYS-C		42	SG-CYS-THR-C		408	NE2-GLN-LEU-C		140	O-GLU-ILE-N		145	O-GLY-TRP-CZ3		53	CD2-HIS-ILE-CB		203	O-ILE-LYS-CA		214	CB-LEU-LEU-CB		8	CB-LYS-ILE-CB		28	CG-MET-LYS-CE		246	O-PHE-GLY-O		20	N-PRO-LYS-CE		42	C-SER-PHE-CD1		288	O-THR-LYS-N
388	CA-ALA-SER-O		119	NH1-ARG-HIS-C		465	OD1-ASN-LEU-O		23	CG-ASP-LYS-C		8	CB-CYS-THR-CA		18	N-GLN-LEU-C		234	CA-GLU-ILE-O		10	CA-GLY-TRP-N		46	CE1-HIS-ILE-CB		8	CB-ILE-LYS-CB		1157	CD1-LEU-LEU-CB		222	CB-LYS-ILE-CD1		39	CG-MET-LYS-CG		8	OXT-PHE-GLY-CA		15	N-PRO-LYS-CG		47	C-SER-PHE-CD2		1299	O-THR-LYS-NZ
156	C-ALA-SER-O		158	NH2-ARG-HIS-C		3	CB-ASN-LEU-OXT		35	N-ASP-LYS-C		89	O-CYS-THR-CA		288	OE1-GLN-LEU-C		186	CB-GLU-ILE-O		18	C-GLY-TRP-N		9	CG-HIS-ILE-CB		222	CD1-ILE-LYS-CB		913	CD2-LEU-LEU-CB		76	CB-LYS-ILE-CG1		9	CG-MET-LYS-C		3	OXT-PHE-GLY-C		20	N-PRO-LYS-NZ		128	C-SER-PHE-CE1		143	O-THR-LYS-O
952	CB-ALA-SER-O		33	O-ARG-HIS-C		2	CG-ASN-LEU-OXT		71	O-ASP-LYS-C		16	SG-CYS-THR-CA		148	O-GLN-LEU-C		67	CD-GLU-ILE-O		5	N-GLY-TRP-N		44	ND1-HIS-ILE-CB		76	CG1-ILE-LYS-CB		117	CG-LEU-LEU-CB		99	CB-LYS-ILE-CG2		41	CG-MET-LYS-NZ		7	OXT-PHE-GLY-O		37	N-PRO-LYS-O		113	C-SER-PHE-CE2		101	OG1-THR-LYS-CA
462	N-ALA-SER-O		2	C-ARG-HIS-CA		11	ND2-ASN-LEU-OXT		64	OD1-ASP-LYS-C		7	CB-CYS-THR-CB		3	CB-GLN-LEU-CA		169	CG-GLU-ILE-O		114	O-GLY-TRP-N		51	NE2-HIS-ILE-CB		99	CG2-ILE-LYS-CB		26	N-LEU-LEU-CB		6	CB-LYS-ILE-C		59	CG-MET-LYS-O		7	C-PHE-HIS-CB		94	O-PRO-LYS-CA		15	C-SER-PHE-CG		189	OG1-THR-LYS-CB
224	O-ALA-SER-O		12	CD-ARG-HIS-CA		4	CA-ASN-LYS-C		149	OD2-ASP-LYS-C		8	N-CYS-THR-CB		19	CD-GLN-LEU-CA		176	C-GLU-ILE-O		248	CA-GLY-TRP-NE1		46	O-HIS-ILE-CB		6	C-ILE-LYS-CB		584	O-LEU-LEU-CB		4	CB-LYS-ILE-N		5	N-MET-LYS-CB		24	C-PHE-HIS-CD2		167	O-PRO-LYS-CB		126	C-SER-PHE-CZ		345	OG1-THR-LYS-CD
567	CA-ALA-SER-OG		24	CZ-ARG-HIS-CA		4	C-ASN-LYS-C		7	C-ASP-LYS-CA		75	O-CYS-THR-CB		16	CG-GLN-LEU-CA		144	N-GLU-ILE-O		165	C-GLY-TRP-NE1		61	CA-HIS-ILE-CD1		4	N-ILE-LYS-CB		2169	CD1-LEU-LEU-CD1		177	CB-LYS-ILE-O		6	N-MET-LYS-CE		45	C-PHE-HIS-CE1		262	O-PRO-LYS-CD		31	C-SER-PHE-N		619	OG1-THR-LYS-CE
517	C-ALA-SER-OG		21	NE-ARG-HIS-CA		24	CB-ASN-LYS-C		13	CB-ASP-LYS-CA		5	OXT-CYS-THR-CB		236	NE2-GLN-LEU-CA		106	OE1-GLU-ILE-O		147	N-GLY-TRP-NE1		162	CB-HIS-ILE-CD1		177	O-ILE-LYS-CB		3339	CD2-LEU-LEU-CD1		6	CD-LYS-ILE-CA		3	N-MET-LYS-CG		26	C-PHE-HIS-ND1		424	O-PRO-LYS-CE		166	C-SER-PHE-O		255	OG1-THR-LYS-CG
1102	CB-ALA-SER-OG		87	NH1-ARG-HIS-CA		21	CG-ASN-LYS-C		39	CG-ASP-LYS-CA		27	SG-CYS-THR-CB		389	OE1-GLN-LEU-CA		155	OE2-GLU-ILE-O		367	O-GLY-TRP-NE1		315	CD2-HIS-ILE-CD1		6	CA-ILE-LYS-CD		635	CG-LEU-LEU-CD1		18	CD-LYS-ILE-CB		8	N-MET-LYS-C		67	C-PHE-HIS-NE2		137	O-PRO-LYS-CG		40	CA-SER-PHE-CB		131	OG1-THR-LYS-C
548	N-ALA-SER-OG		102	NH2-ARG-HIS-CA		22	N-ASN-LYS-C		2	N-ASP-LYS-CA		24	CA-CYS-THR-CG2		206	O-GLN-LEU-CA		90	O-GLU-ILE-O		97	CA-GLY-TRP-O		320	CE1-HIS-ILE-CD1		18	CB-ILE-LYS-CD		518	N-LEU-LEU-CD1		190	CD-LYS-ILE-CD1		2	N-MET-LYS-N		65	C-PHE-HIS-O		33	O-PRO-LYS-C		147	CA-SER-PHE-CD1		121	OG1-THR-LYS-N
1147	O-ALA-SER-OG		73	O-ARG-HIS-CA		191	ND2-ASN-LYS-C		160	O-ASP-LYS-CA		27	CB-CYS-THR-CG2		46	CB-GLN-LEU-CB		6	CA-GLU-LEU-C		30	C-GLY-TRP-O		175	CG-HIS-ILE-CD1		190	CD1-ILE-LYS-CD		1324	O-LEU-LEU-CD1		63	CD-LYS-ILE-CG1		22	N-MET-LYS-NZ		9	CA-PHE-HIS-CB		172	O-PRO-LYS-N		112	CA-SER-PHE-CD2		1313	OG1-THR-LYS-NZ
10	OXT-ALA-SER-OG		8	CA-ARG-HIS-CB		75	O-ASN-LYS-C		147	OD1-ASP-LYS-CA		16	C-CYS-THR-CG2		108	CD-GLN-LEU-CB		16	CB-GLU-LEU-C		91	N-GLY-TRP-O		54	C-HIS-ILE-CD1		63	CG1-ILE-LYS-CD		2580	CD2-LEU-LEU-CD2		136	CD-LYS-ILE-CG2		84	N-MET-LYS-O		12	CA-PHE-HIS-CD2		852	O-PRO-LYS-NZ		148	CA-SER-PHE-CE1		349	OG1-THR-LYS-O
6	CA-ALA-SER-OXT		17	C-ARG-HIS-CB		193	OD1-ASN-LYS-C		282	OD2-ASP-LYS-CA		25	N-CYS-THR-CG2		49	CG-GLN-LEU-CB		23	CD-GLU-LEU-C		44	O-GLY-TRP-O		260	ND1-HIS-ILE-CD1		136	CG2-ILE-LYS-CD		826	CG-LEU-LEU-CD2		11	CD-LYS-ILE-C		98	O-MET-LYS-CA		25	CA-PHE-HIS-CE1		47	O-PRO-LYS-O		159	CA-SER-PHE-CE2		5	C-THR-MET-CB
4	CB-ALA-SER-OXT		20	CB-ARG-HIS-CB		15	CB-ASN-LYS-CA		9	CA-ASP-LYS-CB		104	O-CYS-THR-CG2		2	C-GLN-LEU-CB		34	CG-GLU-LEU-C		86	CA-GLY-TYR-C		303	NE2-HIS-ILE-CD1		11	C-ILE-LYS-CD		388	N-LEU-LEU-CD2		6	CD-LYS-ILE-N		73	O-MET-LYS-CB		5	CA-PHE-HIS-CG		7	OXT-PRO-LYS-CD		50	CA-SER-PHE-CG		91	C-THR-MET-CE
11	N-ALA-SER-OXT		66	CD-ARG-HIS-CB		47	CG-ASN-LYS-CA		41	C-ASP-LYS-CB		4	OXT-CYS-THR-CG2		285	NE2-GLN-LEU-CB		37	N-GLU-LEU-C		9	C-GLY-TYR-C		57	N-HIS-ILE-CD1		6	N-ILE-LYS-CD		1234	O-LEU-LEU-CD2		272	CD-LYS-ILE-O		109	O-MET-LYS-CD		22	CA-PHE-HIS-ND1		16	OXT-PRO-LYS-NZ		11	CA-SER-PHE-C		9	C-THR-MET-CG
7	CA-ALA-THR-C		31	CG-ARG-HIS-CB		6	N-ASN-LYS-CA		71	CB-ASP-LYS-CB		112	SG-CYS-THR-CG2		3	N-GLN-LEU-CB		193	OE1-GLU-LEU-C		70	N-GLY-TYR-C		197	O-HIS-ILE-CD1		272	O-ILE-LYS-CD		96	CG-LEU-LEU-CG		13	CE-LYS-ILE-CA		183	O-MET-LYS-CE		40	CA-PHE-HIS-NE2		51	C-PRO-MET-CE		134	CA-SER-PHE-CZ		12	C-THR-MET-N
5	C-ALA-THR-C		101	CZ-ARG-HIS-CB		179	ND2-ASN-LYS-CA		119	CG-ASP-LYS-CB		4	CB-CYS-THR-N		399	OE1-GLN-LEU-CB		385	OE2-GLU-LEU-C		85	O-GLY-TYR-C		6	CA-HIS-ILE-CG1		13	CA-ILE-LYS-CE		26	N-LEU-LEU-CG		6	CE-LYS-ILE-CB		86	O-MET-LYS-CG		111	CA-PHE-HIS-O		7	C-PRO-MET-CG		322	CA-SER-PHE-O		57	C-THR-MET-O
142	CB-ALA-THR-C		8	N-ARG-HIS-CB		121	O-ASN-LYS-CA		13	N-ASP-LYS-CB		20	C-CYS-THR-N		97	O-GLN-LEU-CB		201	O-GLU-LEU-C		41	CA-GLY-TYR-CA		56	CB-HIS-ILE-CG1		6	CB-ILE-LYS-CE		233	O-LEU-LEU-CG		145	CE-LYS-ILE-CD1		62	O-MET-LYS-C		7	CB-PHE-HIS-CA		54	C-PRO-MET-O		18	CB-SER-PHE-CA		44	C-THR-MET-SD
33	N-ALA-THR-C		96	NE-ARG-HIS-CB		320	OD1-ASN-LYS-CA		205	O-ASP-LYS-CB		123	O-CYS-THR-N		108	CA-GLN-LEU-CD1		16	CB-GLU-LEU-CA		11	C-GLY-TYR-CA		126	CD2-HIS-ILE-CG1		145	CD1-ILE-LYS-CE		16	N-LEU-LEU-N		47	CE-LYS-ILE-CG1		53	O-MET-LYS-N		35	CB-PHE-HIS-CB		11	C-PRO-MET-SD		157	CB-SER-PHE-CB		2	CA-THR-MET-CA
168	O-ALA-THR-C		223	NH1-ARG-HIS-CB		11	CA-ASN-LYS-CB		264	OD1-ASP-LYS-CB		4	OXT-CYS-THR-N		373	CB-GLN-LEU-CD1		56	CD-GLU-LEU-CA		4	N-GLY-TYR-CA		117	CE1-HIS-ILE-CG1		47	CG1-ILE-LYS-CE		1223	O-LEU-LEU-N		157	CE-LYS-ILE-CG2		323	O-MET-LYS-NZ		105	CB-PHE-HIS-CD2		2	CA-PRO-MET-CA		345	CB-SER-PHE-CD1		39	CA-THR-MET-CE
4	CA-ALA-THR-CA		254	NH2-ARG-HIS-CB		9	C-ASN-LYS-CB		335	OD2-ASP-LYS-CB		10	SG-CYS-THR-N		385	CD-GLN-LEU-CD1		26	CG-GLU-LEU-CA		196	O-GLY-TYR-CA		64	CG-HIS-ILE-CG1		157	CG2-ILE-LYS-CE		476	O-LEU-LEU-O		32	CE-LYS-ILE-C		30	O-MET-LYS-O		131	CB-PHE-HIS-CE1		14	CA-PRO-MET-CB		474	CB-SER-PHE-CD2		4	CA-THR-MET-CG
115	CB-ALA-THR-CA		148	O-ARG-HIS-CB		39	CB-ASN-LYS-CB		37	CA-ASP-LYS-CD		81	CA-CYS-THR-O		417	CG-GLN-LEU-CD1		401	OE1-GLU-LEU-CA		155	CA-GLY-TYR-CB		13	C-HIS-ILE-CG1		32	C-ILE-LYS-CE		20	CB-LEU-LYS-C		11	CE-LYS-ILE-N		45	SD-MET-LYS-CA		57	CB-PHE-HIS-CG		74	CA-PRO-MET-CE		477	CB-SER-PHE-CE1		5	CA-THR-MET-C
4	N-ALA-THR-CA		33	CA-ARG-HIS-CD2		129	CG-ASN-LYS-CB		39	C-ASP-LYS-CD		86	CB-CYS-THR-O		122	C-GLN-LEU-CD1		518	OE2-GLU-LEU-CA		57	C-GLY-TYR-CB		89	ND1-HIS-ILE-CG1		11	N-ILE-LYS-CE		137	CD1-LEU-LYS-C		510	CE-LYS-ILE-O		90	SD-MET-LYS-CB		4	CB-PHE-HIS-C		17	CA-PRO-MET-CG		579	CB-SER-PHE-CE2		2	CA-THR-MET-N
243	O-ALA-THR-CA		39	C-ARG-HIS-CD2		4	N-ASN-LYS-CB		173	CB-ASP-LYS-CD		33	C-CYS-THR-O		634	NE2-GLN-LEU-CD1		325	O-GLU-LEU-CA		79	N-GLY-TYR-CB		98	NE2-HIS-ILE-CG1		510	O-ILE-LYS-CE		131	CD2-LEU-LYS-C		2	CE-LYS-ILE-OXT		82	SD-MET-LYS-CD		104	CB-PHE-HIS-ND1		2	CA-PRO-MET-N		266	CB-SER-PHE-CG		85	CA-THR-MET-O
36	CA-ALA-THR-CB		85	CB-ARG-HIS-CD2		328	ND2-ASN-LYS-CB		399	CG-ASP-LYS-CD		135	N-CYS-THR-O		106	N-GLN-LEU-CD1		13	CA-GLU-LEU-CB		253	O-GLY-TYR-CB		10	N-HIS-ILE-CG1		2	OXT-ILE-LYS-CE		9	CG-LEU-LYS-C		8	CG-LYS-ILE-CA		94	SD-MET-LYS-CE		140	CB-PHE-HIS-NE2		76	CA-PRO-MET-O		41	CB-SER-PHE-C		56	CA-THR-MET-SD
20	C-ALA-THR-CB		212	CD-ARG-HIS-CD2		144	O-ASN-LYS-CB		22	N-ASP-LYS-CD		67	O-CYS-THR-O		757	OE1-GLN-LEU-CD1		79	CB-GLU-LEU-CB		323	CA-GLY-TYR-CD1		100	O-HIS-ILE-CG1		8	CA-ILE-LYS-CG		32	N-LEU-LYS-C		12	CG-LYS-ILE-CB		106	SD-MET-LYS-CG		21	CB-PHE-HIS-N		63	CA-PRO-MET-SD		513	CB-SER-PHE-CZ		3	CB-THR-MET-CA
186	CB-ALA-THR-CB		126	CG-ARG-HIS-CD2		378	OD1-ASN-LYS-CB		416	O-ASP-LYS-CD		69	SG-CYS-THR-O		354	O-GLN-LEU-CD1		215	CD-GLU-LEU-CB		91	C-GLY-TYR-CD1		13	CA-HIS-ILE-CG2		12	CB-ILE-LYS-CG		130	O-LEU-LYS-C		193	CG-LYS-ILE-CD1		23	SD-MET-LYS-C		94	CB-PHE-HIS-O		9	CB-PRO-MET-CA		56	CB-SER-PHE-N		7	CB-THR-MET-CB
56	N-ALA-THR-CB		313	CZ-ARG-HIS-CD2		27	CA-ASN-LYS-CD		955	OD1-ASP-LYS-CD		36	CA-CYS-THR-OG1		117	CA-GLN-LEU-CD2		109	CG-GLU-LEU-CB		123	N-GLY-TYR-CD1		58	CB-HIS-ILE-CG2		193	CD1-ILE-LYS-CG		5	CB-LEU-LYS-CA		66	CG-LYS-ILE-CG1		42	SD-MET-LYS-N		20	CD1-PHE-HIS-CA		46	CB-PRO-MET-CB		400	CB-SER-PHE-O		118	CB-THR-MET-CE
351	O-ALA-THR-CB		21	N-ARG-HIS-CD2		51	C-ASN-LYS-CD		1356	OD2-ASP-LYS-CD		82	CB-CYS-THR-OG1		349	CB-GLN-LEU-CD2		14	C-GLU-LEU-CB		277	O-GLY-TYR-CD1		166	CD2-HIS-ILE-CG2		66	CG1-ILE-LYS-CG		137	CD1-LEU-LYS-CA		114	CG-LYS-ILE-CG2		140	SD-MET-LYS-NZ		124	CD1-PHE-HIS-CB		238	CB-PRO-MET-CE		15	CB-SER-PHE-OXT		12	CB-THR-MET-CG
193	CA-ALA-THR-CG2		261	NE-ARG-HIS-CD2		63	CB-ASN-LYS-CD		68	CA-ASP-LYS-CE		41	C-CYS-THR-OG1		511	CD-GLN-LEU-CD2		4	N-GLU-LEU-CB		307	CA-GLY-TYR-CD2		255	CE1-HIS-ILE-CG2		114	CG2-ILE-LYS-CG		132	CD2-LEU-LYS-CA		18	CG-LYS-ILE-C		66	SD-MET-LYS-O		149	CD1-PHE-HIS-CD2		57	CB-PRO-MET-CG		4	N-SER-PHE-CA		7	CB-THR-MET-C
190	C-ALA-THR-CG2		348	NH1-ARG-HIS-CD2		142	CG-ASN-LYS-CD		59	C-ASP-LYS-CE		57	N-CYS-THR-OG1		414	CG-GLN-LEU-CD2		540	OE1-GLU-LEU-CB		158	C-GLY-TYR-CD2		88	CG-HIS-ILE-CG2		18	C-ILE-LYS-CG		3	CG-LEU-LYS-CA		4	CG-LYS-ILE-N		109	CE-MET-MET-C		190	CD1-PHE-HIS-CE1		15	CB-PRO-MET-C		45	N-SER-PHE-CB		8	CB-THR-MET-N
990	CB-ALA-THR-CG2		425	NH2-ARG-HIS-CD2		14	N-ASN-LYS-CD		191	CB-ASP-LYS-CE		88	O-CYS-THR-OG1		120	C-GLN-LEU-CD2		614	OE2-GLU-LEU-CB		163	N-GLY-TYR-CD2		24	C-HIS-ILE-CG2		4	N-ILE-LYS-CG		4	N-LEU-LYS-CA		156	CG-LYS-ILE-O		11	CG-MET-MET-C		115	CD1-PHE-HIS-CG		16	CB-PRO-MET-N		85	N-SER-PHE-CD1		99	CB-THR-MET-O
236	N-ALA-THR-CG2		149	O-ARG-HIS-CD2		303	ND2-ASN-LYS-CD		846	CG-ASP-LYS-CE		11	OXT-CYS-THR-OG1		744	NE2-GLN-LEU-CD2		274	O-GLU-LEU-CB		294	O-GLY-TYR-CD2		171	ND1-HIS-ILE-CG2		156	O-ILE-LYS-CG		211	O-LEU-LYS-CA		131	N-LYS-ILE-CD1		5	C-MET-MET-C		28	CD1-PHE-HIS-C		137	CB-PRO-MET-O		87	N-SER-PHE-CD2		71	CB-THR-MET-SD
734	O-ALA-THR-CG2		55	CA-ARG-HIS-CE1		340	O-ASN-LYS-CD		51	N-ASP-LYS-CE		88	SG-CYS-THR-OG1		123	N-GLN-LEU-CD2		3	OXT-GLU-LEU-CB		537	CA-GLY-TYR-CE1		221	NE2-HIS-ILE-CG2		131	CD1-ILE-LYS-N		6	CA-LEU-LYS-CB		12	N-LYS-ILE-CG1		20	N-MET-MET-C		136	CD1-PHE-HIS-ND1		207	CB-PRO-MET-SD		177	N-SER-PHE-CE1		29	CG2-THR-MET-CA
9	CA-ALA-THR-N		66	C-ARG-HIS-CE1		497	OD1-ASN-LYS-CD		729	O-ASP-LYS-CE		15	O-CYS-TRP-C		783	OE1-GLN-LEU-CD2		236	CA-GLU-LEU-CD1		192	C-GLY-TYR-CE1		20	N-HIS-ILE-CG2		12	CG1-ILE-LYS-N		20	CB-LEU-LYS-CB		34	N-LYS-ILE-CG2		54	O-MET-MET-C		159	CD1-PHE-HIS-NE2		10	CD-PRO-MET-CA		188	N-SER-PHE-CE2		66	CG2-THR-MET-CB
22	C-ALA-THR-N		129	CB-ARG-HIS-CE1		2	OXT-ASN-LYS-CD		2215	OD1-ASP-LYS-CE		8	SG-CYS-TRP-C		378	O-GLN-LEU-CD2		458	CB-GLU-LEU-CD1		250	N-GLY-TYR-CE1		113	O-HIS-ILE-CG2		34	CG2-ILE-LYS-N		306	CD1-LEU-LYS-CB		23	N-LYS-ILE-C		24	SD-MET-MET-C		28	CD1-PHE-HIS-N		22	CD-PRO-MET-CB		7	N-SER-PHE-CG		372	CG2-THR-MET-CE
143	CB-ALA-THR-N		306	CD-ARG-HIS-CE1		23	CA-ASN-LYS-CE		2849	OD2-ASP-LYS-CE		3	CB-CYS-TRP-CA		3	CA-GLN-LEU-CG		492	CD-GLU-LEU-CD1		462	O-GLY-TYR-CE1		12	CB-HIS-ILE-N		23	C-ILE-LYS-N		337	CD2-LEU-LYS-CB		256	N-LYS-ILE-O		6	CA-MET-MET-CA		90	CD1-PHE-HIS-O		155	CD-PRO-MET-CE		27	N-SER-PHE-C		134	CG2-THR-MET-CG
341	O-ALA-THR-N		184	CG-ARG-HIS-CE1		73	C-ASN-LYS-CE		20	CA-ASP-LYS-CG		20	O-CYS-TRP-CA		36	CB-GLN-LEU-CG		763	CG-GLU-LEU-CD1		515	CA-GLY-TYR-CE2		23	CD2-HIS-ILE-N		256	O-ILE-LYS-N		37	CG-LEU-LYS-CB		27	NZ-LYS-ILE-CA		20	CB-MET-MET-CA		15	CD2-PHE-HIS-CA		54	CD-PRO-MET-CG		152	N-SER-PHE-CZ		28	CG2-THR-MET-C
379	CA-ALA-THR-O		429	CZ-ARG-HIS-CE1		63	CB-ASN-LYS-CE		35	C-ASP-LYS-CG		4	SG-CYS-TRP-CA		120	CD-GLN-LEU-CG		148	C-GLU-LEU-CD1		199	C-GLY-TYR-CE2		39	CE1-HIS-ILE-N		27	CA-ILE-LYS-NZ		7	C-LEU-LYS-CB		16	NZ-LYS-ILE-CB		61	CE-MET-MET-CA		108	CD2-PHE-HIS-CB		4	CD-PRO-MET-C		3	N-SER-PHE-N		42	CG2-THR-MET-N
250	C-ALA-THR-O		67	N-ARG-HIS-CE1		181	CG-ASN-LYS-CE		104	CB-ASP-LYS-CG		16	CB-CYS-TRP-CB		77	CG-GLN-LEU-CG		196	N-GLU-LEU-CD1		245	N-GLY-TYR-CE2		16	CG-HIS-ILE-N		16	CB-ILE-LYS-NZ		182	O-LEU-LYS-CB		135	NZ-LYS-ILE-CD1		7	CG-MET-MET-CA		210	CD2-PHE-HIS-CD2		10	CD-PRO-MET-N		360	N-SER-PHE-O		108	CG2-THR-MET-O
676	CB-ALA-THR-O		367	NE-ARG-HIS-CE1		12	N-ASN-LYS-CE		142	CG-ASP-LYS-CG		31	O-CYS-TRP-CB		6	C-GLN-LEU-CG		715	OE1-GLU-LEU-CD1		408	O-GLY-TYR-CE2		11	C-HIS-ILE-N		135	CD1-ILE-LYS-NZ		19	CA-LEU-LYS-CD		44	NZ-LYS-ILE-CG1		10	N-MET-MET-CA		194	CD2-PHE-HIS-CE1		83	CD-PRO-MET-O		222	O-SER-PHE-CA		192	CG2-THR-MET-SD
348	N-ALA-THR-O		511	NH1-ARG-HIS-CE1		366	ND2-ASN-LYS-CE		7	N-ASP-LYS-CG		20	SG-CYS-TRP-CB		235	NE2-GLN-LEU-CG		693	OE2-GLU-LEU-CD1		10	OXT-GLY-TYR-CE2		35	ND1-HIS-ILE-N		44	CG1-ILE-LYS-NZ		47	CB-LEU-LYS-CD		125	NZ-LYS-ILE-CG2		103	O-MET-MET-CA		92	CD2-PHE-HIS-CG		155	CD-PRO-MET-SD		227	O-SER-PHE-CB		5	N-THR-MET-CB
250	O-ALA-THR-O		635	NH2-ARG-HIS-CE1		522	O-ASN-LYS-CE		240	O-ASP-LYS-CG		14	CA-CYS-TRP-CD1		283	OE1-GLN-LEU-CG		519	O-GLU-LEU-CD1		145	CA-GLY-TYR-CG		24	NE2-HIS-ILE-N		125	CG2-ILE-LYS-NZ		259	CD1-LEU-LYS-CD		186	NZ-LYS-ILE-C		54	SD-MET-MET-CA		30	CD2-PHE-HIS-C		15	CG-PRO-MET-CA		240	O-SER-PHE-CD1		49	N-THR-MET-CE
371	CA-ALA-THR-OG1		271	O-ARG-HIS-CE1		864	OD1-ASN-LYS-CE		345	OD1-ASP-LYS-CG		41	CB-CYS-TRP-CD1		47	O-GLN-LEU-CG		159	CA-GLU-LEU-CD2		46	C-GLY-TYR-CG		108	O-HIS-ILE-N		186	C-ILE-LYS-NZ		280	CD2-LEU-LYS-CD		29	NZ-LYS-ILE-N		46	CB-MET-MET-CB		152	CD2-PHE-HIS-ND1		32	CG-PRO-MET-CB		191	O-SER-PHE-CD2		3	N-THR-MET-CG
263	C-ALA-THR-OG1		8	CA-ARG-HIS-CG		2	OXT-ASN-LYS-CE		430	OD2-ASP-LYS-CG		5	C-CYS-TRP-CD1		7	CB-GLN-LEU-N		495	CB-GLU-LEU-CD2		53	N-GLY-TYR-CG		117	CA-HIS-ILE-O		29	N-ILE-LYS-NZ		19	CG-LEU-LYS-CD		919	NZ-LYS-ILE-O		246	CE-MET-MET-CB		159	CD2-PHE-HIS-NE2		246	CG-PRO-MET-CE		366	O-SER-PHE-CE1		12	N-THR-MET-C
848	CB-ALA-THR-OG1		13	C-ARG-HIS-CG		21	CA-ASN-LYS-CG		9	CA-ASP-LYS-N		3	N-CYS-TRP-CD1		182	CD-GLN-LEU-N		537	CD-GLU-LEU-CD2		102	O-GLY-TYR-CG		118	CB-HIS-ILE-O		919	O-ILE-LYS-NZ		53	C-LEU-LYS-CD		5	NZ-LYS-ILE-OXT		64	CG-MET-MET-CB		10	CD2-PHE-HIS-N		93	CG-PRO-MET-CG		389	O-SER-PHE-CE2		94	N-THR-MET-O
304	N-ALA-THR-OG1		33	CB-ARG-HIS-CG		30	C-ASN-LYS-CG		36	C-ASP-LYS-N		17	O-CYS-TRP-CD1		20	CG-GLN-LEU-N		709	CG-GLU-LEU-CD2		466	CA-GLY-TYR-CZ		125	CD2-HIS-ILE-O		5	OXT-ILE-LYS-NZ		12	N-LEU-LYS-CD		237	O-LYS-ILE-CA		12	N-MET-MET-CB		72	CD2-PHE-HIS-O		25	CG-PRO-MET-C		66	O-SER-PHE-CG		69	N-THR-MET-SD
683	O-ALA-THR-OG1		103	CD-ARG-HIS-CG		36	CB-ASN-LYS-CG		29	CB-ASP-LYS-N		15	SG-CYS-TRP-CD1		38	C-GLN-LEU-N		136	C-GLU-LEU-CD2		147	C-GLY-TYR-CZ		216	CE1-HIS-ILE-O		237	CA-ILE-LYS-O		571	O-LEU-LYS-CD		88	O-LYS-ILE-CB		104	O-MET-MET-CB		41	CE1-PHE-HIS-CA		18	CG-PRO-MET-N		115	O-SER-PHE-C		58	O-THR-MET-CA
27	CB-ALA-TRP-C		78	CG-ARG-HIS-CG		106	CG-ASN-LYS-CG		216	CG-ASP-LYS-N		8	CA-CYS-TRP-CD2		220	NE2-GLN-LEU-N		155	N-GLU-LEU-CD2		249	N-GLY-TYR-CZ		55	CG-HIS-ILE-O		88	CB-ILE-LYS-O		8	OXT-LEU-LYS-CD		276	O-LYS-ILE-CD1		124	SD-MET-MET-CB		180	CE1-PHE-HIS-CB		151	CG-PRO-MET-O		441	O-SER-PHE-CZ		66	O-THR-MET-CB
10	N-ALA-TRP-C		201	CZ-ARG-HIS-CG		9	N-ASN-LYS-CG		344	O-ASP-LYS-N		38	CB-CYS-TRP-CD2		2	N-GLN-LEU-N		730	OE1-GLU-LEU-CD2		386	O-GLY-TYR-CZ		60	C-HIS-ILE-O		276	CD1-ILE-LYS-O		32	CA-LEU-LYS-CE		133	O-LYS-ILE-CG1		478	CE-MET-MET-CE		258	CE1-PHE-HIS-CD2		221	CG-PRO-MET-SD		230	O-SER-PHE-N		253	O-THR-MET-CE
23	O-ALA-TRP-C		5	N-ARG-HIS-CG		236	ND2-ASN-LYS-CG		276	OD1-ASP-LYS-N		11	SG-CYS-TRP-CD2		564	OE1-GLN-LEU-N		709	OE2-GLU-LEU-CD2		8	OXT-GLY-TYR-CZ		127	ND1-HIS-ILE-O		133	CG1-ILE-LYS-O		34	CB-LEU-LYS-CE		255	O-LYS-ILE-CG2		318	CG-MET-MET-CE		330	CE1-PHE-HIS-CE1		3	N-PRO-MET-CB		120	O-SER-PHE-O		79	O-THR-MET-CG
31	CB-ALA-TRP-CA		175	NE-ARG-HIS-CG		139	O-ASN-LYS-CG		498	OD2-ASP-LYS-N		37	CA-CYS-TRP-CE2		221	O-GLN-LEU-N		503	O-GLU-LEU-CD2		62	CA-GLY-TYR-N		230	NE2-HIS-ILE-O		255	CG2-ILE-LYS-O		229	CD1-LEU-LYS-CE		157	O-LYS-ILE-C		72	N-MET-MET-CE		172	CE1-PHE-HIS-CG		90	N-PRO-MET-CE		201	OG-SER-PHE-CA		37	O-THR-MET-C
82	O-ALA-TRP-CA		271	NH1-ARG-HIS-CG		323	OD1-ASN-LYS-CG		199	CA-ASP-LYS-NZ		35	CB-CYS-TRP-CE2		252	CA-GLN-LEU-O		6	CA-GLU-LEU-CG		60	C-GLY-TYR-N		107	N-HIS-ILE-O		157	C-ILE-LYS-O		263	CD2-LEU-LYS-CE		221	O-LYS-ILE-N		268	O-MET-MET-CE		52	CE1-PHE-HIS-C		13	N-PRO-MET-CG		415	OG-SER-PHE-CB		138	O-THR-MET-N
15	CA-ALA-TRP-CB		311	NH2-ARG-HIS-CG		17	C-ASN-LYS-N		377	C-ASP-LYS-NZ		14	N-CYS-TRP-CE2		170	CB-GLN-LEU-O		42	CB-GLU-LEU-CG		58	N-GLY-TYR-N		75	O-HIS-ILE-O		221	N-ILE-LYS-O		27	CG-LEU-LYS-CE		132	O-LYS-ILE-O		507	SD-MET-MET-CE		244	CE1-PHE-HIS-ND1		22	N-PRO-MET-O		359	OG-SER-PHE-CD1		58	O-THR-MET-O
12	C-ALA-TRP-CB		84	O-ARG-HIS-CG		16	CB-ASN-LYS-N		590	CB-ASP-LYS-NZ		18	O-CYS-TRP-CE2		457	CD-GLN-LEU-O		74	CD-GLU-LEU-CG		347	O-GLY-TYR-N		2	CD2-HIS-ILE-OXT		132	O-ILE-LYS-O		68	C-LEU-LYS-CE		2	OXT-LYS-ILE-CA		114	CG-MET-MET-CG		226	CE1-PHE-HIS-NE2		51	N-PRO-MET-SD		282	OG-SER-PHE-CD2		109	O-THR-MET-SD
108	CB-ALA-TRP-CB		5	CA-ARG-HIS-N		100	CG-ASN-LYS-N		3206	CG-ASP-LYS-NZ		13	SG-CYS-TRP-CE2		359	CG-GLN-LEU-O		71	CG-GLU-LEU-CG		508	CA-GLY-TYR-O		8	CE1-HIS-ILE-OXT		2	CA-ILE-LYS-OXT		21	N-LEU-LYS-CE		3	OXT-LYS-ILE-C		11	N-MET-MET-CG		59	CE1-PHE-HIS-N		68	O-PRO-MET-CA		489	OG-SER-PHE-CE1		43	OG1-THR-MET-CA
15	N-ALA-TRP-CB		8	C-ARG-HIS-N		133	ND2-ASN-LYS-N		120	N-ASP-LYS-NZ		7	CA-CYS-TRP-CE3		193	C-GLN-LEU-O		10	C-GLU-LEU-CG		140	C-GLY-TYR-O		2	ND1-HIS-ILE-OXT		3	C-ILE-LYS-OXT		841	O-LEU-LYS-CE		20	C-LYS-LEU-CB		130	O-MET-MET-CG		112	CE1-PHE-HIS-O		64	O-PRO-MET-CB		412	OG-SER-PHE-CE2		118	OG1-THR-MET-CB
84	O-ALA-TRP-CB		3	CB-ARG-HIS-N		158	O-ASN-LYS-N		1538	O-ASP-LYS-NZ		19	CB-CYS-TRP-CE3		1331	NE2-GLN-LEU-O		8	N-GLU-LEU-CG		390	N-GLY-TYR-O		4	NE2-HIS-ILE-OXT		63	CD1-ILE-MET-C		12	OXT-LEU-LYS-CE		137	C-LYS-LEU-CD1		234	SD-MET-MET-CG		68	CE2-PHE-HIS-CA		157	O-PRO-MET-CE		143	OG-SER-PHE-CG		292	OG1-THR-MET-CE
44	CA-ALA-TRP-CD1		9	CD-ARG-HIS-N		295	OD1-ASN-LYS-N		4822	OD1-ASP-LYS-NZ		2	C-CYS-TRP-CE3		158	N-GLN-LEU-O		244	OE1-GLU-LEU-CG		172	O-GLY-TYR-O		4	CA-HIS-LEU-C		12	CG2-ILE-MET-C		7	CA-LEU-LYS-CG		131	C-LYS-LEU-CD2		8	N-MET-MET-N		213	CE2-PHE-HIS-CB		112	O-PRO-MET-CG		213	OG-SER-PHE-C		160	OG1-THR-MET-CG
56	C-ALA-TRP-CD1		16	CZ-ARG-HIS-N		115	CA-ASN-LYS-NZ		6037	OD2-ASP-LYS-NZ		2	N-CYS-TRP-CE3		402	OE1-GLN-LEU-O		243	OE2-GLU-LEU-CG		1213	CA-GLY-TYR-OH		16	CB-HIS-LEU-C		3	N-ILE-MET-C		22	CB-LEU-LYS-CG		9	C-LYS-LEU-CG		216	O-MET-MET-N		238	CE2-PHE-HIS-CD2		43	O-PRO-MET-C		452	OG-SER-PHE-CZ		30	OG1-THR-MET-C
162	CB-ALA-TRP-CD1		13	NE-ARG-HIS-N		256	C-ASN-LYS-NZ		7	OXT-ASP-LYS-NZ		13	O-CYS-TRP-CE3		109	O-GLN-LEU-O		94	O-GLU-LEU-CG		737	C-GLY-TYR-OH		83	CD2-HIS-LEU-C		38	O-ILE-MET-C		328	CD1-LEU-LYS-CG		32	C-LYS-LEU-N		24	SD-MET-MET-N		268	CE2-PHE-HIS-CE1		26	O-PRO-MET-N		269	OG-SER-PHE-N		45	OG1-THR-MET-N
39	N-ALA-TRP-CD1		71	NH1-ARG-HIS-N		163	CB-ASN-LYS-NZ		158	CA-ASP-LYS-O		17	SG-CYS-TRP-CE3		22	CA-GLN-LYS-C		5	CA-GLU-LEU-N		741	N-GLY-TYR-OH		85	CE1-HIS-LEU-C		32	CD1-ILE-MET-CA		325	CD2-LEU-LYS-CG		130	C-LYS-LEU-O		93	O-MET-MET-O		140	CE2-PHE-HIS-CG		32	O-PRO-MET-O		516	OG-SER-PHE-O		188	OG1-THR-MET-O
161	O-ALA-TRP-CD1		60	NH2-ARG-HIS-N		528	CG-ASN-LYS-NZ		84	C-ASP-LYS-O		10	CA-CYS-TRP-CG		3	CB-GLN-LYS-C		27	CB-GLU-LEU-N		963	O-GLY-TYR-OH		12	CG-HIS-LEU-C		5	CG1-ILE-MET-CA		49	CG-LEU-LYS-CG		5	CA-LYS-LEU-CB		77	SD-MET-MET-O		77	CE2-PHE-HIS-C		73	O-PRO-MET-SD		17	OG-SER-PHE-OXT		171	OG1-THR-MET-SD
50	CA-ALA-TRP-CD2		93	O-ARG-HIS-N		55	N-ASN-LYS-NZ		202	CB-ASP-LYS-O		22	CB-CYS-TRP-CG		10	CD-GLN-LYS-C		452	CD-GLU-LEU-N		12	OXT-GLY-TYR-OH		60	ND1-HIS-LEU-C		17	CG2-ILE-MET-CA		28	C-LEU-LYS-CG		137	CA-LYS-LEU-CD1		209	SD-MET-MET-SD		223	CE2-PHE-HIS-ND1		15	C-PRO-PHE-CB		3	C-SER-PRO-CA		5	C-THR-PHE-CA
7	C-ALA-TRP-CD2		28	CA-ARG-HIS-ND1		519	ND2-ASN-LYS-NZ		96	CG-ASP-LYS-O		12	SG-CYS-TRP-CG		8	CG-GLN-LYS-C		60	CG-GLU-LEU-N		67	CA-GLY-VAL-C		153	NE2-HIS-LEU-C		61	O-ILE-MET-CA		3	N-LEU-LYS-CG		132	CA-LYS-LEU-CD2		43	CE-MET-PHE-C		203	CE2-PHE-HIS-NE2		34	C-PRO-PHE-CD1		78	C-SER-PRO-CB		24	C-THR-PHE-CB
146	CB-ALA-TRP-CD2		30	C-ARG-HIS-ND1		980	O-ASN-LYS-NZ		297	N-ASP-LYS-O		15	CA-CYS-TRP-CH2		193	NE2-GLN-LYS-C		53	C-GLU-LEU-N		12	C-GLY-VAL-C		8	N-HIS-LEU-C		13	CA-ILE-MET-CB		310	O-LEU-LYS-CG		3	CA-LYS-LEU-CG		13	CG-MET-PHE-C		59	CE2-PHE-HIS-N		30	C-PRO-PHE-CD2		46	C-SER-PRO-CD		62	C-THR-PHE-CD1
28	N-ALA-TRP-CD2		92	CB-ARG-HIS-ND1		1590	OD1-ASN-LYS-NZ		120	O-ASP-LYS-O		27	CB-CYS-TRP-CH2		8	N-GLN-LYS-C		6	N-GLU-LEU-N		129	N-GLY-VAL-C		95	O-HIS-LEU-C		18	CB-ILE-MET-CB		2	CB-LEU-LYS-N		4	CA-LYS-LEU-N		9	N-MET-PHE-C		114	CE2-PHE-HIS-O		58	C-PRO-PHE-CE1		90	C-SER-PRO-CG		42	C-THR-PHE-CD2
16	O-ALA-TRP-CD2		253	CD-ARG-HIS-ND1		6	OXT-ASN-LYS-NZ		114	OD1-ASP-LYS-O		7	C-CYS-TRP-CH2		222	OE1-GLN-LYS-C		765	OE1-GLU-LEU-N		226	O-GLY-VAL-C		11	CB-HIS-LEU-CA		95	CD1-ILE-MET-CB		135	CD1-LEU-LYS-N		211	CA-LYS-LEU-O		36	O-MET-PHE-C		9	CG-PHE-HIS-CA		62	C-PRO-PHE-CE2		2	C-SER-PRO-C		75	C-THR-PHE-CE1
77	CA-ALA-TRP-CE2		147	CG-ARG-HIS-ND1		101	CA-ASN-LYS-O		129	OD2-ASP-LYS-O		21	N-CYS-TRP-CH2		85	O-GLN-LYS-C		874	OE2-GLU-LEU-N		18	CA-GLY-VAL-CA		46	CD2-HIS-LEU-CA		37	CG1-ILE-MET-CB		137	CD2-LEU-LYS-N		6	CB-LYS-LEU-CA		29	SD-MET-PHE-C		48	CG-PHE-HIS-CB		100	C-PRO-PHE-CZ		113	C-SER-PRO-O		94	C-THR-PHE-CE2
19	C-ALA-TRP-CE2		302	CZ-ARG-HIS-ND1		69	C-ASN-LYS-O		4	N-ASP-LYS-OXT		15	O-CYS-TRP-CH2		39	CD-GLN-LYS-CA		403	O-GLU-LEU-N		17	C-GLY-VAL-CA		57	CE1-HIS-LEU-CA		58	CG2-ILE-MET-CB		23	C-LEU-LYS-N		20	CB-LYS-LEU-CB		47	CE-MET-PHE-CA		94	CG-PHE-HIS-CD2		6	C-PRO-PHE-N		16	CA-SER-PRO-CA		17	C-THR-PHE-CG
215	CB-ALA-TRP-CE2		40	N-ARG-HIS-ND1		226	CB-ASN-LYS-O		2	OD1-ASP-LYS-OXT		40	SG-CYS-TRP-CH2		9	CG-GLN-LYS-CA		312	CA-GLU-LEU-O		9	N-GLY-VAL-CA		7	CG-HIS-LEU-CA		5	N-ILE-MET-CB		214	O-LEU-LYS-N		306	CB-LYS-LEU-CD1		5	CG-MET-PHE-CA		102	CG-PHE-HIS-CE1		68	C-PRO-PHE-O		70	CA-SER-PRO-CB		4	C-THR-PHE-C
32	N-ALA-TRP-CE2		291	NE-ARG-HIS-ND1		237	CG-ASN-LYS-O		6	N-ASP-MET-C		29	CA-CYS-TRP-CZ2		2	C-GLN-LYS-CA		259	CB-GLU-LEU-O		411	O-GLY-VAL-CA		31	ND1-HIS-LEU-CA		58	O-ILE-MET-CB		63	CA-LEU-LYS-NZ		337	CB-LYS-LEU-CD2		70	O-MET-PHE-CA		89	CG-PHE-HIS-CG		18	C-PRO-PHE-OXT		51	CA-SER-PRO-CD		125	C-THR-PHE-CZ
85	O-ALA-TRP-CE2		429	NH1-ARG-HIS-ND1		164	N-ASN-LYS-O		34	O-ASP-MET-C		19	CB-CYS-TRP-CZ2		159	NE2-GLN-LYS-CA		132	CD-GLU-LEU-O		56	CA-GLY-VAL-CB		52	NE2-HIS-LEU-CA		61	CA-ILE-MET-CE		47	CB-LEU-LYS-NZ		37	CB-LYS-LEU-CG		30	SD-MET-PHE-CA		96	CG-PHE-HIS-ND1		3	CA-PRO-PHE-CA		105	CA-SER-PRO-CG		5	C-THR-PHE-N
52	CA-ALA-TRP-CE3		457	NH2-ARG-HIS-ND1		640	ND2-ASN-LYS-O		36	OD1-ASP-MET-C		33	N-CYS-TRP-CZ2		312	OE1-GLN-LYS-CA		246	CG-GLU-LEU-O		36	C-GLY-VAL-CB		130	O-HIS-LEU-CA		64	CB-ILE-MET-CE		228	CD1-LEU-LYS-NZ		7	CB-LYS-LEU-C		22	CB-MET-PHE-CB		73	CG-PHE-HIS-NE2		28	CA-PRO-PHE-CB		11	CA-SER-PRO-C		116	C-THR-PHE-O
38	C-ALA-TRP-CE3		156	O-ARG-HIS-ND1		102	O-ASN-LYS-O		74	OD2-ASP-MET-C		22	O-CYS-TRP-CZ2		116	O-GLN-LYS-CA		171	C-GLU-LEU-O		28	N-GLY-VAL-CB		4	CA-HIS-LEU-CB		373	CD1-ILE-MET-CE		195	CD2-LEU-LYS-NZ		182	CB-LYS-LEU-O		150	CE-MET-PHE-CB		29	CG-PHE-HIS-O		83	CA-PRO-PHE-CD1		234	CA-SER-PRO-O		29	CA-THR-PHE-CB
204	CB-ALA-TRP-CE3		68	CA-ARG-HIS-NE2		216	OD1-ASN-LYS-O		4	CB-ASP-MET-CA		43	SG-CYS-TRP-CZ2		10	CA-GLN-LYS-CB		366	N-GLU-LEU-O		304	O-GLY-VAL-CB		47	CB-HIS-LEU-CB		170	CG1-ILE-MET-CE		39	CG-LEU-LYS-NZ		19	CD-LYS-LEU-CA		51	CG-MET-PHE-CB		66	CZ-PHE-HIS-CA		126	CA-PRO-PHE-CD2		110	CB-SER-PRO-CA		51	CA-THR-PHE-CD1
58	N-ALA-TRP-CE3		78	C-ARG-HIS-NE2		7	C-ASN-LYS-OXT		25	CG-ASP-MET-CA		5	CA-CYS-TRP-CZ3		27	CB-GLN-LYS-CB		148	OE1-GLU-LEU-O		502	CA-GLY-VAL-CG1		107	CD2-HIS-LEU-CB		320	CG2-ILE-MET-CE		343	C-LEU-LYS-NZ		47	CD-LYS-LEU-CB		4	N-MET-PHE-CB		217	CZ-PHE-HIS-CB		156	CA-PRO-PHE-CE1		376	CB-SER-PRO-CB		32	CA-THR-PHE-CD2
61	O-ALA-TRP-CE3		102	CB-ARG-HIS-NE2		3	N-ASN-LYS-OXT		59	O-ASP-MET-CA		32	CB-CYS-TRP-CZ3		105	CD-GLN-LYS-CB		274	OE2-GLU-LEU-O		208	C-GLY-VAL-CG1		126	CE1-HIS-LEU-CB		48	C-ILE-MET-CE		51	N-LEU-LYS-NZ		259	CD-LYS-LEU-CD1		66	O-MET-PHE-CB		247	CZ-PHE-HIS-CD2		129	CA-PRO-PHE-CE2		230	CB-SER-PRO-CD		62	CA-THR-PHE-CE1
25	CA-ALA-TRP-CG		259	CD-ARG-HIS-NE2		8	ND2-ASN-LYS-OXT		62	OD1-ASP-MET-CA		5	C-CYS-TRP-CZ3		55	CG-GLN-LYS-CB		165	O-GLU-LEU-O		228	N-GLY-VAL-CG1		60	CG-HIS-LEU-CB		42	N-ILE-MET-CE		1596	O-LEU-LYS-NZ		280	CD-LYS-LEU-CD2		146	SD-MET-PHE-CB		281	CZ-PHE-HIS-CE1		56	CA-PRO-PHE-CG		431	CB-SER-PRO-CG		72	CA-THR-PHE-CE2
101	CB-ALA-TRP-CG		167	CG-ARG-HIS-NE2		8	O-ASN-LYS-OXT		120	OD2-ASP-MET-CA		4	N-CYS-TRP-CZ3		26	C-GLN-LYS-CB		2	CA-GLU-LEU-OXT		608	O-GLY-VAL-CG1		91	ND1-HIS-LEU-CB		202	O-ILE-MET-CE		21	OXT-LEU-LYS-NZ		19	CD-LYS-LEU-CG		26	CA-MET-PHE-CD1		145	CZ-PHE-HIS-CG		14	CA-PRO-PHE-C		62	CB-SER-PRO-C		12	CA-THR-PHE-CG
22	N-ALA-TRP-CG		396	CZ-ARG-HIS-NE2		5	CB-ASN-MET-C		5	CA-ASP-MET-CB		22	O-CYS-TRP-CZ3		208	NE2-GLN-LYS-CB		2	CB-GLU-LEU-OXT		493	CA-GLY-VAL-CG2		133	NE2-HIS-LEU-CB		6	CA-ILE-MET-CG		249	CA-LEU-LYS-O		53	CD-LYS-LEU-C		84	CB-MET-PHE-CD1		66	CZ-PHE-HIS-C		144	CA-PRO-PHE-CZ		68	CB-SER-PRO-N		4	CA-THR-PHE-C
38	O-ALA-TRP-CG		75	N-ARG-HIS-NE2		9	CG-ASN-MET-C		11	CB-ASP-MET-CB		17	SG-CYS-TRP-CZ3		11	N-GLN-LYS-CB		3	C-GLU-LEU-OXT		267	C-GLY-VAL-CG2		97	O-HIS-LEU-CB		15	CB-ILE-MET-CG		183	CB-LEU-LYS-O		12	CD-LYS-LEU-N		231	CE-MET-PHE-CD1		208	CZ-PHE-HIS-ND1		4	CA-PRO-PHE-N		631	CB-SER-PRO-O		89	CA-THR-PHE-CZ
115	CA-ALA-TRP-CH2		323	NE-ARG-HIS-NE2		2	N-ASN-MET-C		40	CG-ASP-MET-CB		9	CB-CYS-TRP-N		329	OE1-GLN-LYS-CB		4	N-GLU-LEU-OXT		225	N-GLY-VAL-CG2		68	CA-HIS-LEU-CD1		160	CD1-ILE-MET-CG		436	CD1-LEU-LYS-O		571	CD-LYS-LEU-O		132	CG-MET-PHE-CD1		248	CZ-PHE-HIS-NE2		114	CA-PRO-PHE-O		5	CB-SER-PRO-OXT		5	CA-THR-PHE-N
57	C-ALA-TRP-CH2		466	NH1-ARG-HIS-NE2		127	ND2-ASN-MET-C		75	O-ASP-MET-CB		6	O-CYS-TRP-N		94	O-GLN-LYS-CB		4	OE1-GLU-LEU-OXT		699	O-GLY-VAL-CG2		279	CB-HIS-LEU-CD1		46	CG1-ILE-MET-CG		377	CD2-LEU-LYS-O		8	CD-LYS-LEU-OXT		17	C-MET-PHE-CD1		74	CZ-PHE-HIS-N		35	CA-PRO-PHE-OXT		67	N-SER-PRO-CB		199	CA-THR-PHE-O
302	CB-ALA-TRP-CH2		528	NH2-ARG-HIS-NE2		57	O-ASN-MET-C		52	OD1-ASP-MET-CB		8	SG-CYS-TRP-N		5	CA-GLN-LYS-CD		6	CB-GLU-LYS-C		64	CA-GLY-VAL-N		420	CD2-HIS-LEU-CD1		108	CG2-ILE-MET-CG		88	CG-LEU-LYS-O		32	CE-LYS-LEU-CA		18	N-MET-PHE-CD1		129	CZ-PHE-HIS-O		37	CB-PRO-PHE-CA		34	N-SER-PRO-CD		22	CB-THR-PHE-CA
107	N-ALA-TRP-CH2		296	O-ARG-HIS-NE2		79	OD1-ASN-MET-C		133	OD2-ASP-MET-CB		24	CA-CYS-TRP-NE1		31	CB-GLN-LYS-CD		21	CD-GLU-LYS-C		117	C-GLY-VAL-N		374	CE1-HIS-LEU-CD1		3	C-ILE-MET-CG		169	C-LEU-LYS-O		34	CE-LYS-LEU-CB		85	O-MET-PHE-CD1		10	N-PHE-HIS-CB		120	CB-PRO-PHE-CB		106	N-SER-PRO-CG		36	CB-THR-PHE-CB
127	O-ALA-TRP-CH2		77	CA-ARG-HIS-O		12	CG-ASN-MET-CA		56	CA-ASP-MET-CE		20	CB-CYS-TRP-NE1		114	CD-GLN-LYS-CD		21	CG-GLU-LYS-C		13	N-GLY-VAL-N		243	CG-HIS-LEU-CD1		2	N-ILE-MET-CG		302	N-LEU-LYS-O		229	CE-LYS-LEU-CD1		111	SD-MET-PHE-CD1		15	N-PHE-HIS-CD2		334	CB-PRO-PHE-CD1		29	N-SER-PRO-C		73	CB-THR-PHE-CD1
105	CA-ALA-TRP-CZ2		35	C-ARG-HIS-O		73	ND2-ASN-MET-CA		63	C-ASP-MET-CE		8	C-CYS-TRP-NE1		61	CG-GLN-LYS-CD		23	N-GLU-LYS-C		648	O-GLY-VAL-N		101	C-HIS-LEU-CD1		55	O-ILE-MET-CG		163	O-LEU-LYS-O		263	CE-LYS-LEU-CD2		20	CA-MET-PHE-CD2		39	N-PHE-HIS-CE1		310	CB-PRO-PHE-CD2		231	N-SER-PRO-O		68	CB-THR-PHE-CD2
50	C-ALA-TRP-CZ2		79	CB-ARG-HIS-O		76	O-ASN-MET-CA		155	CB-ASP-MET-CE		9	N-CYS-TRP-NE1		16	C-GLN-LYS-CD		183	OE1-GLU-LYS-C		836	CA-GLY-VAL-O		302	ND1-HIS-LEU-CD1		38	CD1-ILE-MET-N		7	CA-LEU-LYS-OXT		27	CE-LYS-LEU-CG		56	CB-MET-PHE-CD2		24	N-PHE-HIS-C		456	CB-PRO-PHE-CE1		194	O-SER-PRO-CA		134	CB-THR-PHE-CE1
289	CB-ALA-TRP-CZ2		242	CD-ARG-HIS-O		86	OD1-ASN-MET-CA		134	CG-ASP-MET-CE		61	O-CYS-TRP-NE1		337	NE2-GLN-LYS-CD		224	OE2-GLU-LYS-C		396	C-GLY-VAL-O		347	NE2-HIS-LEU-CD1		8	CG1-ILE-MET-N		6	N-LEU-LYS-OXT		68	CE-LYS-LEU-C		215	CE-MET-PHE-CD2		28	N-PHE-HIS-ND1		431	CB-PRO-PHE-CE2		353	O-SER-PRO-CB		92	CB-THR-PHE-CE2
71	N-ALA-TRP-CZ2		120	CG-ARG-HIS-O		3	CA-ASN-MET-CB		54	N-ASP-MET-CE		42	SG-CYS-TRP-NE1		4	N-GLN-LYS-CD		121	O-GLU-LYS-C		759	N-GLY-VAL-O		66	N-HIS-LEU-CD1		14	CG2-ILE-MET-N		2	CA-LEU-MET-C		21	CE-LYS-LEU-N		113	CG-MET-PHE-CD2		41	N-PHE-HIS-NE2		212	CB-PRO-PHE-CG		250	O-SER-PRO-CD		22	CB-THR-PHE-CG
154	O-ALA-TRP-CZ2		284	CZ-ARG-HIS-O		2	C-ASN-MET-CB		179	O-ASP-MET-CE		7	CA-CYS-TRP-O		472	OE1-GLN-LYS-CD		15	CA-GLU-LYS-CA		399	O-GLY-VAL-O		215	O-HIS-LEU-CD1		76	O-ILE-MET-N		2	CB-LEU-MET-C		841	CE-LYS-LEU-O		20	C-MET-PHE-CD2		195	N-PHE-HIS-O		57	CB-PRO-PHE-C		410	O-SER-PRO-CG		15	CB-THR-PHE-C
85	CA-ALA-TRP-CZ3		78	N-ARG-HIS-O		12	CB-ASN-MET-CB		177	OD1-ASP-MET-CE		29	CB-CYS-TRP-O		180	O-GLN-LYS-CD		10	CB-GLU-LYS-CA		20	CA-GLY-VAL-OXT		77	CA-HIS-LEU-CD2		63	CA-ILE-MET-O		71	CD1-LEU-MET-C		12	CE-LYS-LEU-OXT		18	N-MET-PHE-CD2		64	O-PHE-HIS-CA		424	CB-PRO-PHE-CZ		105	O-SER-PRO-C		188	CB-THR-PHE-CZ
55	C-ALA-TRP-CZ3		170	NE-ARG-HIS-O		41	CG-ASN-MET-CB		228	OD2-ASP-MET-CE		4	C-CYS-TRP-O		3	OXT-GLN-LYS-CD		81	CD-GLU-LYS-CA		8	C-GLY-VAL-OXT		255	CB-HIS-LEU-CD2		33	CB-ILE-MET-O		43	CD2-LEU-MET-C		7	CG-LYS-LEU-CA		65	O-MET-PHE-CD2		95	O-PHE-HIS-CB		47	CB-PRO-PHE-N		33	O-SER-PRO-N		34	CB-THR-PHE-N
307	CB-ALA-TRP-CZ3		576	NH1-ARG-HIS-O		80	ND2-ASN-MET-CB		10	CA-ASP-MET-CG		18	N-CYS-TRP-O		9	CA-GLN-LYS-CE		33	CG-GLU-LYS-CA		18	N-GLY-VAL-OXT		435	CD2-HIS-LEU-CD2		182	CD1-ILE-MET-O		22	N-LEU-MET-C		22	CG-LYS-LEU-CB		126	SD-MET-PHE-CD2		109	O-PHE-HIS-CD2		238	CB-PRO-PHE-O		104	O-SER-PRO-O		193	CB-THR-PHE-O
79	N-ALA-TRP-CZ3		564	NH2-ARG-HIS-O		71	O-ASN-MET-CB		42	C-ASP-MET-CG		7	O-CYS-TRP-O		43	CB-GLN-LYS-CE		14	C-GLU-LYS-CA					488	CE1-HIS-LEU-CD2		63	CG1-ILE-MET-O		79	O-LEU-MET-C		328	CG-LYS-LEU-CD1		79	CA-MET-PHE-CE1		243	O-PHE-HIS-CE1		11	CD-PRO-PHE-CA		329	OG-SER-PRO-CA		5	CB-THR-PHE-OXT
126	O-ALA-TRP-CZ3		57	O-ARG-HIS-O		124	OD1-ASN-MET-CB		58	CB-ASP-MET-CG		23	SG-CYS-TRP-O		155	CD-GLN-LYS-CE		27	N-GLU-LYS-CA					275	CG-HIS-LEU-CD2		86	CG2-ILE-MET-O		4	CB-LEU-MET-CA		325	CG-LYS-LEU-CD2		154	CB-MET-PHE-CE1		52	O-PHE-HIS-CG		126	CD-PRO-PHE-CB		650	OG-SER-PRO-CB		44	CG2-THR-PHE-CA
21	C-ALA-TRP-N		2	NH1-ARG-HIS-OXT		95	CA-ASN-MET-CE		53	CG-ASP-MET-CG		5	CA-CYS-TYR-C		68	CG-GLN-LYS-CE		307	OE1-GLU-LYS-CA					70	C-HIS-LEU-CD2		52	C-ILE-MET-O		75	CD1-LEU-MET-CA		49	CG-LYS-LEU-CG		350	CE-MET-PHE-CE1		49	O-PHE-HIS-C		327	CD-PRO-PHE-CD1		638	OG-SER-PRO-CD		111	CG2-THR-PHE-CB
41	CB-ALA-TRP-N		19	CB-ARG-ILE-C		86	C-ASN-MET-CE		11	N-ASP-MET-CG		6	CB-CYS-TYR-C		28	C-GLN-LYS-CE		381	OE2-GLU-LYS-CA					392	ND1-HIS-LEU-CD2		79	N-ILE-MET-O		61	CD2-LEU-MET-CA		28	CG-LYS-LEU-C		199	CG-MET-PHE-CE1		131	O-PHE-HIS-ND1		324	CD-PRO-PHE-CD2		725	OG-SER-PRO-CG		277	CG2-THR-PHE-CD1
152	O-ALA-TRP-N		34	CD-ARG-ILE-C		102	CB-ASN-MET-CE		82	O-ASP-MET-CG		3	N-CYS-TYR-C		393	NE2-GLN-LYS-CE		319	O-GLU-LYS-CA					427	NE2-HIS-LEU-CD2		28	O-ILE-MET-O		4	C-LEU-MET-CA		3	CG-LYS-LEU-N		73	C-MET-PHE-CE1		243	O-PHE-HIS-NE2		498	CD-PRO-PHE-CE1		379	OG-SER-PRO-C		314	CG2-THR-PHE-CD2
91	CA-ALA-TRP-NE1		50	CG-ARG-ILE-C		117	CG-ASN-MET-CE		57	OD1-ASP-MET-CG		30	O-CYS-TYR-C		8	N-GLN-LYS-CE		9	CA-GLU-LYS-CB					56	N-HIS-LEU-CD2		31	CA-ILE-MET-SD		3	N-LEU-MET-CA		310	CG-LYS-LEU-O		66	N-MET-PHE-CE1		117	O-PHE-HIS-N		474	CD-PRO-PHE-CE2		260	OG-SER-PRO-N		506	CG2-THR-PHE-CE1
105	C-ALA-TRP-NE1		18	CZ-ARG-ILE-C		84	N-ASN-MET-CE		106	OD2-ASP-MET-CG		13	SG-CYS-TYR-C		625	OE1-GLN-LYS-CE		65	CB-GLU-LYS-CB					195	O-HIS-LEU-CD2		16	CB-ILE-MET-SD		148	O-LEU-MET-CA		2	N-LYS-LEU-CB		146	O-MET-PHE-CE1		98	O-PHE-HIS-O		207	CD-PRO-PHE-CG		775	OG-SER-PRO-O		461	CG2-THR-PHE-CE2
247	CB-ALA-TRP-NE1		9	N-ARG-ILE-C		225	ND2-ASN-MET-CE		2	CA-ASP-MET-N		2	CB-CYS-TYR-CA		357	O-GLN-LYS-CE		177	CD-GLU-LYS-CB					3	CA-HIS-LEU-CG		277	CD1-ILE-MET-SD		4	CA-LEU-MET-CB		135	N-LYS-LEU-CD1		201	SD-MET-PHE-CE1		12	OXT-PHE-HIS-CD2		69	CD-PRO-PHE-C		9	OG-SER-PRO-OXT		114	CG2-THR-PHE-CG
63	N-ALA-TRP-NE1		61	NE-ARG-ILE-C		173	O-ASN-MET-CE		9	C-ASP-MET-N		46	O-CYS-TYR-CA		6	OXT-GLN-LYS-CE		78	CG-GLU-LYS-CB					20	CB-HIS-LEU-CG		84	CG1-ILE-MET-SD		23	CB-LEU-MET-CB		137	N-LYS-LEU-CD2		60	CA-MET-PHE-CE2		31	OXT-PHE-HIS-CE1		530	CD-PRO-PHE-CZ		37	CA-SER-SER-C		76	CG2-THR-PHE-C
265	O-ALA-TRP-NE1		212	NH1-ARG-ILE-C		232	OD1-ASN-MET-CE		4	CB-ASP-MET-N		7	SG-CYS-TYR-CA		3	CA-GLN-LYS-CG		17	C-GLU-LYS-CB					40	CD2-HIS-LEU-CG		156	CG2-ILE-MET-SD		177	CD1-LEU-MET-CB		23	N-LYS-LEU-C		135	CB-MET-PHE-CE2		47	OXT-PHE-HIS-NE2		13	CD-PRO-PHE-N		168	CB-SER-SER-C		554	CG2-THR-PHE-CZ
45	CA-ALA-TRP-O		228	NH2-ARG-ILE-C		10	C-ASN-MET-CG		41	CG-ASP-MET-N		39	CB-CYS-TYR-CB		30	CB-GLN-LYS-CG		51	N-GLU-LYS-CB					48	CE1-HIS-LEU-CG		39	C-ILE-MET-SD		129	CD2-LEU-MET-CB		214	N-LYS-LEU-O		323	CE-MET-PHE-CE2		66	C-PHE-ILE-CD1		287	CD-PRO-PHE-O		13	C-SER-SER-C		76	CG2-THR-PHE-N
6	C-ALA-TRP-O		105	O-ARG-ILE-C		21	CB-ASN-MET-CG		77	O-ASP-MET-N		37	O-CYS-TYR-CB		121	CD-GLN-LYS-CG		408	OE1-GLU-LYS-CB					21	CG-HIS-LEU-CG		29	N-ILE-MET-SD		5	CG-LEU-MET-CB		63	NZ-LYS-LEU-CA		157	CG-MET-PHE-CE2		8	C-PHE-ILE-CG1		56	CD-PRO-PHE-OXT		65	N-SER-SER-C		304	CG2-THR-PHE-O
128	CB-ALA-TRP-O		8	CB-ARG-ILE-CA		43	CG-ASN-MET-CG		69	OD1-ASP-MET-N		36	SG-CYS-TYR-CB		68	CG-GLN-LYS-CG		479	OE2-GLU-LYS-CB					12	C-HIS-LEU-CG		96	O-ILE-MET-SD		4	C-LEU-MET-CB		47	NZ-LYS-LEU-CB		64	C-MET-PHE-CE2		14	C-PHE-ILE-CG2		32	CG-PRO-PHE-CA		547	OG-SER-SER-C		5	CG2-THR-PHE-OXT
99	N-ALA-TRP-O		9	CD-ARG-ILE-CA		94	ND2-ASN-MET-CG		117	OD2-ASP-MET-N		9	CA-CYS-TYR-CD1		8	C-GLN-LYS-CG		324	O-GLU-LYS-CB					54	ND1-HIS-LEU-CG		66	CD1-ILE-PHE-C		6	N-LEU-MET-CB		228	NZ-LYS-LEU-CD1		66	N-MET-PHE-CE2		33	C-PHE-ILE-N		214	CG-PRO-PHE-CB		282	O-SER-SER-C		7	N-THR-PHE-CA
49	O-ALA-TRP-O		20	CG-ARG-ILE-CA		84	O-ASN-MET-CG		40	CA-ASP-MET-O		33	CB-CYS-TYR-CD1		204	NE2-GLN-LYS-CG		17	CA-GLU-LYS-CD					47	NE2-HIS-LEU-CG		8	CG1-ILE-PHE-C		142	O-LEU-MET-CB		195	NZ-LYS-LEU-CD2		205	O-MET-PHE-CE2		152	C-PHE-ILE-O		374	CG-PRO-PHE-CD1		45	CA-SER-SER-CA		12	N-THR-PHE-CB
13	CA-ALA-TYR-C		14	CZ-ARG-ILE-CA		94	OD1-ASN-MET-CG		35	C-ASP-MET-O		13	C-CYS-TYR-CD1		11	N-GLN-LYS-CG		115	CB-GLU-LYS-CD					3	N-HIS-LEU-CG		14	CG2-ILE-PHE-C		85	CA-LEU-MET-CE		39	NZ-LYS-LEU-CG		171	SD-MET-PHE-CE2		85	CA-PHE-ILE-CD1		369	CG-PRO-PHE-CD2		173	CB-SER-SER-CA		23	N-THR-PHE-CD1
101	CB-ALA-TYR-C		4	N-ARG-ILE-CA		11	C-ASN-MET-N		50	CB-ASP-MET-O		13	N-CYS-TYR-CD1		347	OE1-GLN-LYS-CG		530	CD-GLU-LYS-CD					63	O-HIS-LEU-CG		33	N-ILE-PHE-C		252	CB-LEU-MET-CE		343	NZ-LYS-LEU-C		28	CB-MET-PHE-CG		10	CA-PHE-ILE-CG1		587	CG-PRO-PHE-CE1		33	N-SER-SER-CA		23	N-THR-PHE-CD2
18	N-ALA-TYR-C		17	NE-ARG-ILE-CA		4	CB-ASN-MET-N		12	CG-ASP-MET-O		50	O-CYS-TYR-CD1		97	O-GLN-LYS-CG		198	CG-GLU-LYS-CD					12	CB-HIS-LEU-N		152	O-ILE-PHE-C		707	CD1-LEU-MET-CE		51	NZ-LYS-LEU-N		140	CE-MET-PHE-CG		14	CA-PHE-ILE-CG2		558	CG-PRO-PHE-CE2		733	OG-SER-SER-CA		44	N-THR-PHE-CE1
137	O-ALA-TYR-C		87	NH1-ARG-ILE-CA		47	CG-ASN-MET-N		38	N-ASP-MET-O		31	SG-CYS-TYR-CD1		3	CB-GLN-LYS-N		23	C-GLU-LYS-CD					49	CD2-HIS-LEU-N		85	CD1-ILE-PHE-CA		751	CD2-LEU-MET-CE		1596	NZ-LYS-LEU-O		74	CG-MET-PHE-CG		247	CA-PHE-ILE-O		254	CG-PRO-PHE-CG		431	O-SER-SER-CA		60	N-THR-PHE-CE2
7	CA-ALA-TYR-CA		113	NH2-ARG-ILE-CA		78	ND2-ASN-MET-N		32	O-ASP-MET-O		7	CA-CYS-TYR-CD2		97	CD-GLN-LYS-N		13	N-GLU-LYS-CD					84	CE1-HIS-LEU-N		10	CG1-ILE-PHE-CA		180	CG-LEU-MET-CE		21	NZ-LYS-LEU-OXT		5	N-MET-PHE-CG		7	CB-PHE-ILE-CA		51	CG-PRO-PHE-C		591	CB-SER-SER-CB		3	N-THR-PHE-CG
99	CB-ALA-TYR-CA		170	O-ARG-ILE-CA		59	O-ASN-MET-N		25	OD1-ASP-MET-O		71	CB-CYS-TYR-CD2		14	CG-GLN-LYS-N		1331	OE1-GLU-LYS-CD					6	CG-HIS-LEU-N		14	CG2-ILE-PHE-CA		192	C-LEU-MET-CE		249	O-LYS-LEU-CA		16	O-MET-PHE-CG		17	CB-PHE-ILE-CB		633	CG-PRO-PHE-CZ		263	N-SER-SER-CB		21	N-THR-PHE-C
2	N-ALA-TYR-CA		3	C-ARG-ILE-CB		130	OD1-ASN-MET-N		32	OD2-ASP-MET-O		9	C-CYS-TYR-CD2		16	C-GLN-LYS-N		1659	OE2-GLU-LYS-CD					6	C-HIS-LEU-N		247	O-ILE-PHE-CA		118	N-LEU-MET-CE		183	O-LYS-LEU-CB		48	SD-MET-PHE-CG		330	CB-PHE-ILE-CD1		29	CG-PRO-PHE-N		2319	OG-SER-SER-CB		73	N-THR-PHE-CZ
214	O-ALA-TYR-CA		17	CB-ARG-ILE-CB		41	CA-ASN-MET-O		39	CA-ASP-MET-SD		10	N-CYS-TYR-CD2		114	NE2-GLN-LYS-N		402	O-GLU-LYS-CD					59	ND1-HIS-LEU-N		7	CA-ILE-PHE-CB		502	O-LEU-MET-CE		436	O-LYS-LEU-CD1		53	CA-MET-PHE-CZ		111	CB-PHE-ILE-CG1		331	CG-PRO-PHE-O		918	O-SER-SER-CB		4	N-THR-PHE-N
46	CA-ALA-TYR-CB		32	CD-ARG-ILE-CB		32	C-ASN-MET-O		28	C-ASP-MET-SD		31	O-CYS-TYR-CD2		4	N-GLN-LYS-N		2	OXT-GLU-LYS-CD					98	NE2-HIS-LEU-N		17	CB-ILE-PHE-CB		14	CA-LEU-MET-CG		377	O-LYS-LEU-CD2		145	CB-MET-PHE-CZ		160	CB-PHE-ILE-CG2		7	CG-PRO-PHE-OXT		5	OXT-SER-SER-CB		237	N-THR-PHE-O
26	C-ALA-TYR-CB		29	CG-ARG-ILE-CB		92	CB-ASN-MET-O		111	CB-ASP-MET-SD		58	SG-CYS-TYR-CD2		253	OE1-GLN-LYS-N		39	CA-GLU-LYS-CE					148	O-HIS-LEU-N		330	CD1-ILE-PHE-CB		70	CB-LEU-MET-CG		88	O-LYS-LEU-CG		349	CE-MET-PHE-CZ		7	CB-PHE-ILE-C		12	N-PRO-PHE-CB		28	N-SER-SER-N		148	O-THR-PHE-CA
320	CB-ALA-TYR-CB		34	CZ-ARG-ILE-CB		141	CG-ASN-MET-O		47	CG-ASP-MET-SD		10	CA-CYS-TYR-CE1		156	O-GLN-LYS-N		161	CB-GLU-LYS-CE					147	CA-HIS-LEU-O		111	CG1-ILE-PHE-CB		306	CD1-LEU-MET-CG		169	O-LYS-LEU-C		157	CG-MET-PHE-CZ		15	CB-PHE-ILE-N		56	N-PRO-PHE-CD1		902	OG-SER-SER-N		132	O-THR-PHE-CB
28	N-ALA-TYR-CB		18	NE-ARG-ILE-CB		27	N-ASN-MET-O		32	N-ASP-MET-SD		66	CB-CYS-TYR-CE1		45	CA-GLN-LYS-NZ		992	CD-GLU-LYS-CE					208	CB-HIS-LEU-O		160	CG2-ILE-PHE-CB		252	CD2-LEU-MET-CG		302	O-LYS-LEU-N		63	C-MET-PHE-CZ		290	CB-PHE-ILE-O		135	N-PRO-PHE-CD2		497	O-SER-SER-N		148	O-THR-PHE-CD1
236	O-ALA-TYR-CB		59	NH1-ARG-ILE-CB		387	ND2-ASN-MET-O		73	O-ASP-MET-SD		14	C-CYS-TYR-CE1		98	CB-GLN-LYS-NZ		256	CG-GLU-LYS-CE					252	CD2-HIS-LEU-O		7	C-ILE-PHE-CB		44	CG-LEU-MET-CG		163	O-LYS-LEU-O		46	N-MET-PHE-CZ		10	CD1-PHE-ILE-CA		119	N-PRO-PHE-CE1		1169	OG-SER-SER-O		107	O-THR-PHE-CD2
122	CA-ALA-TYR-CD1		112	NH2-ARG-ILE-CB		38	O-ASN-MET-O		64	OD1-ASP-MET-SD		17	N-CYS-TYR-CE1		382	CD-GLN-LYS-NZ		62	C-GLU-LYS-CE					365	CE1-HIS-LEU-O		15	N-ILE-PHE-CB		23	C-LEU-MET-CG		7	OXT-LYS-LEU-CA		184	O-MET-PHE-CZ		52	CD1-PHE-ILE-CB		160	N-PRO-PHE-CE2		282	O-SER-SER-O		227	O-THR-PHE-CE1
96	C-ALA-TYR-CD1		72	O-ARG-ILE-CB		156	OD1-ASN-MET-O		58	OD2-ASP-MET-SD		43	O-CYS-TYR-CE1		94	CG-GLN-LYS-NZ		13	N-GLU-LYS-CE					123	CG-HIS-LEU-O		290	O-ILE-PHE-CB		21	N-LEU-MET-CG		6	OXT-LYS-LEU-N		234	SD-MET-PHE-CZ		451	CD1-PHE-ILE-CD1		16	N-PRO-PHE-CG		3004	OG-SER-SER-OG		298	O-THR-PHE-CE2
568	CB-ALA-TYR-CD1		98	CA-ARG-ILE-CD1		31	CA-ASN-MET-SD		11	CB-ASP-PHE-C		74	SG-CYS-TYR-CE1		174	C-GLN-LYS-NZ		2490	OE1-GLU-LYS-CE					110	C-HIS-LEU-O		10	CA-ILE-PHE-CD1		150	O-LEU-MET-CG		6	CA-LYS-LYS-C		7	CB-MET-PHE-N		195	CD1-PHE-ILE-CG1		91	N-PRO-PHE-C		6	OXT-SER-SER-OG		47	O-THR-PHE-CG
87	N-ALA-TYR-CD1		104	C-ARG-ILE-CD1		21	C-ASN-MET-SD		6	CG-ASP-PHE-C		11	CA-CYS-TYR-CE2		533	NE2-GLN-LYS-NZ		3421	OE2-GLU-LYS-CE					247	ND1-HIS-LEU-O		52	CB-ILE-PHE-CD1		7	CB-LEU-MET-N		12	CB-LYS-LYS-C		48	CE-MET-PHE-N		328	CD1-PHE-ILE-CG2		107	N-PRO-PHE-CZ		27	CA-SER-THR-C		109	O-THR-PHE-C
289	O-ALA-TYR-CD1		224	CB-ARG-ILE-CD1		72	CB-ASN-MET-SD		24	N-ASP-PHE-C		73	CB-CYS-TYR-CE2		24	N-GLN-LYS-NZ		769	O-GLU-LYS-CE					494	NE2-HIS-LEU-O		451	CD1-ILE-PHE-CD1		88	CD1-LEU-MET-N		44	CD-LYS-LYS-C		8	CG-MET-PHE-N		30	CD1-PHE-ILE-C		2	N-PRO-PHE-N		72	CB-SER-THR-C		372	O-THR-PHE-CZ
102	CA-ALA-TYR-CD2		339	CD-ARG-ILE-CD1		55	CG-ASN-MET-SD		78	O-ASP-PHE-C		13	C-CYS-TYR-CE2		1147	OE1-GLN-LYS-NZ		2	OXT-GLU-LYS-CE					146	N-HIS-LEU-O		195	CG1-ILE-PHE-CD1		64	CD2-LEU-MET-N		49	CE-LYS-LYS-C		7	C-MET-PHE-N		9	CD1-PHE-ILE-N		98	N-PRO-PHE-O		5	C-SER-THR-C		144	O-THR-PHE-N
51	C-ALA-TYR-CD2		251	CG-ARG-ILE-CD1		23	N-ASN-MET-SD		58	OD1-ASP-PHE-C		9	N-CYS-TYR-CE2		745	O-GLN-LYS-NZ		18	CA-GLU-LYS-CG					125	O-HIS-LEU-O		328	CG2-ILE-PHE-CD1		3	CG-LEU-MET-N		16	CG-LYS-LYS-C		2	N-MET-PHE-N		168	CD1-PHE-ILE-O		53	N-PRO-PHE-OXT		30	N-SER-THR-C		168	O-THR-PHE-O
491	CB-ALA-TYR-CD2		395	CZ-ARG-ILE-CD1		160	ND2-ASN-MET-SD		164	OD2-ASP-PHE-C		38	O-CYS-TYR-CE2		12	OXT-GLN-LYS-NZ		78	CB-GLU-LYS-CG					2	CB-HIS-LEU-OXT		30	C-ILE-PHE-CD1		27	C-LEU-MET-N		4	C-LYS-LYS-C		66	O-MET-PHE-N		24	CD2-PHE-ILE-CA		109	O-PRO-PHE-CA		248	OG-SER-THR-C		172	OG1-THR-PHE-CA
73	N-ALA-TYR-CD2		62	N-ARG-ILE-CD1		33	O-ASN-MET-SD		10	CB-ASP-PHE-CA		83	SG-CYS-TYR-CE2		118	CA-GLN-LYS-O		261	CD-GLU-LYS-CG					2	CE1-HIS-LEU-OXT		9	N-ILE-PHE-CD1		228	O-LEU-MET-N		40	N-LYS-LYS-C		47	SD-MET-PHE-N		26	CD2-PHE-ILE-CB		150	O-PRO-PHE-CB		155	O-SER-THR-C		201	OG1-THR-PHE-CB
234	O-ALA-TYR-CD2		369	NE-ARG-ILE-CD1		108	OD1-ASN-MET-SD		23	CG-ASP-PHE-CA		26	CB-CYS-TYR-CG		147	CB-GLN-LYS-O		140	CG-GLU-LYS-CG					5	ND1-HIS-LEU-OXT		168	O-ILE-PHE-CD1		115	CA-LEU-MET-O		263	NZ-LYS-LYS-C		69	CA-MET-PHE-O		510	CD2-PHE-ILE-CD1		221	O-PRO-PHE-CD1		14	CA-SER-THR-CA		249	OG1-THR-PHE-CD1
231	CA-ALA-TYR-CE1		443	NH1-ARG-ILE-CD1		33	CB-ASN-PHE-C		105	O-ASP-PHE-CA		11	O-CYS-TYR-CG		253	CD-GLN-LYS-O		21	C-GLU-LYS-CG					5	CB-HIS-LYS-C		24	CA-ILE-PHE-CD2		140	CB-LEU-MET-O		107	O-LYS-LYS-C		60	CB-MET-PHE-O		189	CD2-PHE-ILE-CG1		158	O-PRO-PHE-CD2		65	CB-SER-THR-CA		256	OG1-THR-PHE-CD2
138	C-ALA-TYR-CE1		533	NH2-ARG-ILE-CD1		26	CG-ASN-PHE-C		118	OD1-ASP-PHE-CA		9	SG-CYS-TYR-CG		167	CG-GLN-LYS-O		25	N-GLU-LYS-CG					29	CD2-HIS-LYS-C		26	CB-ILE-PHE-CD2		212	CD1-LEU-MET-O		11	CA-LYS-LYS-CA		140	CE-MET-PHE-O		308	CD2-PHE-ILE-CG2		313	O-PRO-PHE-CE1		5	C-SER-THR-CA		442	OG1-THR-PHE-CE1
755	CB-ALA-TYR-CE1		275	O-ARG-ILE-CD1		7	N-ASN-PHE-C		236	OD2-ASP-PHE-CA		12	CA-CYS-TYR-CZ		89	C-GLN-LYS-O		468	OE1-GLU-LYS-CG					49	CE1-HIS-LYS-C		510	CD1-ILE-PHE-CD2		211	CD2-LEU-MET-O		15	CB-LYS-LYS-CA		81	CG-MET-PHE-O		19	CD2-PHE-ILE-C		318	O-PRO-PHE-CE2		7	N-SER-THR-CA		332	OG1-THR-PHE-CE2
162	N-ALA-TYR-CE1		10	CA-ARG-ILE-CG1		219	ND2-ASN-PHE-C		5	CA-ASP-PHE-CB		65	CB-CYS-TYR-CZ		661	NE2-GLN-LYS-O		614	OE2-GLU-LYS-CG					4	CG-HIS-LYS-C		189	CG1-ILE-PHE-CD2		44	CG-LEU-MET-O		24	CD-LYS-LYS-CA		53	C-MET-PHE-O		28	CD2-PHE-ILE-N		72	O-PRO-PHE-CG		358	OG-SER-THR-CA		75	OG1-THR-PHE-CG
386	O-ALA-TYR-CE1		14	C-ARG-ILE-CG1		67	O-ASN-PHE-C		24	C-ASP-PHE-CB		4	C-CYS-TYR-CZ		116	N-GLN-LYS-O		281	O-GLU-LYS-CG					37	ND1-HIS-LYS-C		308	CG2-ILE-PHE-CD2		53	C-LEU-MET-O		18	CE-LYS-LYS-CA		73	N-MET-PHE-O		132	CD2-PHE-ILE-O		66	O-PRO-PHE-C		220	O-SER-THR-CA		132	OG1-THR-PHE-C
190	CA-ALA-TYR-CE2		55	CB-ARG-ILE-CG1		181	OD1-ASN-PHE-C		49	CB-ASP-PHE-CB		11	N-CYS-TYR-CZ		259	OE1-GLN-LYS-O		33	CA-GLU-LYS-N					61	NE2-HIS-LYS-C		19	C-ILE-PHE-CD2		285	N-LEU-MET-O		32	CG-LYS-LYS-CA		34	O-MET-PHE-O		38	CE1-PHE-ILE-CA		390	O-PRO-PHE-CZ		35	CA-SER-THR-CB		398	OG1-THR-PHE-CZ
97	C-ALA-TYR-CE2		133	CD-ARG-ILE-CG1		5	CA-ASN-PHE-CA		100	CG-ASP-PHE-CB		32	O-CYS-TYR-CZ		96	O-GLN-LYS-O		50	CB-GLU-LYS-N					6	N-HIS-LYS-C		28	N-ILE-PHE-CD2		120	O-LEU-MET-O		7	N-LYS-LYS-CA		76	SD-MET-PHE-O		87	CE1-PHE-ILE-CB		294	O-PRO-PHE-N		172	CB-SER-THR-CB		207	OG1-THR-PHE-N
663	CB-ALA-TYR-CE2		73	CG-ARG-ILE-CG1		10	CB-ASN-PHE-CA		18	N-ASP-PHE-CB		50	SG-CYS-TYR-CZ		3	CB-GLN-MET-C		227	CD-GLU-LYS-N					38	O-HIS-LYS-C		132	O-ILE-PHE-CD2		63	CA-LEU-MET-SD		71	NZ-LYS-LYS-CA		51	CE-MET-PRO-C		714	CE1-PHE-ILE-CD1		121	O-PRO-PHE-O		18	C-SER-THR-CB		310	OG1-THR-PHE-O
168	N-ALA-TYR-CE2		197	CZ-ARG-ILE-CG1		38	CG-ASN-PHE-CA		156	O-ASP-PHE-CB		4	CB-CYS-TYR-N		16	CD-GLN-MET-C		40	CG-GLU-LYS-N					35	CD2-HIS-LYS-CA		38	CA-ILE-PHE-CE1		114	CB-LEU-MET-SD		187	O-LYS-LYS-CA		7	CG-MET-PRO-C		285	CE1-PHE-ILE-CG1		50	O-PRO-PHE-OXT		30	N-SER-THR-CB		10	C-THR-PRO-CA
350	O-ALA-TYR-CE2		18	N-ARG-ILE-CG1		17	N-ASN-PHE-CA		181	OD1-ASP-PHE-CB		5	C-CYS-TYR-N		11	CG-GLN-MET-C		52	C-GLU-LYS-N					33	CE1-HIS-LYS-CA		87	CB-ILE-PHE-CE1		401	CD1-LEU-MET-SD		49	CB-LYS-LYS-CB		54	O-MET-PRO-C		545	CE1-PHE-ILE-CG2		2	OXT-PRO-PHE-CA		727	OG-SER-THR-CB		67	C-THR-PRO-CB
40	CA-ALA-TYR-CG		172	NE-ARG-ILE-CG1		111	ND2-ASN-PHE-CA		277	OD2-ASP-PHE-CB		71	O-CYS-TYR-N		99	NE2-GLN-MET-C		7	N-GLU-LYS-N					19	CG-HIS-LYS-CA		714	CD1-ILE-PHE-CE1		436	CD2-LEU-MET-SD		63	CD-LYS-LYS-CB		11	SD-MET-PRO-C		43	CE1-PHE-ILE-C		2	OXT-PRO-PHE-CD1		281	O-SER-THR-CB		35	C-THR-PRO-CD
4	C-ALA-TYR-CG		189	NH1-ARG-ILE-CG1		89	O-ASN-PHE-CA		37	CA-ASP-PHE-CD1		9	SG-CYS-TYR-N		6	N-GLN-MET-C		389	OE1-GLU-LYS-N					20	ND1-HIS-LYS-CA		285	CG1-ILE-PHE-CE1		78	CG-LEU-MET-SD		50	CE-LYS-LYS-CB		2	CA-MET-PRO-CA		61	CE1-PHE-ILE-N		2	OXT-PRO-PHE-C		142	CA-SER-THR-CG2		95	C-THR-PRO-CG
260	CB-ALA-TYR-CG		262	NH2-ARG-ILE-CG1		242	OD1-ASN-PHE-CA		47	C-ASP-PHE-CD1		38	CA-CYS-TYR-O		62	OE1-GLN-MET-C		458	OE2-GLU-LYS-N					48	NE2-HIS-LYS-CA		545	CG2-ILE-PHE-CE1		55	C-LEU-MET-SD		40	CG-LYS-LYS-CB		14	CB-MET-PRO-CA		231	CE1-PHE-ILE-O		17	CA-PRO-PRO-C		577	CB-SER-THR-CG2		3	C-THR-PRO-N
11	N-ALA-TYR-CG		98	O-ARG-ILE-CG1		10	CA-ASN-PHE-CB		198	CB-ASP-PHE-CD1		48	CB-CYS-TYR-O		9	O-GLN-MET-C		524	O-GLU-LYS-N					4	N-HIS-LYS-CA		43	C-ILE-PHE-CE1		76	N-LEU-MET-SD		45	N-LYS-LYS-CB		74	CE-MET-PRO-CA		48	CE2-PHE-ILE-CA		127	CB-PRO-PRO-C		120	C-SER-THR-CG2		118	C-THR-PRO-O
61	O-ALA-TYR-CG		44	CA-ARG-ILE-CG2		20	C-ASN-PHE-CB		138	CG-ASP-PHE-CD1		5	C-CYS-TYR-O		7	CB-GLN-MET-CA		173	CA-GLU-LYS-NZ					44	O-HIS-LYS-CA		61	N-ILE-PHE-CE1		167	O-LEU-MET-SD		96	NZ-LYS-LYS-CB		17	CG-MET-PRO-CA		86	CE2-PHE-ILE-CB		34	CD-PRO-PRO-C		134	N-SER-THR-CG2		3	CA-THR-PRO-CA
176	CA-ALA-TYR-CZ		35	C-ARG-ILE-CG2		40	CB-ASN-PHE-CB		32	N-ASP-PHE-CD1		75	N-CYS-TYR-O		15	CD-GLN-MET-CA		381	CB-GLU-LYS-NZ					13	CB-HIS-LYS-CB		231	O-ILE-PHE-CE1		15	CB-LEU-PHE-C		283	O-LYS-LYS-CB		2	N-MET-PRO-CA		665	CE2-PHE-ILE-CD1		94	CG-PRO-PRO-C		842	OG-SER-THR-CG2		35	CA-THR-PRO-CB
18	C-ALA-TYR-CZ		123	CB-ARG-ILE-CG2		80	CG-ASN-PHE-CB		123	O-ASP-PHE-CD1		26	O-CYS-TYR-O		3	CG-GLN-MET-CA		3739	CD-GLU-LYS-NZ					66	CD2-HIS-LYS-CB		48	CA-ILE-PHE-CE2		137	CD1-LEU-PHE-C		85	CD-LYS-LYS-CD		76	O-MET-PRO-CA		262	CE2-PHE-ILE-CG1		6	C-PRO-PRO-C		502	O-SER-THR-CG2		26	CA-THR-PRO-CD
584	CB-ALA-TYR-CZ		188	CD-ARG-ILE-CG2		9	N-ASN-PHE-CB		177	OD1-ASP-PHE-CD1		43	SG-CYS-TYR-O		68	NE2-GLN-MET-CA		801	CG-GLU-LYS-NZ					95	CE1-HIS-LYS-CB		86	CB-ILE-PHE-CE2		102	CD2-LEU-PHE-C		98	CE-LYS-LYS-CD		63	SD-MET-PRO-CA		514	CE2-PHE-ILE-CG2		147	O-PRO-PRO-C		9	CA-SER-THR-N		37	CA-THR-PRO-CG
142	N-ALA-TYR-CZ		165	CG-ARG-ILE-CG2		157	ND2-ASN-PHE-CB		133	OD2-ASP-PHE-CD1		70	CA-CYS-TYR-OH		125	OE1-GLN-MET-CA		392	C-GLU-LYS-NZ					39	CG-HIS-LYS-CB		665	CD1-ILE-PHE-CE2		9	CG-LEU-PHE-C		76	CG-LYS-LYS-CD		9	CA-MET-PRO-CB		42	CE2-PHE-ILE-C		34	CA-PRO-PRO-CA		83	CB-SER-THR-N		3	CA-THR-PRO-C
284	O-ALA-TYR-CZ		279	CZ-ARG-ILE-CG2		103	O-ASN-PHE-CB		41	CA-ASP-PHE-CD2		124	CB-CYS-TYR-OH		34	O-GLN-MET-CA		68	N-GLU-LYS-NZ					3	C-HIS-LYS-CB		262	CG1-ILE-PHE-CE2		56	N-LEU-PHE-C		15	N-LYS-LYS-CD		46	CB-MET-PRO-CB		50	CE2-PHE-ILE-N		73	CB-PRO-PRO-CA		28	C-SER-THR-N		163	CA-THR-PRO-O
31	C-ALA-TYR-N		37	N-ARG-ILE-CG2		250	OD1-ASN-PHE-CB		34	C-ASP-PHE-CD2		73	C-CYS-TYR-OH		19	CB-GLN-MET-CB		5429	OE1-GLU-LYS-NZ					59	ND1-HIS-LYS-CB		514	CG2-ILE-PHE-CE2		154	O-LEU-PHE-C		177	NZ-LYS-LYS-CD		238	CE-MET-PRO-CB		217	CE2-PHE-ILE-O		49	CD-PRO-PRO-CA		5	N-SER-THR-N		3	CB-THR-PRO-CA
102	CB-ALA-TYR-N		186	NE-ARG-ILE-CG2		51	CA-ASN-PHE-CD1		167	CB-ASP-PHE-CD2		73	N-CYS-TYR-OH		44	CD-GLN-MET-CB		7263	OE2-GLU-LYS-NZ					97	NE2-HIS-LYS-CB		42	C-ILE-PHE-CE2		7	CB-LEU-PHE-CA		410	O-LYS-LYS-CD		57	CG-MET-PRO-CB		2	CG-PHE-ILE-CA		51	CG-PRO-PRO-CA		334	OG-SER-THR-N		83	CB-THR-PRO-CB
2	N-ALA-TYR-N		373	NH1-ARG-ILE-CG2		45	C-ASN-PHE-CD1		136	CG-ASP-PHE-CD2		81	O-CYS-TYR-OH		15	CG-GLN-MET-CB		1655	O-GLU-LYS-NZ					56	O-HIS-LYS-CB		50	N-ILE-PHE-CE2		149	CD1-LEU-PHE-CA		5	OXT-LYS-LYS-CD		15	C-MET-PRO-CB		12	CG-PHE-ILE-CB		19	N-PRO-PRO-CA		280	O-SER-THR-N		48	CB-THR-PRO-CD
191	O-ALA-TYR-N		411	NH2-ARG-ILE-CG2		137	CB-ASN-PHE-CD1		34	N-ASP-PHE-CD2		103	SG-CYS-TYR-OH		2	C-GLN-MET-CB		9	OXT-GLU-LYS-NZ					30	CB-HIS-LYS-CD		217	O-ILE-PHE-CE2		132	CD2-LEU-PHE-CA		96	CE-LYS-LYS-CE		16	N-MET-PRO-CB		291	CG-PHE-ILE-CD1		194	O-PRO-PRO-CA		273	CA-SER-THR-O		90	CB-THR-PRO-CG
185	CA-ALA-TYR-O		197	O-ARG-ILE-CG2		126	CG-ASN-PHE-CD1		96	O-ASP-PHE-CD2		4	CB-CYS-VAL-C		87	NE2-GLN-MET-CB		231	CA-GLU-LYS-O					99	CD2-HIS-LYS-CD		2	CA-ILE-PHE-CG		327	O-LEU-PHE-CA		83	CG-LYS-LYS-CE		137	O-MET-PRO-CB		112	CG-PHE-ILE-CG1		373	CB-PRO-PRO-CB		480	CB-SER-THR-O		12	CB-THR-PRO-C
95	C-ALA-TYR-O		18	C-ARG-ILE-N		17	N-ASN-PHE-CD1		174	OD1-ASP-PHE-CD2		10	N-CYS-VAL-C		162	OE1-GLN-MET-CB		244	CB-GLU-LYS-O					124	CE1-HIS-LYS-CD		12	CB-ILE-PHE-CG		11	CA-LEU-PHE-CB		17	N-LYS-LYS-CE		207	SD-MET-PRO-CB		156	CG-PHE-ILE-CG2		182	CD-PRO-PRO-CB		160	C-SER-THR-O		3	CB-THR-PRO-N
416	CB-ALA-TYR-O		10	CB-ARG-ILE-N		267	ND2-ASN-PHE-CD1		128	OD2-ASP-PHE-CD2		55	O-CYS-VAL-C		44	O-GLN-MET-CB		96	CD-GLU-LYS-O					36	CG-HIS-LYS-CD		291	CD1-ILE-PHE-CG		105	CB-LEU-PHE-CB		324	NZ-LYS-LYS-CE		10	CA-MET-PRO-CD		4	CG-PHE-ILE-C		534	CG-PRO-PRO-CB		330	N-SER-THR-O		226	CB-THR-PRO-O
250	N-ALA-TYR-O		18	CD-ARG-ILE-N		112	O-ASN-PHE-CD1		106	CA-ASP-PHE-CE1		26	SG-CYS-VAL-C		71	CA-GLN-MET-CE		223	CG-GLU-LYS-O					9	C-HIS-LYS-CD		112	CG1-ILE-PHE-CG		459	CD1-LEU-PHE-CB		595	O-LYS-LYS-CE		22	CB-MET-PRO-CD		2	CG-PHE-ILE-N		89	N-PRO-PRO-CB		550	OG-SER-THR-O		81	CG2-THR-PRO-CA
143	O-ALA-TYR-O		8	CG-ARG-ILE-N		269	OD1-ASN-PHE-CD1		97	C-ASP-PHE-CE1		6	CB-CYS-VAL-CA		118	CB-GLN-MET-CE		127	C-GLU-LYS-O					119	ND1-HIS-LYS-CD		156	CG2-ILE-PHE-CG		537	CD2-LEU-PHE-CB		68	CG-LYS-LYS-CG		155	CE-MET-PRO-CD		52	CG-PHE-ILE-O		525	O-PRO-PRO-CB		188	O-SER-THR-O		398	CG2-THR-PRO-CB
735	CA-ALA-TYR-OH		16	CZ-ARG-ILE-N		29	CA-ASN-PHE-CD2		288	CB-ASP-PHE-CE1		78	O-CYS-VAL-CA		171	CD-GLN-MET-CE		412	N-GLU-LYS-O					138	NE2-HIS-LYS-CD		4	C-ILE-PHE-CG		38	CG-LEU-PHE-CB		16	N-LYS-LYS-CG		54	CG-MET-PRO-CD		35	CZ-PHE-ILE-CA		2	OXT-PRO-PRO-CB		259	CA-SER-THR-OG1		220	CG2-THR-PRO-CD
462	C-ALA-TYR-OH		6	NE-ARG-ILE-N		41	C-ASN-PHE-CD2		133	CG-ASP-PHE-CE1		30	SG-CYS-VAL-CA		150	CG-GLN-MET-CE		137	OE1-GLU-LYS-O					162	O-HIS-LYS-CD		2	N-ILE-PHE-CG		42	C-LEU-PHE-CB		114	NZ-LYS-LYS-CG		4	C-MET-PRO-CD		107	CZ-PHE-ILE-CB		141	CD-PRO-PRO-CD		800	CB-SER-THR-OG1		438	CG2-THR-PRO-CG
1281	CB-ALA-TYR-OH		82	NH1-ARG-ILE-N		134	CB-ASN-PHE-CD2		75	N-ASP-PHE-CE1		15	CB-CYS-VAL-CB		72	C-GLN-MET-CE		209	OE2-GLU-LYS-O					10	CA-HIS-LYS-CE		52	O-ILE-PHE-CG		33	N-LEU-PHE-CB		245	O-LYS-LYS-CG		10	N-MET-PRO-CD		758	CZ-PHE-ILE-CD1		355	CG-PRO-PRO-CD		267	C-SER-THR-OG1		91	CG2-THR-PRO-C
634	N-ALA-TYR-OH		110	NH2-ARG-ILE-N		205	CG-ASN-PHE-CD2		250	O-ASP-PHE-CE1		2	C-CYS-VAL-CB		256	NE2-GLN-MET-CE		192	O-GLU-LYS-O					38	CB-HIS-LYS-CE		35	CA-ILE-PHE-CZ		451	O-LEU-PHE-CB		11	N-LYS-LYS-N		83	O-MET-PRO-CD		309	CZ-PHE-ILE-CG1		12	N-PRO-PRO-CD		222	N-SER-THR-OG1		52	CG2-THR-PRO-N
773	O-ALA-TYR-OH		169	O-ARG-ILE-N		17	N-ASN-PHE-CD2		217	OD1-ASP-PHE-CE1		51	O-CYS-VAL-CB		73	N-GLN-MET-CE		4	CB-GLU-MET-C					110	CD2-HIS-LYS-CE		107	CB-ILE-PHE-CZ		44	CA-LEU-PHE-CD1		62	NZ-LYS-LYS-N		155	SD-MET-PRO-CD		668	CZ-PHE-ILE-CG2		442	O-PRO-PRO-CD		1833	OG-SER-THR-OG1		480	CG2-THR-PRO-O
7	CA-ALA-VAL-C		193	CA-ARG-ILE-O		348	ND2-ASN-PHE-CD2		195	OD2-ASP-PHE-CE1		29	SG-CYS-VAL-CB		271	OE1-GLN-MET-CE		9	CD-GLU-MET-C					157	CE1-HIS-LYS-CE		758	CD1-ILE-PHE-CZ		266	CB-LEU-PHE-CD1		313	O-LYS-LYS-N		15	CA-MET-PRO-CG		43	CZ-PHE-ILE-C		446	CG-PRO-PRO-CG		451	O-SER-THR-OG1		51	N-THR-PRO-CB
69	CB-ALA-VAL-C		163	C-ARG-ILE-O		108	O-ASN-PHE-CD2		79	CA-ASP-PHE-CE2		20	CA-CYS-VAL-CG1		156	O-GLN-MET-CE		9	CG-GLU-MET-C					43	CG-HIS-LYS-CE		309	CG1-ILE-PHE-CZ		654	CD1-LEU-PHE-CD1		381	NZ-LYS-LYS-NZ		32	CB-MET-PRO-CG		57	CZ-PHE-ILE-N		68	N-PRO-PRO-CG		2	CA-SER-TRP-C		26	N-THR-PRO-CD
36	N-ALA-VAL-C		229	CB-ARG-ILE-O		229	OD1-ASN-PHE-CD2		76	C-ASP-PHE-CE2		95	CB-CYS-VAL-CG1		8	CA-GLN-MET-CG		63	OE1-GLU-MET-C					21	C-HIS-LYS-CE		668	CG2-ILE-PHE-CZ		714	CD2-LEU-PHE-CD1		1141	O-LYS-LYS-NZ		246	CE-MET-PRO-CG		262	CZ-PHE-ILE-O		609	O-PRO-PRO-CG		9	CB-SER-TRP-C		30	N-THR-PRO-CG
212	O-ALA-VAL-C		471	CD-ARG-ILE-O		79	CA-ASN-PHE-CE1		251	CB-ASP-PHE-CE2		29	C-CYS-VAL-CG1		25	CB-GLN-MET-CG		106	OE2-GLU-MET-C					171	ND1-HIS-LYS-CE		43	C-ILE-PHE-CZ		103	CG-LEU-PHE-CD1		9	OXT-LYS-LYS-NZ		93	CG-MET-PRO-CG		84	N-PHE-ILE-CD1		5	N-PRO-PRO-N		4	N-SER-TRP-C		9	N-THR-PRO-C
3	CA-ALA-VAL-CA		304	CG-ARG-ILE-O		72	C-ASN-PHE-CE1		158	CG-ASP-PHE-CE2		14	N-CYS-VAL-CG1		57	CD-GLN-MET-CG		61	O-GLU-MET-C					194	NE2-HIS-LYS-CE		57	N-ILE-PHE-CZ		99	C-LEU-PHE-CD1		159	O-LYS-LYS-O		25	C-MET-PRO-CG		11	N-PHE-ILE-CG1		74	O-PRO-PRO-N		51	OG-SER-TRP-C		91	N-THR-PRO-O
8	C-ALA-VAL-CA		511	CZ-ARG-ILE-O		260	CB-ASN-PHE-CE1		60	N-ASP-PHE-CE2		91	O-CYS-VAL-CG1		56	CG-GLN-MET-CG		4	CB-GLU-MET-CA					10	N-HIS-LYS-CE		262	O-ILE-PHE-CZ		65	N-LEU-PHE-CD1		3	CB-LYS-MET-C		18	N-MET-PRO-CG		21	N-PHE-ILE-CG2		109	O-PRO-PRO-O		33	O-SER-TRP-C		150	O-THR-PRO-CA
102	CB-ALA-VAL-CA		160	N-ARG-ILE-O		203	CG-ASN-PHE-CE1		217	O-ASP-PHE-CE2		142	SG-CYS-VAL-CG1		9	C-GLN-MET-CG		29	CD-GLU-MET-CA					226	O-HIS-LYS-CE		84	CD1-ILE-PHE-N		361	O-LEU-PHE-CD1		21	CD-LYS-MET-C		151	O-MET-PRO-CG		27	N-PHE-ILE-C		3	CA-PRO-SER-C		63	OG-SER-TRP-CA		299	O-THR-PRO-CB
4	N-ALA-VAL-CA		432	NE-ARG-ILE-O		36	N-ASN-PHE-CE1		215	OD1-ASP-PHE-CE2		19	CA-CYS-VAL-CG2		141	NE2-GLN-MET-CG		9	CG-GLU-MET-CA					6	OXT-HIS-LYS-CE		11	CG1-ILE-PHE-N		56	CA-LEU-PHE-CD2		19	CE-LYS-MET-C		221	SD-MET-PRO-CG		252	N-PHE-ILE-O		78	CB-PRO-SER-C		34	O-SER-TRP-CA		383	O-THR-PRO-CD
350	O-ALA-VAL-CA		862	NH1-ARG-ILE-O		361	ND2-ASN-PHE-CE1		203	OD2-ASP-PHE-CE2		93	CB-CYS-VAL-CG2		5	N-GLN-MET-CG		141	OE1-GLU-MET-CA					34	CB-HIS-LYS-CG		21	CG2-ILE-PHE-N		275	CB-LEU-PHE-CD2		5	CG-LYS-MET-C		3	CB-MET-PRO-N		181	O-PHE-ILE-CA		46	CD-PRO-SER-C		3	CA-SER-TRP-CB		457	O-THR-PRO-CG
23	CA-ALA-VAL-CB		1104	NH2-ARG-ILE-O		214	O-ASN-PHE-CE1		10	CA-ASP-PHE-CG		16	C-CYS-VAL-CG2		135	OE1-GLN-MET-CG		204	OE2-GLU-MET-CA					74	CD2-HIS-LYS-CG		27	C-ILE-PHE-N		866	CD1-LEU-PHE-CD2		9	N-LYS-MET-C		90	CE-MET-PRO-N		89	O-PHE-ILE-CB		90	CG-PRO-SER-C		110	CB-SER-TRP-CB		99	O-THR-PRO-C
7	C-ALA-VAL-CB		111	O-ARG-ILE-O		366	OD1-ASN-PHE-CE1		2	C-ASP-PHE-CG		11	N-CYS-VAL-CG2		69	O-GLN-MET-CG		99	O-GLU-MET-CA					109	CE1-HIS-LYS-CG		252	O-ILE-PHE-N		844	CD2-LEU-PHE-CD2		114	NZ-LYS-MET-C		13	CG-MET-PRO-N		203	O-PHE-ILE-CD1		2	C-PRO-SER-C		16	C-SER-TRP-CB		74	O-THR-PRO-N
244	CB-ALA-VAL-CB		2	CB-ARG-ILE-OXT		58	CA-ASN-PHE-CE2		73	CB-ASP-PHE-CG		100	O-CYS-VAL-CG2		3	CB-GLN-MET-N		6	CA-GLU-MET-CB					45	CG-HIS-LYS-CG		181	CA-ILE-PHE-O		110	CG-LEU-PHE-CD2		26	O-LYS-MET-C		22	O-MET-PRO-N		92	O-PHE-ILE-CG1		113	O-PRO-SER-C		13	N-SER-TRP-CB		64	O-THR-PRO-O
17	N-ALA-VAL-CB		7	CD-ARG-ILE-OXT		85	C-ASN-PHE-CE2		44	CG-ASP-PHE-CG		132	SG-CYS-VAL-CG2		36	CD-GLN-MET-N		11	CB-GLU-MET-CB					4	C-HIS-LYS-CG		89	CB-ILE-PHE-O		154	C-LEU-PHE-CD2		3	CB-LYS-MET-CA		51	SD-MET-PRO-N		174	O-PHE-ILE-CG2		16	CA-PRO-SER-CA		150	OG-SER-TRP-CB		193	OG1-THR-PRO-CA
208	O-ALA-VAL-CB		10	CA-ARG-LEU-C		280	CB-ASN-PHE-CE2		10	N-ASP-PHE-CG		6	CB-CYS-VAL-N		4	CG-GLN-MET-N		76	CD-GLU-MET-CB					73	ND1-HIS-LYS-CG		203	CD1-ILE-PHE-O		51	N-LEU-PHE-CD2		11	CD-LYS-MET-CA		68	CA-MET-PRO-O		102	O-PHE-ILE-C		70	CB-PRO-SER-CA		49	O-SER-TRP-CB		428	OG1-THR-PRO-CB
282	CA-ALA-VAL-CG1		16	CB-ARG-LEU-C		242	CG-ASN-PHE-CE2		42	O-ASP-PHE-CG		7	C-CYS-VAL-N		10	C-GLN-MET-N		38	CG-GLU-MET-CB					85	NE2-HIS-LYS-CG		92	CG1-ILE-PHE-O		409	O-LEU-PHE-CD2		3	CE-LYS-MET-CA		64	CB-MET-PRO-O		267	O-PHE-ILE-N		51	CD-PRO-SER-CA		63	CA-SER-TRP-CD1		405	OG1-THR-PRO-CD
156	C-ALA-VAL-CG1		123	CD-ARG-LEU-C		35	N-ASN-PHE-CE2		73	OD1-ASP-PHE-CG		101	O-CYS-VAL-N		69	NE2-GLN-MET-N		5	C-GLU-MET-CB					2	N-HIS-LYS-CG		174	CG2-ILE-PHE-O		111	CA-LEU-PHE-CE1		8	CG-LYS-MET-CA		157	CE-MET-PRO-O		170	O-PHE-ILE-O		105	CG-PRO-SER-CA		130	CB-SER-TRP-CD1		488	OG1-THR-PRO-CG
1183	CB-ALA-VAL-CG1		43	CG-ARG-LEU-C		372	ND2-ASN-PHE-CE2		63	OD2-ASP-PHE-CG		33	SG-CYS-VAL-N		121	OE1-GLN-MET-N		2	N-GLU-MET-CB					46	O-HIS-LYS-CG		102	C-ILE-PHE-O		352	CB-LEU-PHE-CE1		31	NZ-LYS-MET-CA		112	CG-MET-PRO-O		6	OXT-PHE-ILE-O		11	C-PRO-SER-CA		27	C-SER-TRP-CD1		237	OG1-THR-PRO-C
228	N-ALA-VAL-CG1		54	CZ-ARG-LEU-C		205	O-ASN-PHE-CE2		104	CA-ASP-PHE-CZ		117	CA-CYS-VAL-O		98	O-GLN-MET-N		151	OE1-GLU-MET-CB					5	CB-HIS-LYS-N		267	N-ILE-PHE-O		1025	CD1-LEU-PHE-CE1		54	O-LYS-MET-CA		43	C-MET-PRO-O		15	C-PHE-LEU-CB		234	O-PRO-SER-CA		14	N-SER-TRP-CD1		122	OG1-THR-PRO-N
656	O-ALA-VAL-CG1		39	N-ARG-LEU-C		327	OD1-ASN-PHE-CE2		122	C-ASP-PHE-CZ		111	CB-CYS-VAL-O		50	CA-GLN-MET-O		216	OE2-GLU-MET-CB					25	CD2-HIS-LYS-N		170	O-ILE-PHE-O		1131	CD2-LEU-PHE-CE1		4	CA-LYS-MET-CB		26	N-MET-PRO-O		137	C-PHE-LEU-CD1		110	CA-PRO-SER-CB		189	OG-SER-TRP-CD1		403	OG1-THR-PRO-O
239	CA-ALA-VAL-CG2		229	NE-ARG-LEU-C		7	CA-ASN-PHE-CG		289	CB-ASP-PHE-CZ		74	C-CYS-VAL-O		63	CB-GLN-MET-O		115	O-GLU-MET-CB					34	CE1-HIS-LYS-N		6	O-ILE-PHE-OXT		274	CG-LEU-PHE-CE1		6	CB-LYS-MET-CB		32	O-MET-PRO-O		102	C-PHE-LEU-CD2		376	CB-PRO-SER-CB		97	O-SER-TRP-CD1		27	C-THR-SER-CA
204	C-ALA-VAL-CG2		617	NH1-ARG-LEU-C		13	C-ASN-PHE-CG		174	CG-ASP-PHE-CZ		194	N-CYS-VAL-O		80	CD-GLN-MET-O		64	CA-GLU-MET-CE					6	CG-HIS-LYS-N		4	CB-ILE-PRO-C		173	C-LEU-PHE-CE1		20	CD-LYS-MET-CB		73	SD-MET-PRO-O		9	C-PHE-LEU-CG		230	CD-PRO-SER-CB		46	CA-SER-TRP-CD2		72	C-THR-SER-CB
1305	CB-ALA-VAL-CG2		740	NH2-ARG-LEU-C		63	CB-ASN-PHE-CG		61	N-ASP-PHE-CZ		71	O-CYS-VAL-O		148	CG-GLN-MET-O		140	CB-GLU-MET-CE					9	ND1-HIS-LYS-N		111	CD1-ILE-PRO-C		185	N-LEU-PHE-CE1		9	CE-LYS-MET-CB		7	CB-MET-SER-C		56	C-PHE-LEU-N		431	CG-PRO-SER-CB		123	CB-SER-TRP-CD2		5	C-THR-SER-C
209	N-ALA-VAL-CG2		149	O-ARG-LEU-C		93	CG-ASN-PHE-CG		248	O-ASP-PHE-CZ		88	SG-CYS-VAL-O		36	C-GLN-MET-O		190	CD-GLU-MET-CE					42	NE2-HIS-LYS-N		7	CG1-ILE-PRO-C		527	O-LEU-PHE-CE1		6	CG-LYS-MET-CB		75	CE-MET-SER-C		154	C-PHE-LEU-O		62	C-PRO-SER-CB		9	C-SER-TRP-CD2		30	C-THR-SER-N
713	O-ALA-VAL-CG2		2	C-ARG-LEU-CA		2	N-ASN-PHE-CG		160	OD1-ASP-PHE-CZ					267	NE2-GLN-MET-O		194	CG-GLU-MET-CE					51	O-HIS-LYS-N		41	CG2-ILE-PRO-C		117	CA-LEU-PHE-CE2		8	C-LYS-MET-CB		14	CG-MET-SER-C		7	CA-PHE-LEU-CB		68	N-PRO-SER-CB		3	N-SER-TRP-CD2		248	C-THR-SER-OG
43	C-ALA-VAL-N		5	CB-ARG-LEU-CA		188	ND2-ASN-PHE-CG		215	OD2-ASP-PHE-CZ					53	N-GLN-MET-O		74	C-GLU-MET-CE					67	CA-HIS-LYS-NZ		6	N-ILE-PRO-C		355	CB-LEU-PHE-CE2		29	NZ-LYS-MET-CB		6	N-MET-SER-C		149	CA-PHE-LEU-CD1		631	O-PRO-SER-CB		24	OG-SER-TRP-CD2		155	C-THR-SER-O
76	CB-ALA-VAL-N		37	CD-ARG-LEU-CA		26	O-ASN-PHE-CG		4	CA-ASP-PHE-N					88	OE1-GLN-MET-O		56	N-GLU-MET-CE					60	CB-HIS-LYS-NZ		93	O-ILE-PRO-C		1083	CD1-LEU-PHE-CE2		43	O-LYS-MET-CB		77	O-MET-SER-C		132	CA-PHE-LEU-CD2		5	OXT-PRO-SER-CB		16	O-SER-TRP-CD2		14	CA-THR-SER-CA
3	N-ALA-VAL-N		9	CG-ARG-LEU-CA		131	OD1-ASN-PHE-CG		16	C-ASP-PHE-N					36	O-GLN-MET-O		268	OE1-GLU-MET-CE					134	CD2-HIS-LYS-NZ		3	CA-ILE-PRO-CA		1017	CD2-LEU-PHE-CE2		80	CA-LYS-MET-CE		40	SD-MET-SER-C		327	CA-PHE-LEU-O		67	CB-PRO-SER-N		40	CA-SER-TRP-CE2		65	CA-THR-SER-CB
545	O-ALA-VAL-N		49	CZ-ARG-LEU-CA		103	CA-ASN-PHE-CZ		18	CB-ASP-PHE-N					43	CA-GLN-MET-SD		251	OE2-GLU-MET-CE					267	CE1-HIS-LYS-NZ		8	CB-ILE-PRO-CA		209	CG-LEU-PHE-CE2		126	CB-LYS-MET-CE		6	CA-MET-SER-CA		11	CB-PHE-LEU-CA		34	CD-PRO-SER-N		122	CB-SER-TRP-CE2		5	CA-THR-SER-C
442	CA-ALA-VAL-O		8	N-ARG-LEU-CA		115	C-ASN-PHE-CZ		149	CG-ASP-PHE-N					75	CB-GLN-MET-SD		189	O-GLU-MET-CE					82	CG-HIS-LYS-NZ		89	CD1-ILE-PRO-CA		150	C-LEU-PHE-CE2		142	CD-LYS-MET-CE		12	CB-MET-SER-CA		105	CB-PHE-LEU-CB		106	CG-PRO-SER-N		12	C-SER-TRP-CE2		7	CA-THR-SER-N
226	C-ALA-VAL-O		60	NE-ARG-LEU-CA		311	CB-ASN-PHE-CZ		4	N-ASP-PHE-N					103	CD-GLN-MET-SD		32	CB-GLU-MET-CG					117	C-HIS-LYS-NZ		31	CG1-ILE-PRO-CA		169	N-LEU-PHE-CE2		110	CE-LYS-MET-CE		88	CE-MET-SER-CA		459	CB-PHE-LEU-CD1		29	C-PRO-SER-N		17	N-SER-TRP-CE2		358	CA-THR-SER-OG
767	CB-ALA-VAL-O		229	NH1-ARG-LEU-CA		190	CG-ASN-PHE-CZ		170	O-ASP-PHE-N					161	CG-GLN-MET-SD		66	CD-GLU-MET-CG					302	ND1-HIS-LYS-NZ		33	CG2-ILE-PRO-CA		508	O-LEU-PHE-CE2		138	CG-LYS-MET-CE		15	CG-MET-SER-CA		537	CB-PHE-LEU-CD2		231	O-PRO-SER-N		115	OG-SER-TRP-CE2		220	CA-THR-SER-O
491	N-ALA-VAL-O		306	NH2-ARG-LEU-CA		60	N-ASN-PHE-CZ		195	OD1-ASP-PHE-N					18	C-GLN-MET-SD		43	CG-GLU-MET-CG					274	NE2-HIS-LYS-NZ		3	C-ILE-PRO-CA		4	CA-LEU-PHE-CG		84	C-LYS-MET-CE		11	C-MET-SER-CA		38	CB-PHE-LEU-CG		194	CA-PRO-SER-O		73	O-SER-TRP-CE2		35	CB-THR-SER-CA
281	O-ALA-VAL-O		210	O-ARG-LEU-CA		372	ND2-ASN-PHE-CZ		306	OD2-ASP-PHE-N					192	NE2-GLN-MET-SD		33	C-GLU-MET-CG					36	N-HIS-LYS-NZ		140	O-ILE-PRO-CA		189	CB-LEU-PHE-CG		66	N-LYS-MET-CE		8	N-MET-SER-CA		42	CB-PHE-LEU-C		353	CB-PRO-SER-O		70	CA-SER-TRP-CE3		172	CB-THR-SER-CB
			9	CA-ARG-LEU-CB		260	O-ASN-PHE-CZ		143	CA-ASP-PHE-O					46	N-GLN-MET-SD		5	N-GLU-MET-CG					498	O-HIS-LYS-NZ		10	CA-ILE-PRO-CB		455	CD1-LEU-PHE-CG		118	NZ-LYS-MET-CE		120	O-MET-SER-CA		33	CB-PHE-LEU-N		250	CD-PRO-SER-O		131	CB-SER-TRP-CE3		18	CB-THR-SER-C
			12	C-ARG-LEU-CB		294	OD1-ASN-PHE-CZ		106	C-ASP-PHE-O					166	OE1-GLN-MET-SD		140	OE1-GLU-MET-CG					13	OXT-HIS-LYS-NZ		19	CB-ILE-PRO-CB		510	CD2-LEU-PHE-CG		229	O-LYS-MET-CE		77	SD-MET-SER-CA		451	CB-PHE-LEU-O		410	CG-PRO-SER-O		37	C-SER-TRP-CE3		30	CB-THR-SER-N
			45	CB-ARG-LEU-CB		9	C-ASN-PHE-N		155	CB-ASP-PHE-O					78	O-GLN-MET-SD		179	OE2-GLU-MET-CG					61	CA-HIS-LYS-O		351	CD1-ILE-PRO-CB		38	CG-LEU-PHE-CG		9	CA-LYS-MET-CG		28	CA-MET-SER-CB		44	CD1-PHE-LEU-CA		105	C-PRO-SER-O		25	N-SER-TRP-CE3		727	CB-THR-SER-OG
			103	CD-ARG-LEU-CB		12	CB-ASN-PHE-N		46	CG-ASP-PHE-O					9	CB-GLN-PHE-C		124	O-GLU-MET-CG					68	CB-HIS-LYS-O		130	CG1-ILE-PRO-CB		5	C-LEU-PHE-CG		25	CB-LYS-MET-CG		58	CB-MET-SER-CB		266	CD1-PHE-LEU-CB		33	N-PRO-SER-O		50	OG-SER-TRP-CE3		281	CB-THR-SER-O
			84	CG-ARG-LEU-CB		115	CG-ASN-PHE-N		213	N-ASP-PHE-O					27	CD-GLN-PHE-C		5	CB-GLU-MET-N					97	CD2-HIS-LYS-O		328	CG2-ILE-PRO-CB		3	N-LEU-PHE-CG		34	CD-LYS-MET-CG		283	CE-MET-SER-CB		654	CD1-PHE-LEU-CD1		104	O-PRO-SER-O		64	O-SER-TRP-CE3		142	CG2-THR-SER-CA
			237	CZ-ARG-LEU-CB		144	ND2-ASN-PHE-N		108	O-ASP-PHE-O					17	CG-GLN-PHE-C		181	CD-GLU-MET-N					224	CE1-HIS-LYS-O		23	C-ILE-PRO-CB		117	O-LEU-PHE-CG		28	CE-LYS-MET-CG		102	CG-MET-SER-CB		714	CD1-PHE-LEU-CD2		329	CA-PRO-SER-OG		26	CA-SER-TRP-CG		577	CG2-THR-SER-CB
			9	N-ARG-LEU-CB		104	O-ASN-PHE-N		71	OD1-ASP-PHE-O					188	NE2-GLN-PHE-C		28	CG-GLU-MET-N					51	CG-HIS-LYS-O		14	N-ILE-PRO-CB		132	CA-LEU-PHE-CZ		39	CG-LYS-MET-CG		23	C-MET-SER-CB		103	CD1-PHE-LEU-CG		650	CB-PRO-SER-OG		79	CB-SER-TRP-CG		120	CG2-THR-SER-C
			169	NE-ARG-LEU-CB		323	OD1-ASN-PHE-N		71	OD2-ASP-PHE-O					7	N-GLN-PHE-C		6	C-GLU-MET-N					42	C-HIS-LYS-O		229	O-ILE-PRO-CB		482	CB-LEU-PHE-CZ		9	C-LYS-MET-CG		47	N-MET-SER-CB		99	CD1-PHE-LEU-C		638	CD-PRO-SER-OG		4	C-SER-TRP-CG		134	CG2-THR-SER-N
			381	NH1-ARG-LEU-CB		121	CA-ASN-PHE-O		2	CA-ASP-PRO-C					124	OE1-GLN-PHE-C		248	OE1-GLU-MET-N					117	ND1-HIS-LYS-O		40	CA-ILE-PRO-CD		1121	CD1-LEU-PHE-CZ		41	NZ-LYS-MET-CG		173	O-MET-SER-CB		65	CD1-PHE-LEU-N		725	CG-PRO-SER-OG		4	N-SER-TRP-CG		842	CG2-THR-SER-OG
			511	NH2-ARG-LEU-CB		101	C-ASN-PHE-O		3	C-ASP-PRO-C					43	O-GLN-PHE-C		374	OE2-GLU-MET-N					273	NE2-HIS-LYS-O		22	CB-ILE-PRO-CD		1248	CD2-LEU-PHE-CZ		59	O-LYS-MET-CG		175	SD-MET-SER-CB		361	CD1-PHE-LEU-O		379	C-PRO-SER-OG		34	OG-SER-TRP-CG		502	CG2-THR-SER-O
			190	O-ARG-LEU-CB		187	CB-ASN-PHE-O		4	CB-ASP-PRO-C					15	CB-GLN-PHE-CA		61	O-GLU-MET-N					52	N-HIS-LYS-O		256	CD1-ILE-PRO-CD		220	CG-LEU-PHE-CZ		5	CB-LYS-MET-N		10	CA-MET-SER-N		56	CD2-PHE-LEU-CA		260	N-PRO-SER-OG		13	O-SER-TRP-CG		9	N-THR-SER-CA
			4	OXT-ARG-LEU-CB		284	CG-ASN-PHE-O		5	CG-ASP-PRO-C					26	CD-GLN-PHE-CA		35	CA-GLU-MET-O					58	O-HIS-LYS-O		101	CG1-ILE-PRO-CD		167	C-LEU-PHE-CZ		6	CE-LYS-MET-N		87	CE-MET-SER-N		275	CD2-PHE-LEU-CB		775	O-PRO-SER-OG		68	CA-SER-TRP-CH2		83	N-THR-SER-CB
			166	CA-ARG-LEU-CD1		104	N-ASN-PHE-O		8	N-ASP-PRO-C					4	CG-GLN-PHE-CA		33	CB-GLU-MET-O					11	CD2-HIS-MET-C		171	CG2-ILE-PRO-CD		243	N-LEU-PHE-CZ		3	CG-LYS-MET-N		22	CG-MET-SER-N		866	CD2-PHE-LEU-CD1		9	OXT-PRO-SER-OG		152	CB-SER-TRP-CH2		28	N-THR-SER-C
			214	C-ARG-LEU-CD1		742	ND2-ASN-PHE-O		78	O-ASP-PRO-C					143	NE2-GLN-PHE-CA		21	CD-GLU-MET-O					21	CE1-HIS-MET-C		17	C-ILE-PRO-CD		652	O-LEU-PHE-CZ		8	C-LYS-MET-N		9	C-MET-SER-N		844	CD2-PHE-LEU-CD2		10	CA-PRO-THR-C		42	C-SER-TRP-CH2		5	N-THR-SER-N
			333	CB-ARG-LEU-CD1		87	O-ASN-PHE-O		144	OD1-ASP-PRO-C					5	N-GLN-PHE-CA		58	CG-GLU-MET-O					4	CG-HIS-MET-C		15	N-ILE-PRO-CD		5	CA-LEU-PHE-N		2	N-LYS-MET-N		3	N-MET-SER-N		110	CD2-PHE-LEU-CG		67	CB-PRO-THR-C		57	N-SER-TRP-CH2		334	N-THR-SER-OG
			488	CD-ARG-LEU-CD1		246	OD1-ASN-PHE-O		249	OD2-ASP-PRO-C					198	OE1-GLN-PHE-CA		26	C-GLU-MET-O					22	ND1-HIS-MET-C		281	O-ILE-PRO-CD		16	CB-LEU-PHE-N		22	NZ-LYS-MET-N		108	O-MET-SER-N		154	CD2-PHE-LEU-C		35	CD-PRO-THR-C		117	OG-SER-TRP-CH2		280	N-THR-SER-O
			484	CG-ARG-LEU-CD1		3	CA-ASN-PRO-C		5	CA-ASP-PRO-CA					90	O-GLN-PHE-CA		27	N-GLU-MET-O					18	NE2-HIS-MET-C		19	CA-ILE-PRO-CG		158	CD1-LEU-PHE-N		84	O-LYS-MET-N		84	SD-MET-SER-N		51	CD2-PHE-LEU-N		95	CG-PRO-THR-C		101	O-SER-TRP-CH2		273	O-THR-SER-CA
			840	CZ-ARG-LEU-CD1		21	CB-ASN-PRO-C		10	C-ASP-PRO-CA					6	CA-GLN-PHE-CB		40	OE1-GLU-MET-O					21	O-HIS-MET-C		35	CB-ILE-PRO-CG		118	CD2-LEU-PHE-N		98	CA-LYS-MET-O		74	CA-MET-SER-O		409	CD2-PHE-LEU-O		3	N-PRO-THR-C		68	CA-SER-TRP-CZ2		480	O-THR-SER-CB
			205	N-ARG-LEU-CD1		25	CG-ASN-PRO-C		15	CB-ASP-PRO-CA					28	CB-GLN-PHE-CB		74	OE2-GLU-MET-O					9	CD2-HIS-MET-CA		427	CD1-ILE-PRO-CG		9	CG-LEU-PHE-N		73	CB-LYS-MET-O		79	CB-MET-SER-O		111	CE1-PHE-LEU-CA		118	O-PRO-THR-C		184	CB-SER-TRP-CZ2		160	O-THR-SER-C
			639	NE-ARG-LEU-CD1		25	N-ASN-PRO-C		83	CG-ASP-PRO-CA					157	CD-GLN-PHE-CB		25	O-GLU-MET-O					16	CE1-HIS-MET-CA		164	CG1-ILE-PRO-CG		96	C-LEU-PHE-N		109	CD-LYS-MET-O		279	CE-MET-SER-O		352	CE1-PHE-LEU-CB		3	CA-PRO-THR-CA		44	C-SER-TRP-CZ2		330	O-THR-SER-N
			863	NH1-ARG-LEU-CD1		224	ND2-ASN-PRO-C		3	N-ASP-PRO-CA					60	CG-GLN-PHE-CB		47	CA-GLU-MET-SD					2	C-HIS-MET-CA		414	CG2-ILE-PRO-CG		5	N-LEU-PHE-N		183	CE-LYS-MET-O		118	CG-MET-SER-O		1025	CE1-PHE-LEU-CD1		35	CB-PRO-THR-CA		41	N-SER-TRP-CZ2		550	O-THR-SER-OG
			1043	NH2-ARG-LEU-CD1		64	O-ASN-PRO-C		128	O-ASP-PRO-CA					10	C-GLN-PHE-CB		111	CB-GLU-MET-SD					10	ND1-HIS-MET-CA		44	C-ILE-PRO-CG		481	O-LEU-PHE-N		86	CG-LYS-MET-O		45	C-MET-SER-O		1131	CE1-PHE-LEU-CD2		26	CD-PRO-THR-CA		180	OG-SER-TRP-CZ2		188	O-THR-SER-O
			548	O-ARG-LEU-CD1		234	OD1-ASN-PRO-C		202	OD1-ASP-PRO-CA					260	NE2-GLN-PHE-CB		59	CD-GLU-MET-SD					14	NE2-HIS-MET-CA		34	N-ILE-PRO-CG		351	CA-LEU-PHE-O		62	C-LYS-MET-O		99	N-MET-SER-O		274	CE1-PHE-LEU-CG		37	CG-PRO-THR-CA		139	O-SER-TRP-CZ2		259	OG1-THR-SER-CA
			2	OXT-ARG-LEU-CD1		5	CA-ASN-PRO-CA		319	OD2-ASP-PRO-CA					12	N-GLN-PHE-CB		137	CG-GLU-MET-SD					39	O-HIS-MET-CA		275	O-ILE-PRO-CG		232	CB-LEU-PHE-O		53	N-LYS-MET-O		48	O-MET-SER-O		173	CE1-PHE-LEU-C		3	C-PRO-THR-CA		88	CA-SER-TRP-CZ3		800	OG1-THR-SER-CB
			156	CA-ARG-LEU-CD2		24	C-ASN-PRO-CA		103	CA-ASP-PRO-CB					332	OE1-GLN-PHE-CB		34	C-GLU-MET-SD					45	CD2-HIS-MET-CB		77	CD1-ILE-PRO-N		394	CD1-LEU-PHE-O		323	NZ-LYS-MET-O		91	SD-MET-SER-O		185	CE1-PHE-LEU-N		163	O-PRO-THR-CA		95	CB-SER-TRP-CZ3		267	OG1-THR-SER-C
			163	C-ARG-LEU-CD2		19	CB-ASN-PRO-CA		102	C-ASP-PRO-CB					95	O-GLN-PHE-CB		28	N-GLU-MET-SD					54	CE1-HIS-MET-CB		10	CG1-ILE-PRO-N		333	CD2-LEU-PHE-O		30	O-LYS-MET-O		93	CA-MET-SER-OG		527	CE1-PHE-LEU-O		3	CA-PRO-THR-CB		57	C-SER-TRP-CZ3		222	OG1-THR-SER-N
			377	CB-ARG-LEU-CD2		51	CG-ASN-PRO-CA		187	CB-ASP-PRO-CB					50	CA-GLN-PHE-CD1		87	OE1-GLU-MET-SD					14	CG-HIS-MET-CB		43	CG2-ILE-PRO-N		93	CG-LEU-PHE-O		45	CA-LYS-MET-SD		126	CB-MET-SER-OG		117	CE2-PHE-LEU-CA		83	CB-PRO-THR-CB		44	N-SER-TRP-CZ3		1833	OG1-THR-SER-OG
			476	CD-ARG-LEU-CD2		138	ND2-ASN-PRO-CA		227	CG-ASP-PRO-CB					145	CB-GLN-PHE-CD1		105	OE2-GLU-MET-SD					7	C-HIS-MET-CB		42	O-ILE-PRO-N		182	C-LEU-PHE-O		90	CB-LYS-MET-SD		377	CE-MET-SER-OG		355	CE2-PHE-LEU-CB		48	CD-PRO-THR-CB		84	OG-SER-TRP-CZ3		451	OG1-THR-SER-O
			473	CG-ARG-LEU-CD2		134	O-ASN-PRO-CA		56	N-ASP-PRO-CB					285	CD-GLN-PHE-CD1		74	O-GLU-MET-SD					37	ND1-HIS-MET-CB		46	CA-ILE-PRO-O		528	N-LEU-PHE-O		82	CD-LYS-MET-SD		138	CG-MET-SER-OG		1083	CE2-PHE-LEU-CD1		90	CG-PRO-THR-CB		88	O-SER-TRP-CZ3		7	CA-THR-THR-C
			821	CZ-ARG-LEU-CD2		300	OD1-ASN-PRO-CA		379	O-ASP-PRO-CB					222	CG-GLN-PHE-CD1		4	CB-GLU-PHE-C					61	NE2-HIS-MET-CB		51	CB-ILE-PRO-O		286	O-LEU-PHE-O		94	CE-LYS-MET-SD		80	C-MET-SER-OG		1017	CE2-PHE-LEU-CD2		12	C-PRO-THR-CB		2	CA-SER-TRP-N		27	CB-THR-THR-C
			121	N-ARG-LEU-CD2		27	CA-ASN-PRO-CB		392	OD1-ASP-PRO-CB					22	C-GLN-PHE-CD1		23	CD-GLU-PHE-C					32	O-HIS-MET-CB		325	CD1-ILE-PRO-O		3	CD2-LEU-PHE-OXT		106	CG-LYS-MET-SD		135	N-MET-SER-OG		209	CE2-PHE-LEU-CG		3	N-PRO-THR-CB		13	CB-SER-TRP-N		125	CG2-THR-THR-C
			626	NE-ARG-LEU-CD2		45	C-ASN-PRO-CB		482	OD2-ASP-PRO-CB					354	NE2-GLN-PHE-CD1		16	CG-GLU-PHE-C					25	CA-HIS-MET-CE		133	CG1-ILE-PRO-O		2	CA-LEU-PRO-C		23	C-LYS-MET-SD		194	O-MET-SER-OG		150	CE2-PHE-LEU-C		226	O-PRO-THR-CB		2	C-SER-TRP-N		13	C-THR-THR-C
			925	NH1-ARG-LEU-CD2		89	CB-ASN-PRO-CB		41	CA-ASP-PRO-CD					35	N-GLN-PHE-CD1		6	N-GLU-PHE-C					80	CB-HIS-MET-CE		163	CG2-ILE-PRO-O		11	CB-LEU-PRO-C		42	N-LYS-MET-SD		156	SD-MET-SER-OG		169	CE2-PHE-LEU-N		81	CA-PRO-THR-CG2		5	N-SER-TRP-N		60	N-THR-THR-C
			1084	NH2-ARG-LEU-CD2		171	CG-ASN-PRO-CB		41	C-ASP-PRO-CD					376	OE1-GLN-PHE-CD1		160	OE1-GLU-PHE-C					132	CD2-HIS-MET-CE		29	C-ILE-PRO-O		150	CD1-LEU-PRO-C		140	NZ-LYS-MET-SD		5	CB-MET-THR-C		508	CE2-PHE-LEU-O		398	CB-PRO-THR-CG2		88	OG-SER-TRP-N		199	OG1-THR-THR-C
			472	O-ARG-LEU-CD2		16	N-ASN-PRO-CB		88	CB-ASP-PRO-CD					113	O-GLN-PHE-CD1		151	OE2-GLU-PHE-C					218	CE1-HIS-MET-CE		110	N-ILE-PRO-O		157	CD2-LEU-PRO-C		66	O-LYS-MET-SD		91	CE-MET-THR-C		4	CG-PHE-LEU-CA		220	CD-PRO-THR-CG2		43	O-SER-TRP-N		229	O-THR-THR-C
			4	CA-ARG-LEU-CG		376	ND2-ASN-PRO-CB		170	CG-ASP-PRO-CD					29	CA-GLN-PHE-CD2		101	O-GLU-PHE-C					102	CG-HIS-MET-CE		43	O-ILE-PRO-O		10	CG-LEU-PRO-C		7	CB-LYS-PHE-C		9	CG-MET-THR-C		189	CG-PHE-LEU-CB		438	CG-PRO-THR-CG2		59	CA-SER-TRP-NE1		20	CA-THR-THR-CA
			9	C-ARG-LEU-CG		257	O-ASN-PRO-CB		8	N-ASP-PRO-CD					129	CB-GLN-PHE-CD2		4	CB-GLU-PHE-CA					55	C-HIS-MET-CE		3	CB-ILE-SER-C		48	N-LEU-PRO-C		23	CD-LYS-PHE-C		12	N-MET-THR-C		455	CG-PHE-LEU-CD1		91	C-PRO-THR-CG2		166	CB-SER-TRP-NE1		13	CB-THR-THR-CA
			20	CB-ARG-LEU-CG		452	OD1-ASN-PRO-CB		243	O-ASP-PRO-CD					150	CD-GLN-PHE-CD2		73	CD-GLU-PHE-CA					158	ND1-HIS-MET-CE		150	CD1-ILE-SER-C		171	O-LEU-PRO-C		42	CE-LYS-PHE-C		57	O-MET-THR-C		510	CG-PHE-LEU-CD2		52	N-PRO-THR-CG2		74	C-SER-TRP-NE1		80	CG2-THR-THR-CA
			52	CD-ARG-LEU-CG		13	CA-ASN-PRO-CD		330	OD1-ASP-PRO-CD					203	CG-GLN-PHE-CD2		29	CG-GLU-PHE-CA					144	NE2-HIS-MET-CE		26	CG1-ILE-SER-C		4	CA-LEU-PRO-CA		18	CG-LYS-PHE-C		44	SD-MET-THR-C		38	CG-PHE-LEU-CG		480	O-PRO-THR-CG2		44	N-SER-TRP-NE1		10	N-THR-THR-CA
			44	CG-ARG-LEU-CG		33	C-ASN-PRO-CD		324	OD2-ASP-PRO-CD					27	C-GLN-PHE-CD2		3	N-GLU-PHE-CA					45	N-HIS-MET-CE		41	CG2-ILE-SER-C		12	CB-LEU-PRO-CA		8	N-LYS-PHE-C		2	CA-MET-THR-CA		5	CG-PHE-LEU-C		51	CB-PRO-THR-N		341	OG-SER-TRP-NE1		316	OG1-THR-THR-CA
			130	CZ-ARG-LEU-CG		59	CB-ASN-PRO-CD		53	CA-ASP-PRO-CG					282	NE2-GLN-PHE-CD2		263	OE1-GLU-PHE-CA					109	O-HIS-MET-CE		34	N-ILE-SER-C		155	CD1-LEU-PRO-CA		215	NZ-LYS-PHE-C		39	CE-MET-THR-CA		3	CG-PHE-LEU-N		26	CD-PRO-THR-N		232	O-SER-TRP-NE1		304	O-THR-THR-CA
			9	N-ARG-LEU-CG		110	CG-ASN-PRO-CD		108	C-ASP-PRO-CG					25	N-GLN-PHE-CD2		269	OE2-GLU-PHE-CA					4	OXT-HIS-MET-CE		184	O-ILE-SER-C		146	CD2-LEU-PRO-CA		109	O-LYS-PHE-C		4	CG-MET-THR-CA		117	CG-PHE-LEU-O		30	CG-PRO-THR-N		67	CA-SER-TRP-O		103	CB-THR-THR-CB
			79	NE-ARG-LEU-CG		3	N-ASN-PRO-CD		219	CB-ASP-PRO-CG					238	OE1-GLN-PHE-CD2		161	O-GLU-PHE-CA					21	CB-HIS-MET-CG		8	CB-ILE-SER-CA		12	CG-LEU-PRO-CA		3	CA-LYS-PHE-CA		5	C-MET-THR-CA		132	CZ-PHE-LEU-CA		9	C-PRO-THR-N		87	CB-SER-TRP-O		345	CG2-THR-THR-CB
			245	NH1-ARG-LEU-CG		338	ND2-ASN-PRO-CD		250	CG-ASP-PRO-CG					91	O-GLN-PHE-CD2		8	CA-GLU-PHE-CB					81	CD2-HIS-MET-CG		182	CD1-ILE-SER-CA		16	C-LEU-PRO-CA		10	CB-LYS-PHE-CA		2	N-MET-THR-CA		482	CZ-PHE-LEU-CB		91	O-PRO-THR-N		37	C-SER-TRP-O		18	N-THR-THR-CB
			323	NH2-ARG-LEU-CG		279	O-ASN-PRO-CD		27	N-ASP-PRO-CG					91	CA-GLN-PHE-CE1		65	CB-GLU-PHE-CB					78	CE1-HIS-MET-CG		32	CG1-ILE-SER-CA		5	N-LEU-PRO-CA		14	CD-LYS-PHE-CA		85	O-MET-THR-CA		1121	CZ-PHE-LEU-CD1		150	CA-PRO-THR-O		63	N-SER-TRP-O		983	OG1-THR-THR-CB
			84	O-ARG-LEU-CG		344	OD1-ASN-PRO-CD		502	O-ASP-PRO-CG					210	CB-GLN-PHE-CE1		221	CD-GLU-PHE-CB					35	CG-HIS-MET-CG		118	CG2-ILE-SER-CA		294	O-LEU-PRO-CA		27	CE-LYS-PHE-CA		56	SD-MET-THR-CA		1248	CZ-PHE-LEU-CD2		299	CB-PRO-THR-O		110	OG-SER-TRP-O		316	O-THR-THR-CB
			2	OXT-ARG-LEU-CG		2	OXT-ASN-PRO-CD		380	OD1-ASP-PRO-CG					277	CD-GLN-PHE-CE1		91	CG-GLU-PHE-CB					2	C-HIS-MET-CG		6	N-ILE-SER-CA		50	CA-LEU-PRO-CB		8	CG-LYS-PHE-CA		3	CA-MET-THR-CB		220	CZ-PHE-LEU-CG		383	CD-PRO-THR-O		25	O-SER-TRP-O		962	CG2-THR-THR-CG2
			31	C-ARG-LEU-N		28	CA-ASN-PRO-CG		420	OD2-ASP-PRO-CG					275	CG-GLN-PHE-CE1		10	C-GLU-PHE-CB					47	ND1-HIS-MET-CG		290	O-ILE-SER-CA		131	CB-LEU-PRO-CB		69	NZ-LYS-PHE-CA		7	CB-MET-THR-CB		167	CZ-PHE-LEU-C		457	CG-PRO-THR-O		6	CA-SER-TYR-C		99	N-THR-THR-CG2
			13	CB-ARG-LEU-N		58	C-ASN-PRO-CG		14	CB-ASP-PRO-N					57	C-GLN-PHE-CE1		7	N-GLU-PHE-CB					68	NE2-HIS-MET-CG		53	CA-ILE-SER-CB		600	CD1-LEU-PRO-CB		161	O-LYS-PHE-CA		118	CE-MET-THR-CB		243	CZ-PHE-LEU-N		99	C-PRO-THR-O		49	CB-SER-TYR-C		1219	OG1-THR-THR-CG2
			58	CD-ARG-LEU-N		109	CB-ASN-PRO-CG		27	CG-ASP-PRO-N					402	NE2-GLN-PHE-CE1		346	OE1-GLU-PHE-CB					41	O-HIS-MET-CG		80	CB-ILE-SER-CB		636	CD2-LEU-PRO-CB		26	CA-LYS-PHE-CB		12	CG-MET-THR-CB		652	CZ-PHE-LEU-O		74	N-PRO-THR-O		14	N-SER-TYR-C		535	O-THR-THR-CG2
			18	CG-ARG-LEU-N		190	CG-ASN-PRO-CG		38	O-ASP-PRO-N					62	N-GLN-PHE-CE1		433	OE2-GLU-PHE-CB					2	CA-HIS-MET-N		485	CD1-ILE-SER-CB		63	CG-LEU-PRO-CB		62	CB-LYS-PHE-CB		7	C-MET-THR-CB		5	N-PHE-LEU-CA		64	O-PRO-THR-O		121	OG-SER-TYR-C		15	N-THR-THR-N
			20	CZ-ARG-LEU-N		13	N-ASN-PRO-CG		95	OD1-ASP-PRO-N					373	OE1-GLN-PHE-CE1		154	O-GLU-PHE-CB					6	CD2-HIS-MET-N		178	CG1-ILE-SER-CB		123	C-LEU-PRO-CB		70	CD-LYS-PHE-CB		8	N-MET-THR-CB		16	N-PHE-LEU-CB		193	CA-PRO-THR-OG1		87	O-SER-TYR-C		581	OG1-THR-THR-N
			7	N-ARG-LEU-N		464	ND2-ASN-PRO-CG		129	OD2-ASP-PRO-N					163	O-GLN-PHE-CE1		44	CA-GLU-PHE-CD1					12	CE1-HIS-MET-N		385	CG2-ILE-SER-CB		48	N-LEU-PRO-CB		72	CE-LYS-PHE-CB		99	O-MET-THR-CB		158	N-PHE-LEU-CD1		428	CB-PRO-THR-OG1		2	CA-SER-TYR-CA		520	O-THR-THR-N
			30	NE-ARG-LEU-N		413	O-ASN-PRO-CG		64	CA-ASP-PRO-O					51	CA-GLN-PHE-CE2		142	CB-GLU-PHE-CD1					4	C-HIS-MET-N		56	C-ILE-SER-CB		586	O-LEU-PRO-CB		57	CG-LYS-PHE-CB		71	SD-MET-THR-CB		118	N-PHE-LEU-CD2		405	CD-PRO-THR-OG1		35	CB-SER-TYR-CA		500	OG1-THR-THR-O
			172	NH1-ARG-LEU-N		434	OD1-ASN-PRO-CG		54	C-ASP-PRO-O					247	CB-GLN-PHE-CE2		217	CD-GLU-PHE-CD1					10	ND1-HIS-MET-N		70	N-ILE-SER-CB		3	OXT-LEU-PRO-CB		21	C-LYS-PHE-CB		29	CA-MET-THR-CG2		9	N-PHE-LEU-CG		488	CG-PRO-THR-OG1		2	C-SER-TYR-CA		329	O-THR-THR-O
			223	NH2-ARG-LEU-N		2	OXT-ASN-PRO-CG		120	CB-ASP-PRO-O					170	CD-GLN-PHE-CE2		243	CG-GLU-PHE-CD1					17	NE2-HIS-MET-N		473	O-ILE-SER-CB		10	CA-LEU-PRO-CD		11	N-LYS-PHE-CB		66	CB-MET-THR-CG2		96	N-PHE-LEU-C		237	C-PRO-THR-OG1		3	N-SER-TYR-CA		1687	OG1-THR-THR-OG1
			325	O-ARG-LEU-N		6	CA-ASN-PRO-N		57	CG-ASP-PRO-O					276	CG-GLN-PHE-CE2		25	C-GLU-PHE-CD1					28	O-HIS-MET-N		8	OXT-ILE-SER-CB		71	CB-LEU-PRO-CD		58	NZ-LYS-PHE-CB		372	CE-MET-THR-CG2		5	N-PHE-LEU-N		122	N-PRO-THR-OG1		149	OG-SER-TYR-CA		31	CG2-THR-TRP-C
			305	CA-ARG-LEU-O		14	CB-ASN-PRO-N		47	N-ASP-PRO-O					52	C-GLN-PHE-CE2		25	N-GLU-PHE-CD1					28	CA-HIS-MET-O		5	CA-ILE-SER-N		364	CD1-LEU-PRO-CD		202	O-LYS-PHE-CB		134	CG-MET-THR-CG2		481	N-PHE-LEU-O		403	O-PRO-THR-OG1		120	O-SER-TYR-CA		2	N-THR-TRP-C
			205	C-ARG-LEU-O		28	CG-ASN-PRO-N		70	O-ASP-PRO-O					334	NE2-GLN-PHE-CE2		209	OE1-GLU-PHE-CD1					49	CB-HIS-MET-O		146	CD1-ILE-SER-N		430	CD2-LEU-PRO-CD		58	CA-LYS-PHE-CD1		28	C-MET-THR-CG2		351	O-PHE-LEU-CA		16	CB-PRO-TRP-C		16	CA-SER-TYR-CB		30	OG1-THR-TRP-C
			433	CB-ARG-LEU-O		99	ND2-ASN-PRO-N		88	OD1-ASP-PRO-O					99	N-GLN-PHE-CE2		251	OE2-GLU-PHE-CD1					65	CD2-HIS-MET-O		25	CG1-ILE-SER-N		50	CG-LEU-PRO-CD		175	CB-LYS-PHE-CD1		42	N-MET-THR-CG2		232	O-PHE-LEU-CB		19	CD-PRO-TRP-C		125	CB-SER-TYR-CB		41	O-THR-TRP-C
			945	CD-ARG-LEU-O		52	O-ASN-PRO-N		89	OD2-ASP-PRO-O					303	OE1-GLN-PHE-CE2		113	O-GLU-PHE-CD1					79	CE1-HIS-MET-O		78	CG2-ILE-SER-N		64	C-LEU-PRO-CD		154	CD-LYS-PHE-CD1		108	O-MET-THR-CG2		394	O-PHE-LEU-CD1		16	CG-PRO-TRP-C		27	C-SER-TYR-CB		76	CG2-THR-TRP-CA
			561	CG-ARG-LEU-O		120	OD1-ASN-PRO-N		3	CA-ASP-SER-C					172	O-GLN-PHE-CE2		53	CA-GLU-PHE-CD2					40	CG-HIS-MET-O		22	C-ILE-SER-N		21	N-LEU-PRO-CD		168	CE-LYS-PHE-CD1		192	SD-MET-THR-CG2		333	O-PHE-LEU-CD2		15	O-PRO-TRP-C		22	N-SER-TYR-CB		37	OG1-THR-TRP-CA
			1212	CZ-ARG-LEU-O		233	CA-ASN-PRO-O		6	C-ASP-SER-C					14	CA-GLN-PHE-CG		102	CB-GLU-PHE-CD2					28	C-HIS-MET-O		315	O-ILE-SER-N		550	O-LEU-PRO-CD		180	CG-LYS-PHE-CD1		5	CB-MET-THR-N		93	O-PHE-LEU-CG		4	CB-PRO-TRP-CA		301	OG-SER-TYR-CB		48	O-THR-TRP-CA
			245	N-ARG-LEU-O		148	C-ASN-PRO-O		29	CB-ASP-SER-C					74	CB-GLN-PHE-CG		170	CD-GLU-PHE-CD2					69	ND1-HIS-MET-O		257	CA-ILE-SER-O		52	CA-LEU-PRO-CG		43	C-LYS-PHE-CD1		49	CE-MET-THR-N		182	O-PHE-LEU-C		27	CG-PRO-TRP-CA		138	O-SER-TYR-CB		3	CA-THR-TRP-CB
			1048	NE-ARG-LEU-O		270	CB-ASN-PRO-O		27	CG-ASP-SER-C					181	CD-GLN-PHE-CG		244	CG-GLU-PHE-CD2					75	NE2-HIS-MET-O		107	CB-ILE-SER-O		192	CB-LEU-PRO-CG		54	N-LYS-PHE-CD1		3	CG-MET-THR-N		528	O-PHE-LEU-N		31	O-PRO-TRP-CA		91	CA-SER-TYR-CD1		9	CB-THR-TRP-CB
			2281	NH1-ARG-LEU-O		303	CG-ASN-PRO-O		26	N-ASP-SER-C					164	CG-GLN-PHE-CG		46	C-GLU-PHE-CD2					20	N-HIS-MET-O		326	CD1-ILE-SER-O		679	CD1-LEU-PRO-CG		101	NZ-LYS-PHE-CD1		12	C-MET-THR-N		286	O-PHE-LEU-O		25	CA-PRO-TRP-CB		278	CB-SER-TYR-CD1		57	CG2-THR-TRP-CB
			2414	NH2-ARG-LEU-O		97	N-ASN-PRO-O		142	O-ASP-SER-C					200	NE2-GLN-PHE-CG		29	N-GLU-PHE-CD2					16	O-HIS-MET-O		184	CG1-ILE-SER-O		855	CD2-LEU-PRO-CG		163	O-LYS-PHE-CD1		94	O-MET-THR-N		3	OXT-PHE-LEU-CD2		57	CB-PRO-TRP-CB		43	C-SER-TYR-CD1		77	OG1-THR-TRP-CB
			199	O-ARG-LEU-O		753	ND2-ASN-PRO-O		253	OD1-ASP-SER-C					204	OE1-GLN-PHE-CG		212	OE1-GLU-PHE-CD2					25	CA-HIS-MET-SD		265	CG2-ILE-SER-O		89	CG-LEU-PRO-CG		41	CA-LYS-PHE-CD2		69	SD-MET-THR-N		7	C-PHE-LYS-CB		68	CD-PRO-TRP-CB		61	N-SER-TYR-CD1		34	O-THR-TRP-CB
			2	OXT-ARG-LEU-O		89	O-ASN-PRO-O		285	OD2-ASP-SER-C					24	O-GLN-PHE-CG		298	OE2-GLU-PHE-CD2					77	CB-HIS-MET-SD		147	C-ILE-SER-O		124	C-LEU-PRO-CG		125	CB-LYS-PHE-CD2		58	CA-MET-THR-O		23	C-PHE-LYS-CD		82	CG-PRO-TRP-CB		308	OG-SER-TYR-CD1		10	CA-THR-TRP-CD1
			6	CD-ARG-LEU-OXT		270	OD1-ASN-PRO-O		5	CA-ASP-SER-CA					70	CA-GLN-PHE-CZ		119	O-GLU-PHE-CD2					93	CD2-HIS-MET-SD		276	N-ILE-SER-O		104	N-LEU-PRO-CG		117	CD-LYS-PHE-CD2		66	CB-MET-THR-O		42	C-PHE-LYS-CE		18	C-PRO-TRP-CB		165	O-SER-TYR-CD1		31	CB-THR-TRP-CD1
			3	CG-ARG-LEU-OXT		2	CA-ASN-PRO-OXT		9	C-ASP-SER-CA					278	CB-GLN-PHE-CZ		119	CA-GLU-PHE-CE1					101	CE1-HIS-MET-SD		161	O-ILE-SER-O		695	O-LEU-PRO-CG		223	CE-LYS-PHE-CD2		253	CE-MET-THR-O		18	C-PHE-LYS-CG		112	O-PRO-TRP-CB		81	CA-SER-TYR-CD2		93	CG2-THR-TRP-CD1
			15	CZ-ARG-LEU-OXT		2	CG-ASN-PRO-OXT		47	CB-ASP-SER-CA					234	CD-GLN-PHE-CZ		271	CB-GLU-PHE-CE1					59	CG-HIS-MET-SD		238	CA-ILE-SER-OG		2	CA-LEU-PRO-N		118	CG-LYS-PHE-CD2		79	CG-MET-THR-O		8	C-PHE-LYS-N		49	CA-PRO-TRP-CD1		264	CB-SER-TYR-CD2		16	C-THR-TRP-CD1
			31	NE-ARG-LEU-OXT		8	N-ASN-PRO-OXT		126	CG-ASP-SER-CA					322	CG-GLN-PHE-CZ		276	CD-GLU-PHE-CE1					15	C-HIS-MET-SD		183	CB-ILE-SER-OG		10	CB-LEU-PRO-N		49	C-LYS-PHE-CD2		37	C-MET-THR-O		215	C-PHE-LYS-NZ		135	CB-PRO-TRP-CD1		49	C-SER-TYR-CD2		6	N-THR-TRP-CD1
			10	NH1-ARG-LEU-OXT		6	ND2-ASN-PRO-OXT		6	N-ASP-SER-CA					68	C-GLN-PHE-CZ		384	CG-GLU-PHE-CE1					66	ND1-HIS-MET-SD		509	CD1-ILE-SER-OG		139	CD1-LEU-PRO-N		35	N-LYS-PHE-CD2		138	N-MET-THR-O		109	C-PHE-LYS-O		143	CD-PRO-TRP-CD1		92	N-SER-TYR-CD2		132	OG1-THR-TRP-CD1
			40	NH2-ARG-LEU-OXT		12	CA-ASN-SER-C		258	O-ASP-SER-CA					399	NE2-GLN-PHE-CZ		72	C-GLU-PHE-CE1					74	NE2-HIS-MET-SD		284	CG1-ILE-SER-OG		141	CD2-LEU-PRO-N		109	NZ-LYS-PHE-CD2		58	O-MET-THR-O		3	CA-PHE-LYS-CA		236	CG-PRO-TRP-CD1		233	OG-SER-TYR-CD2		85	O-THR-TRP-CD1
			9	CA-ARG-LYS-C		2	C-ASN-SER-C		545	OD1-ASP-SER-CA					91	N-GLN-PHE-CZ		92	N-GLU-PHE-CE1					45	N-HIS-MET-SD		516	CG2-ILE-SER-OG		10	CG-LEU-PRO-N		148	O-LYS-PHE-CD2		109	SD-MET-THR-O		10	CA-PHE-LYS-CB		15	C-PRO-TRP-CD1		175	O-SER-TYR-CD2		7	CA-THR-TRP-CD2
			20	CB-ARG-LYS-C		53	CB-ASN-SER-C		728	OD2-ASP-SER-CA					328	OE1-GLN-PHE-CZ		338	OE1-GLU-PHE-CE1					51	O-HIS-MET-SD		197	C-ILE-SER-OG		11	C-LEU-PRO-N		81	CA-LYS-PHE-CE1		43	CA-MET-THR-OG1		14	CA-PHE-LYS-CD		18	N-PRO-TRP-CD1		147	CA-SER-TYR-CE1		35	CB-THR-TRP-CD2
			41	CD-ARG-LYS-C		52	CG-ASN-SER-C		59	CA-ASP-SER-CB					295	O-GLN-PHE-CZ		317	OE2-GLU-PHE-CE1					7	CB-HIS-PHE-C		184	N-ILE-SER-OG		157	O-LEU-PRO-N		262	CB-LYS-PHE-CE1		118	CB-MET-THR-OG1		27	CA-PHE-LYS-CE		202	O-PRO-TRP-CD1		371	CB-SER-TYR-CE1		136	CG2-THR-TRP-CD2
			36	CG-ARG-LYS-C		27	N-ASN-SER-C		56	C-ASP-SER-CB					25	CB-GLN-PHE-N		260	O-GLU-PHE-CE1					24	CD2-HIS-PHE-C		549	O-ILE-SER-OG		186	CA-LEU-PRO-O		184	CD-LYS-PHE-CE1		292	CE-MET-THR-OG1		8	CA-PHE-LYS-CG		55	CA-PRO-TRP-CD2		104	C-SER-TYR-CE1		2	C-THR-TRP-CD2
			78	CZ-ARG-LYS-C		353	ND2-ASN-SER-C		277	CB-ASP-SER-CB					121	CD-GLN-PHE-N		103	CA-GLU-PHE-CE2					45	CE1-HIS-PHE-C		8	OXT-ILE-SER-OG		175	CB-LEU-PRO-O		184	CE-LYS-PHE-CE1		160	CG-MET-THR-OG1		69	CA-PHE-LYS-NZ		214	CB-PRO-TRP-CD2		108	N-SER-TYR-CE1		12	OG1-THR-TRP-CD2
			24	N-ARG-LYS-C		57	O-ASN-SER-C		582	CG-ASP-SER-CB					20	CG-GLN-PHE-N		193	CB-GLU-PHE-CE2					26	ND1-HIS-PHE-C		5	CB-ILE-THR-C		615	CD1-LEU-PRO-O		209	CG-LYS-PHE-CE1		30	C-MET-THR-OG1		161	CA-PHE-LYS-O		261	CD-PRO-TRP-CD2		535	OG-SER-TYR-CE1		3	O-THR-TRP-CD2
			67	NE-ARG-LYS-C		239	OD1-ASN-SER-C		134	N-ASP-SER-CB					5	C-GLN-PHE-N		199	CD-GLU-PHE-CE2					67	NE2-HIS-PHE-C		108	CD1-ILE-THR-C		546	CD2-LEU-PRO-O		75	C-LYS-PHE-CE1		45	N-MET-THR-OG1		26	CB-PHE-LYS-CA		244	CG-PRO-TRP-CD2		262	O-SER-TYR-CE1		7	CA-THR-TRP-CE2
			271	NH1-ARG-LYS-C		6	CA-ASN-SER-CA		399	O-ASP-SER-CB					119	NE2-GLN-PHE-N		346	CG-GLU-PHE-CE2					65	O-HIS-PHE-C		41	CG1-ILE-THR-C		95	CG-LEU-PRO-O		88	N-LYS-PHE-CE1		188	O-MET-THR-OG1		62	CB-PHE-LYS-CB		6	N-PRO-TRP-CD2		2	OXT-SER-TYR-CE1		61	CB-THR-TRP-CE2
			368	NH2-ARG-LYS-C		41	CB-ASN-SER-CA		1311	OD1-ASP-SER-CB					321	OE1-GLN-PHE-N		71	C-GLU-PHE-CE2					9	CB-HIS-PHE-CA		26	CG2-ILE-THR-C		106	C-LEU-PRO-O		126	NZ-LYS-PHE-CE1		171	SD-MET-THR-OG1		70	CB-PHE-LYS-CD		43	O-PRO-TRP-CD2		138	CA-SER-TYR-CE2		108	CG2-THR-TRP-CE2
			75	O-ARG-LYS-C		70	CG-ASN-SER-CA		1571	OD2-ASP-SER-CB					72	O-GLN-PHE-N		67	N-GLU-PHE-CE2					12	CD2-HIS-PHE-CA		31	N-ILE-THR-C		266	N-LEU-PRO-O		298	O-LYS-PHE-CE1		18	CE-MET-TRP-C		72	CB-PHE-LYS-CE		110	CA-PRO-TRP-CE2		368	CB-SER-TYR-CE2		11	C-THR-TRP-CE2
			2	CA-ARG-LYS-CA		7	N-ASN-SER-CA		11	CA-ASP-SER-N					119	CA-GLN-PHE-O		268	OE1-GLU-PHE-CE2					25	CE1-HIS-PHE-CA		386	O-ILE-THR-C		227	O-LEU-PRO-O		76	CA-LYS-PHE-CE2		3	O-MET-TRP-C		57	CB-PHE-LYS-CG		220	CB-PRO-TRP-CE2		81	C-SER-TYR-CE2		83	OG1-THR-TRP-CE2
			5	C-ARG-LYS-CA		260	ND2-ASN-SER-CA		34	C-ASP-SER-N					126	CB-GLN-PHE-O		334	OE2-GLU-PHE-CE2					5	CG-HIS-PHE-CA		106	CD1-ILE-THR-CA		2	CD1-LEU-PRO-OXT		183	CB-LYS-PHE-CE2		14	SD-MET-TRP-C		21	CB-PHE-LYS-C		329	CD-PRO-TRP-CE2		119	N-SER-TYR-CE2		61	O-THR-TRP-CE2
			11	CB-ARG-LYS-CA		145	O-ASN-SER-CA		40	CB-ASP-SER-N					239	CD-GLN-PHE-O		212	O-GLU-PHE-CE2					22	ND1-HIS-PHE-CA		20	CG1-ILE-THR-CA		4	CA-LEU-SER-C		217	CD-LYS-PHE-CE2		4	CB-MET-TRP-CA		11	CB-PHE-LYS-N		248	CG-PRO-TRP-CE2		449	OG-SER-TYR-CE2		23	CA-THR-TRP-CE3
			28	CD-ARG-LYS-CA		350	OD1-ASN-SER-CA		417	CG-ASP-SER-N					174	CG-GLN-PHE-O		11	CA-GLU-PHE-CG					40	NE2-HIS-PHE-CA		33	CG2-ILE-THR-CA		17	CB-LEU-SER-C		233	CE-LYS-PHE-CE2		15	CE-MET-TRP-CA		58	CB-PHE-LYS-NZ		13	C-PRO-TRP-CE2		296	O-SER-TYR-CE2		68	CB-THR-TRP-CE3
			18	CG-ARG-LYS-CA		69	CA-ASN-SER-CB		3	N-ASP-SER-N					111	C-GLN-PHE-O		74	CB-GLU-PHE-CG					111	O-HIS-PHE-CA		455	O-ILE-THR-CA		215	CD1-LEU-SER-C		205	CG-LYS-PHE-CE2		2	CG-MET-TRP-CA		202	CB-PHE-LYS-O		51	N-PRO-TRP-CE2		47	CA-SER-TYR-CG		145	CG2-THR-TRP-CE3
			48	CZ-ARG-LYS-CA		54	C-ASN-SER-CB		211	O-ASP-SER-N					601	NE2-GLN-PHE-O		109	CD-GLU-PHE-CG					7	CA-HIS-PHE-CB		5	CB-ILE-THR-CB		148	CD2-LEU-SER-C		93	C-LYS-PHE-CE2		7	O-MET-TRP-CA		58	CD1-PHE-LYS-CA		141	O-PRO-TRP-CE2		152	CB-SER-TYR-CG		25	C-THR-TRP-CE3
			64	NE-ARG-LYS-CA		183	CB-ASN-SER-CB		720	OD1-ASP-SER-N					65	N-GLN-PHE-O		148	CG-GLU-PHE-CG					35	CB-HIS-PHE-CB		233	CD1-ILE-THR-CB		18	CG-LEU-SER-C		99	N-LYS-PHE-CE2		35	SD-MET-TRP-CA		175	CD1-PHE-LYS-CB		2	OXT-PRO-TRP-CE2		15	C-SER-TYR-CG		27	N-THR-TRP-CE3
			195	NH1-ARG-LYS-CA		252	CG-ASN-SER-CB		875	OD2-ASP-SER-N					226	OE1-GLN-PHE-O		11	C-GLU-PHE-CG					105	CD2-HIS-PHE-CB		58	CG1-ILE-THR-CB		2	C-LEU-SER-C		144	NZ-LYS-PHE-CE2		7	CA-MET-TRP-CB		154	CD1-PHE-LYS-CD		66	CA-PRO-TRP-CE3		40	N-SER-TYR-CG		57	OG1-THR-TRP-CE3
			206	NH2-ARG-LYS-CA		56	N-ASN-SER-CB		151	CA-ASP-SER-O					50	O-GLN-PHE-O		4	N-GLU-PHE-CG					131	CE1-HIS-PHE-CB		100	CG2-ILE-THR-CB		56	N-LEU-SER-C		197	O-LYS-PHE-CE2		19	CB-MET-TRP-CB		168	CD1-PHE-LYS-CE		170	CB-PRO-TRP-CE3		144	OG-SER-TYR-CG		37	O-THR-TRP-CE3
			121	O-ARG-LYS-CA		837	ND2-ASN-SER-CB		92	C-ASP-SER-O					3	CG-GLN-PHE-OXT		107	OE1-GLU-PHE-CG					57	CG-HIS-PHE-CB		8	C-ILE-THR-CB		321	O-LEU-SER-C		36	CA-LYS-PHE-CG		46	CE-MET-TRP-CB		180	CD1-PHE-LYS-CG		248	CD-PRO-TRP-CE3		54	O-SER-TYR-CG		10	CA-THR-TRP-CG
			8	CA-ARG-LYS-CB		464	O-ASN-SER-CB		216	CB-ASP-SER-O					10	NE2-GLN-PHE-OXT		126	OE2-GLU-PHE-CG					4	C-HIS-PHE-CB		26	N-ILE-THR-CB		4	CA-LEU-SER-CA		84	CB-LYS-PHE-CG		40	CG-MET-TRP-CB		43	CD1-PHE-LYS-C		217	CG-PRO-TRP-CE3		105	CA-SER-TYR-CZ		6	CB-THR-TRP-CG
			6	C-ARG-LYS-CB		770	OD1-ASN-SER-CB		123	CG-ASP-SER-O					5	N-GLN-PHE-OXT		49	O-GLU-PHE-CG					104	ND1-HIS-PHE-CB		403	O-ILE-THR-CB		16	CB-LEU-SER-CA		100	CD-LYS-PHE-CG		5	N-MET-TRP-CB		54	CD1-PHE-LYS-N		15	C-PRO-TRP-CE3		257	CB-SER-TYR-CZ		53	CG2-THR-TRP-CG
			18	CB-ARG-LYS-CB		2	OXT-ASN-SER-CB		169	N-ASP-SER-O					5	CB-GLN-PRO-C		147	CA-GLU-PHE-CZ					140	NE2-HIS-PHE-CB		46	CA-ILE-THR-CG2		255	CD1-LEU-SER-CA		146	CE-LYS-PHE-CG		11	O-MET-TRP-CB		101	CD1-PHE-LYS-NZ		36	N-PRO-TRP-CE3		66	C-SER-TYR-CZ		25	OG1-THR-TRP-CG
			69	CD-ARG-LYS-CB		4	CA-ASN-SER-N		86	O-ASP-SER-O					27	CD-GLN-PRO-C		293	CB-GLU-PHE-CZ					21	N-HIS-PHE-CB		65	CB-ILE-THR-CG2		260	CD2-LEU-SER-CA		102	CG-LYS-PHE-CG		35	SD-MET-TRP-CB		163	CD1-PHE-LYS-O		48	O-PRO-TRP-CE3		93	N-SER-TYR-CZ		7	O-THR-TRP-CG
			35	CG-ARG-LYS-CB		27	C-ASN-SER-N		132	OD1-ASP-SER-O					28	CG-GLN-PRO-C		284	CD-GLU-PHE-CZ					94	O-HIS-PHE-CB		675	CD1-ILE-THR-CG2		21	CG-LEU-SER-CA		5	C-LYS-PHE-CG		7	CA-MET-TRP-CD1		41	CD2-PHE-LYS-CA		19	CA-PRO-TRP-CG		590	OG-SER-TYR-CZ		35	CA-THR-TRP-CH2
			174	CZ-ARG-LYS-CB		33	CB-ASN-SER-N		194	OD2-ASP-SER-O					290	NE2-GLN-PRO-C		393	CG-GLU-PHE-CZ					20	CA-HIS-PHE-CD1		283	CG1-ILE-THR-CG2		11	C-LEU-SER-CA		3	N-LYS-PHE-CG		22	CB-MET-TRP-CD1		125	CD2-PHE-LYS-CB		118	CB-PRO-TRP-CG		227	O-SER-TYR-CZ		123	CB-THR-TRP-CH2
			7	N-ARG-LYS-CB		99	CG-ASN-SER-N		325	CA-ASP-SER-OG					291	OE1-GLN-PRO-C		78	C-GLU-PHE-CZ					124	CB-HIS-PHE-CD1		492	CG2-ILE-THR-CG2		5	N-LEU-SER-CA		56	NZ-LYS-PHE-CG		75	CE-MET-TRP-CD1		117	CD2-PHE-LYS-CD		142	CD-PRO-TRP-CG		4	CA-SER-TYR-N		178	CG2-THR-TRP-CH2
			132	NE-ARG-LYS-CB		3	N-ASN-SER-N		235	C-ASP-SER-OG					60	O-GLN-PRO-C		94	N-GLU-PHE-CZ					149	CD2-HIS-PHE-CD1		52	C-ILE-THR-CG2		474	O-LEU-SER-CA		56	O-LYS-PHE-CG		45	CG-MET-TRP-CD1		223	CD2-PHE-LYS-CE		162	CG-PRO-TRP-CG		57	CB-SER-TYR-N		42	C-THR-TRP-CH2
			266	NH1-ARG-LYS-CB		229	ND2-ASN-SER-N		626	CB-ASP-SER-OG					22	CB-GLN-PRO-CA		347	OE1-GLU-PHE-CZ					190	CE1-HIS-PHE-CD1		73	N-ILE-THR-CG2		2	OXT-LEU-SER-CA		128	CA-LYS-PHE-CZ		11	C-MET-TRP-CD1		118	CD2-PHE-LYS-CG		102	O-PRO-TRP-CG		14	C-SER-TYR-N		33	N-THR-TRP-CH2
			305	NH2-ARG-LYS-CB		210	O-ASN-SER-N		1648	CG-ASP-SER-OG					41	CD-GLN-PRO-CA		382	OE2-GLU-PHE-CZ					115	CG-HIS-PHE-CD1		441	O-ILE-THR-CG2		55	CA-LEU-SER-CB		216	CB-LYS-PHE-CZ		50	O-MET-TRP-CD1		49	CD2-PHE-LYS-C		116	CA-PRO-TRP-CH2		165	OG-SER-TYR-N		139	OG1-THR-TRP-CH2
			107	O-ARG-LYS-CB		403	OD1-ASN-SER-N		340	N-ASP-SER-OG					9	CG-GLN-PRO-CA		299	O-GLU-PHE-CZ					28	C-HIS-PHE-CD1		67	CD1-ILE-THR-N		163	CB-LEU-SER-CB		251	CD-LYS-PHE-CZ		36	SD-MET-TRP-CD1		35	CD2-PHE-LYS-N		264	CB-PRO-TRP-CH2		145	O-SER-TYR-N		104	O-THR-TRP-CH2
			12	CA-ARG-LYS-CD		184	CA-ASN-SER-O		525	O-ASP-SER-OG					3	C-GLN-PRO-CA		8	CB-GLU-PHE-N					136	ND1-HIS-PHE-CD1		19	CG1-ILE-THR-N		750	CD1-LEU-SER-CB		213	CE-LYS-PHE-CZ		3	CA-MET-TRP-CD2		109	CD2-PHE-LYS-NZ		250	CD-PRO-TRP-CH2		186	CA-SER-TYR-O		28	CA-THR-TRP-CZ2
			15	C-ARG-LYS-CD		111	C-ASN-SER-O		2173	OD1-ASP-SER-OG					173	NE2-GLN-PRO-CA		261	CD-GLU-PHE-N					159	NE2-HIS-PHE-CD1		29	CG2-ILE-THR-N		774	CD2-LEU-SER-CB		243	CG-LYS-PHE-CZ		25	CB-MET-TRP-CD2		148	CD2-PHE-LYS-O		257	CG-PRO-TRP-CH2		278	CB-SER-TYR-O		96	CB-THR-TRP-CZ2
			10	CB-ARG-LYS-CD		347	CB-ASN-SER-O		2723	OD2-ASP-SER-OG					338	OE1-GLN-PRO-CA		69	CG-GLU-PHE-N					28	N-HIS-PHE-CD1		14	C-ILE-THR-N		96	CG-LEU-SER-CB		88	C-LYS-PHE-CZ		86	CE-MET-TRP-CD2		81	CE1-PHE-LYS-CA		38	C-PRO-TRP-CH2		101	C-SER-TYR-O		163	CG2-THR-TRP-CZ2
			84	CD-ARG-LYS-CD		420	CG-ASN-SER-O		7	CA-ASP-THR-C					73	O-GLN-PRO-CA		29	C-GLU-PHE-N					90	O-HIS-PHE-CD1		262	O-ILE-THR-N		110	C-LEU-SER-CB		110	N-LYS-PHE-CZ		31	CG-MET-TRP-CD2		262	CE1-PHE-LYS-CB		55	N-PRO-TRP-CH2		161	N-SER-TYR-O		26	C-THR-TRP-CZ2
			25	CG-ARG-LYS-CD		258	N-ASN-SER-O		2	C-ASP-THR-C					23	CA-GLN-PRO-CB		4	N-GLU-PHE-N					15	CA-HIS-PHE-CD2		254	CA-ILE-THR-O		120	N-LEU-SER-CB		120	NZ-LYS-PHE-CZ		7	SD-MET-TRP-CD2		184	CE1-PHE-LYS-CD		107	O-PRO-TRP-CH2		333	OG-SER-TYR-O		16	N-THR-TRP-CZ2
			167	CZ-ARG-LYS-CD		1023	ND2-ASN-SER-O		14	CB-ASP-THR-C					59	CB-GLN-PRO-CB		393	OE1-GLU-PHE-N					108	CB-HIS-PHE-CD2		111	CB-ILE-THR-O		744	O-LEU-SER-CB		306	O-LYS-PHE-CZ		6	CA-MET-TRP-CE2		184	CE1-PHE-LYS-CE		137	CA-PRO-TRP-CZ2		84	O-SER-TYR-O		87	OG1-THR-TRP-CZ2
			11	N-ARG-LYS-CD		137	O-ASN-SER-O		32	CG-ASP-THR-C					224	CD-GLN-PRO-CB		505	OE2-GLU-PHE-N					210	CD2-HIS-PHE-CD2		300	CD1-ILE-THR-O		5	OXT-LEU-SER-CB		3	CA-LYS-PHE-N		24	CB-MET-TRP-CE2		209	CE1-PHE-LYS-CG		242	CB-PRO-TRP-CZ2		463	CA-SER-TYR-OH		101	O-THR-TRP-CZ2
			111	NE-ARG-LYS-CD		454	OD1-ASN-SER-O		17	N-ASP-THR-C					98	CG-GLN-PRO-CB		164	O-GLU-PHE-N					194	CE1-HIS-PHE-CD2		162	CG1-ILE-THR-O		11	CA-LEU-SER-N		7	CB-LYS-PHE-N		88	CE-MET-TRP-CE2		75	CE1-PHE-LYS-C		277	CD-PRO-TRP-CZ2		1072	CB-SER-TYR-OH		38	CA-THR-TRP-CZ3
			254	NH1-ARG-LYS-CD		283	CA-ASN-SER-OG		147	O-ASP-THR-C					34	C-GLN-PRO-CB		116	CA-GLU-PHE-O					92	CG-HIS-PHE-CD2		204	CG2-ILE-THR-O		30	CB-LEU-SER-N		26	CD-LYS-PHE-N		41	CG-MET-TRP-CE2		88	CE1-PHE-LYS-N		262	CG-PRO-TRP-CZ2		469	C-SER-TYR-OH		121	CB-THR-TRP-CZ3
			377	NH2-ARG-LYS-CD		312	C-ASN-SER-OG		150	OD1-ASP-THR-C					371	NE2-GLN-PRO-CB		105	CB-GLU-PHE-O					30	C-HIS-PHE-CD2		139	C-ILE-THR-O		223	CD1-LEU-SER-N		11	CE-LYS-PHE-N		5	C-MET-TRP-CE2		126	CE1-PHE-LYS-NZ		66	C-PRO-TRP-CZ2		457	N-SER-TYR-OH		152	CG2-THR-TRP-CZ3
			230	O-ARG-LYS-CD		626	CB-ASN-SER-OG		250	OD2-ASP-THR-C					39	N-GLN-PRO-CB		46	CD-GLU-PHE-O					152	ND1-HIS-PHE-CD2		331	N-ILE-THR-O		246	CD2-LEU-SER-N		7	CG-LYS-PHE-N		42	O-MET-TRP-CE2		298	CE1-PHE-LYS-O		76	N-PRO-TRP-CZ2		2078	OG-SER-TYR-OH		48	C-THR-TRP-CZ3
			18	CA-ARG-LYS-CE		860	CG-ASN-SER-OG		2	CA-ASP-THR-CA					488	OE1-GLN-PRO-CB		109	CG-GLU-PHE-O					159	NE2-HIS-PHE-CD2		185	O-ILE-THR-O		14	CG-LEU-SER-N		30	C-LYS-PHE-N		13	SD-MET-TRP-CE2		76	CE2-PHE-LYS-CA		202	O-PRO-TRP-CZ2		663	O-SER-TYR-OH		54	N-THR-TRP-CZ3
			24	C-ARG-LYS-CE		216	N-ASN-SER-OG		11	C-ASP-THR-CA					165	O-GLN-PRO-CB		94	C-GLU-PHE-O					10	N-HIS-PHE-CD2		100	CA-ILE-THR-OG1		36	C-LEU-SER-N		3	N-LYS-PHE-N		16	CA-MET-TRP-CE3		183	CE2-PHE-LYS-CB		7	OXT-PRO-TRP-CZ2		40	CB-SER-VAL-C		146	OG1-THR-TRP-CZ3
			19	CB-ARG-LYS-CE		1672	ND2-ASN-SER-OG		26	CB-ASP-THR-CA					15	CA-GLN-PRO-CD		127	N-GLU-PHE-O					72	O-HIS-PHE-CD2		83	CB-ILE-THR-OG1		2	N-LEU-SER-N		46	NZ-LYS-PHE-N		33	CB-MET-TRP-CE3		217	CE2-PHE-LYS-CD		128	CA-PRO-TRP-CZ3		55	N-SER-VAL-C		88	O-THR-TRP-CZ3
			66	CD-ARG-LYS-CE		637	O-ASN-SER-OG		71	CG-ASP-THR-CA					77	CB-GLN-PRO-CD		97	OE1-GLU-PHE-O					41	CA-HIS-PHE-CE1		575	CD1-ILE-THR-OG1		387	O-LEU-SER-N		157	O-LYS-PHE-N		65	CE-MET-TRP-CE3		233	CE2-PHE-LYS-CE		223	CB-PRO-TRP-CZ3		290	OG-SER-VAL-C		2	CB-THR-TRP-N
			47	CG-ARG-LYS-CE		1285	OD1-ASN-SER-OG		12	N-ASP-THR-CA					214	CD-GLN-PRO-CD		90	OE2-GLU-PHE-O					180	CB-HIS-PHE-CE1		239	CG1-ILE-THR-OG1		8	OXT-LEU-SER-N		110	CA-LYS-PHE-O		59	CG-MET-TRP-CE3		205	CE2-PHE-LYS-CG		210	CD-PRO-TRP-CZ3		173	O-SER-VAL-C		125	CG2-THR-TRP-N
			158	CZ-ARG-LYS-CE		4	OXT-ASN-SER-OG		215	O-ASP-THR-CA					73	CG-GLN-PRO-CD		83	O-GLU-PHE-O					258	CD2-HIS-PHE-CE1		338	CG2-ILE-THR-OG1		282	CA-LEU-SER-O		76	CB-LYS-PHE-O		3	C-MET-TRP-CE3		93	CE2-PHE-LYS-C		269	CG-PRO-TRP-CZ3		35	CB-SER-VAL-CA		28	OG1-THR-TRP-N
			13	N-ARG-LYS-CE		4	CA-ASN-THR-C		292	OD1-ASP-THR-CA					40	C-GLN-PRO-CD		7	CA-GLU-PRO-C					330	CE1-HIS-PHE-CE1		150	C-ILE-THR-OG1		167	CB-LEU-SER-O		252	CD-LYS-PHE-O		7	N-MET-TRP-CE3		99	CE2-PHE-LYS-N		28	C-PRO-TRP-CZ3		3	N-SER-VAL-CA		46	O-THR-TRP-N
			111	NE-ARG-LYS-CE		4	C-ASN-THR-C		400	OD2-ASP-THR-CA					352	NE2-GLN-PRO-CD		13	CB-GLU-PRO-C					172	CG-HIS-PHE-CE1		223	N-ILE-THR-OG1		555	CD1-LEU-SER-O		448	CE-LYS-PHE-O		14	O-MET-TRP-CE3		144	CE2-PHE-LYS-NZ		51	N-PRO-TRP-CZ3		324	OG-SER-VAL-CA		38	CA-THR-TRP-NE1
			280	NH1-ARG-LYS-CE		27	CB-ASN-THR-C		20	CA-ASP-THR-CB					3	N-GLN-PRO-CD		30	CD-GLU-PRO-C					52	C-HIS-PHE-CE1		386	O-ILE-THR-OG1		508	CD2-LEU-SER-O		100	CG-LYS-PHE-O		50	SD-MET-TRP-CE3		197	CE2-PHE-LYS-O		80	O-PRO-TRP-CZ3		308	O-SER-VAL-CA		91	CB-THR-TRP-NE1
			417	NH2-ARG-LYS-CE		26	CG-ASN-THR-C		16	C-ASP-THR-CB					486	OE1-GLN-PRO-CD		22	CG-GLU-PRO-C					244	ND1-HIS-PHE-CE1		33	CD1-ILE-TRP-C		78	CG-LEU-SER-O		71	C-LYS-PHE-O		20	CB-MET-TRP-CG		36	CG-PHE-LYS-CA		9	CB-PRO-TRP-N		13	CA-SER-VAL-CB		131	CG2-THR-TRP-NE1
			376	O-ARG-LYS-CE		22	N-ASN-THR-C		97	CB-ASP-THR-CB					244	O-GLN-PRO-CD		15	N-GLU-PRO-C					226	NE2-HIS-PHE-CE1		12	CG2-ILE-TRP-C		202	C-LEU-SER-O		129	N-LYS-PHE-O		58	CE-MET-TRP-CG		84	CG-PHE-LYS-CB		12	CD-PRO-TRP-N		59	CB-SER-VAL-CB		55	C-THR-TRP-NE1
			7	OXT-ARG-LYS-CE		249	ND2-ASN-THR-C		192	CG-ASP-THR-CB					44	CA-GLN-PRO-CG		251	OE1-GLU-PRO-C					59	N-HIS-PHE-CE1		12	N-ILE-TRP-C		343	N-LEU-SER-O		783	NZ-LYS-PHE-O		43	CG-MET-TRP-CG		100	CG-PHE-LYS-CD		38	CG-PRO-TRP-N		16	C-SER-VAL-CB		19	N-THR-TRP-NE1
			7	CA-ARG-LYS-CG		90	O-ASN-THR-C		26	N-ASP-THR-CB					115	CB-GLN-PRO-CG		376	OE2-GLU-PRO-C					112	O-HIS-PHE-CE1		19	O-ILE-TRP-C		238	O-LEU-SER-O		82	O-LYS-PHE-O		20	SD-MET-TRP-CG		146	CG-PHE-LYS-CE		13	C-PRO-TRP-N		269	OG-SER-VAL-CB		322	OG1-THR-TRP-NE1
			12	C-ARG-LYS-CG		193	OD1-ASN-THR-C		320	O-ASP-THR-CB					259	CD-GLN-PRO-CG		103	O-GLU-PRO-C					68	CA-HIS-PHE-CE2		51	CD1-ILE-TRP-CA		318	CA-LEU-SER-OG		8	CD-LYS-PHE-OXT		36	CA-MET-TRP-CH2		102	CG-PHE-LYS-CG		60	O-PRO-TRP-N		191	O-SER-VAL-CB		197	O-THR-TRP-NE1
			14	CB-ARG-LYS-CG		3	CA-ASN-THR-CA		637	OD1-ASP-THR-CB					121	CG-GLN-PRO-CG		16	CB-GLU-PRO-CA					213	CB-HIS-PHE-CE2		7	CG1-ILE-TRP-CA		433	CB-LEU-SER-OG		11	CE-LYS-PHE-OXT		49	CB-MET-TRP-CH2		5	CG-PHE-LYS-C		78	CA-PRO-TRP-NE1		140	CA-SER-VAL-CG1		52	CA-THR-TRP-O
			46	CD-ARG-LYS-CG		32	CB-ASN-THR-CA		779	OD2-ASP-THR-CB					58	C-GLN-PRO-CG		106	CD-GLU-PRO-CA					238	CD2-HIS-PHE-CE2		9	CG2-ILE-TRP-CA		850	CD1-LEU-SER-OG		23	NZ-LYS-PHE-OXT		112	CE-MET-TRP-CH2		3	CG-PHE-LYS-N		195	CB-PRO-TRP-NE1		445	CB-SER-VAL-CG1		29	CB-THR-TRP-O
			22	CG-ARG-LYS-CG		49	CG-ASN-THR-CA		86	CA-ASP-THR-CG2					488	NE2-GLN-PRO-CG		52	CG-GLU-PRO-CA					268	CE1-HIS-PHE-CE2		4	N-ILE-TRP-CA		943	CD2-LEU-SER-OG		13	CB-LYS-PRO-C		94	CG-MET-TRP-CH2		56	CG-PHE-LYS-NZ		268	CD-PRO-TRP-NE1		132	C-SER-VAL-CG1		108	CG2-THR-TRP-O
			198	CZ-ARG-LYS-CG		5	N-ASN-THR-CA		125	C-ASP-THR-CG2					30	N-GLN-PRO-CG		361	OE1-GLU-PRO-CA					140	CG-HIS-PHE-CE2		35	O-ILE-TRP-CA		255	CG-LEU-SER-OG		19	CD-LYS-PRO-C		18	C-MET-TRP-CH2		56	CG-PHE-LYS-O		254	CG-PRO-TRP-NE1		135	N-SER-VAL-CG1		37	C-THR-TRP-O
			4	N-ARG-LYS-CG		172	ND2-ASN-THR-CA		266	CB-ASP-THR-CG2					582	OE1-GLN-PRO-CG		452	OE2-GLU-PRO-CA					77	C-HIS-PHE-CE2		95	CD1-ILE-TRP-CB		391	C-LEU-SER-OG		27	CE-LYS-PRO-C		25	N-MET-TRP-CH2		128	CZ-PHE-LYS-CA		95	C-PRO-TRP-NE1		612	OG-SER-VAL-CG1		23	N-THR-TRP-O
			129	NE-ARG-LYS-CG		156	O-ASN-THR-CA		346	CG-ASP-THR-CG2					277	O-GLN-PRO-CG		134	O-GLU-PRO-CA					223	ND1-HIS-PHE-CE2		27	CG1-ILE-TRP-CB		448	N-LEU-SER-OG		11	CG-LYS-PRO-C		51	O-MET-TRP-CH2		216	CZ-PHE-LYS-CB		68	N-PRO-TRP-NE1		392	O-SER-VAL-CG1		54	OG1-THR-TRP-O
			218	NH1-ARG-LYS-CG		246	OD1-ASN-THR-CA		68	N-ASP-THR-CG2					11	CB-GLN-PRO-N		39	CA-GLU-PRO-CB					203	NE2-HIS-PHE-CE2		65	CG2-ILE-TRP-CB		859	O-LEU-SER-OG		20	N-LYS-PRO-C		96	SD-MET-TRP-CH2		251	CZ-PHE-LYS-CD		335	O-PRO-TRP-NE1		90	CA-SER-VAL-CG2		23	O-THR-TRP-O
			300	NH2-ARG-LYS-CG		25	CA-ASN-THR-CB		482	O-ASP-THR-CG2					18	CD-GLN-PRO-N		120	CB-GLU-PRO-CB					59	N-HIS-PHE-CE2		43	O-ILE-TRP-CB		15	OXT-LEU-SER-OG		186	NZ-LYS-PRO-C		14	CA-MET-TRP-CZ2		213	CZ-PHE-LYS-CE		3	OXT-PRO-TRP-NE1		425	CB-SER-VAL-CG2		19	CB-THR-TYR-C
			115	O-ARG-LYS-CG		22	C-ASN-THR-CB		542	OD1-ASP-THR-CG2					10	CG-GLN-PRO-N		360	CD-GLU-PRO-CB					114	O-HIS-PHE-CE2		5	CA-ILE-TRP-CD1		2	CA-LEU-SER-OXT		86	O-LYS-PRO-C		50	CB-MET-TRP-CZ2		243	CZ-PHE-LYS-CG		24	CA-PRO-TRP-O		105	C-SER-VAL-CG2		50	CG2-THR-TYR-C
			12	C-ARG-LYS-N		56	CB-ASN-THR-CB		717	OD2-ASP-THR-CG2					3	C-GLN-PRO-N		229	CG-GLU-PRO-CB					9	CA-HIS-PHE-CG		12	CB-ILE-TRP-CD1		2	CA-LEU-THR-C		3	CA-LYS-PRO-CA		100	CE-MET-TRP-CZ2		88	CZ-PHE-LYS-C		87	CB-PRO-TRP-O		99	N-SER-VAL-CG2		18	N-THR-TYR-C
			13	CB-ARG-LYS-N		90	CG-ASN-THR-CB		10	CA-ASP-THR-N					106	NE2-GLN-PRO-N		49	C-GLU-PRO-CB					48	CB-HIS-PHE-CG		92	CD1-ILE-TRP-CD1		21	CB-LEU-THR-C		22	CB-LYS-PRO-CA		60	CG-MET-TRP-CZ2		110	CZ-PHE-LYS-N		122	CD-PRO-TRP-O		641	OG-SER-VAL-CG2		116	OG1-THR-TYR-C
			17	CD-ARG-LYS-N		23	N-ASN-THR-CB		36	C-ASP-THR-N					127	OE1-GLN-PRO-N		57	N-GLU-PRO-CB					94	CD2-HIS-PHE-CG		39	CG1-ILE-TRP-CD1		135	CD1-LEU-THR-C		28	CD-LYS-PRO-CA		14	C-MET-TRP-CZ2		120	CZ-PHE-LYS-NZ		180	CG-PRO-TRP-O		406	O-SER-VAL-CG2		107	O-THR-TYR-C
			12	CG-ARG-LYS-N		432	ND2-ASN-THR-CB		37	CB-ASP-THR-N					35	O-GLN-PRO-N		563	OE1-GLU-PRO-CB					102	CE1-HIS-PHE-CG		105	CG2-ILE-TRP-CD1		92	CD2-LEU-THR-C		27	CE-LYS-PRO-CA		21	N-MET-TRP-CZ2		306	CZ-PHE-LYS-O		14	C-PRO-TRP-O		6	CA-SER-VAL-N		11	CB-THR-TYR-CA
			15	CZ-ARG-LYS-N		202	O-ASN-THR-CB		285	CG-ASP-THR-N					86	CA-GLN-PRO-O		667	OE2-GLU-PRO-CB					89	CG-HIS-PHE-CG		3	C-ILE-TRP-CD1		8	CG-LEU-THR-C		20	CG-LYS-PRO-CA		63	O-MET-TRP-CZ2		3	N-PHE-LYS-CA		15	N-PRO-TRP-O		78	CB-SER-VAL-N		49	CG2-THR-TYR-CA
			9	NE-ARG-LYS-N		404	OD1-ASN-THR-CB		7	N-ASP-THR-N					134	CB-GLN-PRO-O		366	O-GLU-PRO-CB					96	ND1-HIS-PHE-CG		9	N-ILE-TRP-CD1		37	N-LEU-THR-C		8	C-LYS-PRO-CA		56	SD-MET-TRP-CZ2		7	N-PHE-LYS-CB		31	O-PRO-TRP-O		40	C-SER-VAL-N		3	C-THR-TYR-CA
			177	NH1-ARG-LYS-N		69	CA-ASN-THR-CG2		239	O-ASP-THR-N					340	CD-GLN-PRO-O		8	CA-GLU-PRO-CD					73	NE2-HIS-PHE-CG		64	O-ILE-TRP-CD1		345	O-LEU-THR-C		55	NZ-LYS-PRO-CA		16	CA-MET-TRP-CZ3		26	N-PHE-LYS-CD		5	CA-PRO-TYR-C		3	N-SER-VAL-N		135	OG1-THR-TYR-CA
			170	NH2-ARG-LYS-N		69	C-ASN-THR-CG2		478	OD1-ASP-THR-N					225	CG-GLN-PRO-O		83	CB-GLU-PRO-CD					29	O-HIS-PHE-CG		2	OXT-ILE-TRP-CD1		7	CB-LEU-THR-CA		142	O-LYS-PRO-CA		17	CB-MET-TRP-CZ3		11	N-PHE-LYS-CE		47	CB-PRO-TYR-C		363	OG-SER-VAL-N		156	O-THR-TYR-CA
			137	O-ARG-LYS-N		210	CB-ASN-THR-CG2		620	OD2-ASP-THR-N					43	C-GLN-PRO-O		244	CD-GLU-PRO-CD					66	CA-HIS-PHE-CZ		4	CB-ILE-TRP-CD2		99	CD1-LEU-THR-CA		30	CA-LYS-PRO-CB		79	CE-MET-TRP-CZ3		7	N-PHE-LYS-CG		10	CD-PRO-TYR-C		471	O-SER-VAL-N		5	CA-THR-TYR-CB
			43	CA-ARG-LYS-NZ		284	CG-ASN-THR-CG2		125	CA-ASP-THR-O					944	NE2-GLN-PRO-O		121	CG-GLU-PRO-CD					217	CB-HIS-PHE-CZ		87	CD1-ILE-TRP-CD2		113	CD2-LEU-THR-CA		67	CB-LYS-PRO-CB		76	CG-MET-TRP-CZ3		30	N-PHE-LYS-C		41	CG-PRO-TYR-C		344	CA-SER-VAL-O		22	CB-THR-TYR-CB
			187	C-ARG-LYS-NZ		85	N-ASN-THR-CG2		59	C-ASP-THR-O					85	N-GLN-PRO-O		30	C-GLU-PRO-CD					247	CD2-HIS-PHE-CZ		27	CG1-ILE-TRP-CD2		8	CG-LEU-THR-CA		66	CD-LYS-PRO-CB		7	C-MET-TRP-CZ3		3	N-PHE-LYS-N		82	O-PRO-TYR-C		531	CB-SER-VAL-O		133	CG2-THR-TYR-CB
			76	CB-ARG-LYS-NZ		691	ND2-ASN-THR-CG2		164	CB-ASP-THR-O					337	OE1-GLN-PRO-O		10	N-GLU-PRO-CD					281	CE1-HIS-PHE-CZ		57	CG2-ILE-TRP-CD2		5	C-LEU-THR-CA		55	CE-LYS-PRO-CB		21	N-MET-TRP-CZ3		46	N-PHE-LYS-NZ		18	CB-PRO-TYR-CA		193	C-SER-VAL-O		7	C-THR-TYR-CB
			107	CD-ARG-LYS-NZ		338	O-ASN-THR-CG2		87	CG-ASP-THR-O					38	O-GLN-PRO-O		421	OE1-GLU-PRO-CD					145	CG-HIS-PHE-CZ		6	N-ILE-TRP-CD2		13	N-LEU-THR-CA		55	CG-LYS-PRO-CB		31	O-MET-TRP-CZ3		157	N-PHE-LYS-O		16	CD-PRO-TYR-CA		465	N-SER-VAL-O		124	OG1-THR-TYR-CB
			74	CG-ARG-LYS-NZ		544	OD1-ASN-THR-CG2		159	N-ASP-THR-O					5	CA-GLN-PRO-OXT		558	OE2-GLU-PRO-CD					66	C-HIS-PHE-CZ		6	O-ILE-TRP-CD2		450	O-LEU-THR-CA		45	C-LYS-PRO-CB		58	SD-MET-TRP-CZ3		110	O-PHE-LYS-CA		37	CG-PRO-TYR-CA		715	OG-SER-VAL-O		107	O-THR-TYR-CB
			218	CZ-ARG-LYS-NZ		2	OXT-ASN-THR-CG2		129	O-ASP-THR-O					5	CB-GLN-PRO-OXT		225	O-GLU-PRO-CD					208	ND1-HIS-PHE-CZ		31	CB-ILE-TRP-CE2		9	CA-LEU-THR-CB		25	N-LYS-PRO-CB		10	CB-MET-TRP-N		76	O-PHE-LYS-CB		108	O-PRO-TYR-CA		266	O-SER-VAL-O		44	CA-THR-TYR-CD1
			25	N-ARG-LYS-NZ		5	CA-ASN-THR-N		128	OD1-ASP-THR-O					6	CG-GLN-PRO-OXT		53	CA-GLU-PRO-CG					248	NE2-HIS-PHE-CZ		119	CD1-ILE-TRP-CE2		50	CB-LEU-THR-CB		83	NZ-LYS-PRO-CB		16	CE-MET-TRP-N		252	O-PHE-LYS-CD		15	CA-PRO-TYR-CB		2	CA-SER-VAL-OXT		91	CB-THR-TYR-CD1
			151	NE-ARG-LYS-NZ		27	C-ASN-THR-N		186	OD2-ASP-THR-O					3	NE2-GLN-PRO-OXT		158	CB-GLU-PRO-CG					74	N-HIS-PHE-CZ		29	CG1-ILE-TRP-CE2		231	CD1-LEU-THR-CB		297	O-LYS-PRO-CB		8	CG-MET-TRP-N		448	O-PHE-LYS-CE		65	CB-PRO-TYR-CB		2	CB-SER-VAL-OXT		224	CG2-THR-TYR-CD1
			399	NH1-ARG-LYS-NZ		20	CB-ASN-THR-N		415	CA-ASP-THR-OG1					7	CB-GLN-SER-C		428	CD-GLU-PRO-CG					129	O-HIS-PHE-CZ		146	CG2-ILE-TRP-CE2		266	CD2-LEU-THR-CB		9	CA-LYS-PRO-CD		2	C-MET-TRP-N		100	O-PHE-LYS-CG		108	CD-PRO-TYR-CB		2	C-SER-VAL-OXT		68	C-THR-TYR-CD1
			543	NH2-ARG-LYS-NZ		124	CG-ASN-THR-N		339	C-ASP-THR-OG1					16	CD-GLN-SER-C		258	CG-GLU-PRO-CG					10	CB-HIS-PHE-N		19	N-ILE-TRP-CE2		23	CG-LEU-THR-CB		20	CB-LYS-PRO-CD		8	O-MET-TRP-N		71	O-PHE-LYS-C		174	CG-PRO-TYR-CB					35	N-THR-TYR-CD1
			725	O-ARG-LYS-NZ		9	N-ASN-THR-N		473	CB-ASP-THR-OG1					35	CG-GLN-SER-C		70	C-GLU-PRO-CG					15	CD2-HIS-PHE-N		38	O-ILE-TRP-CE2		31	C-LEU-THR-CB		51	CD-LYS-PRO-CD		18	SD-MET-TRP-N		129	O-PHE-LYS-N		19	C-PRO-TYR-CB					176	OG1-THR-TYR-CD1
			9	OXT-ARG-LYS-NZ		219	ND2-ASN-THR-N		944	CG-ASP-THR-OG1					5	C-GLN-SER-C		53	N-GLU-PRO-CG					39	CE1-HIS-PHE-N		2	OXT-ILE-TRP-CE2		17	N-LEU-THR-CB		49	CE-LYS-PRO-CD		26	CA-MET-TRP-NE1		783	O-PHE-LYS-NZ		16	N-PRO-TYR-CB					258	O-THR-TYR-CD1
			161	CA-ARG-LYS-O		405	O-ASN-THR-N		270	N-ASP-THR-OG1					359	NE2-GLN-SER-C		564	OE1-GLU-PRO-CG					24	C-HIS-PHE-N		11	CA-ILE-TRP-CE3		582	O-LEU-THR-CB		32	CG-LYS-PRO-CD		48	CB-MET-TRP-NE1		82	O-PHE-LYS-O		159	O-PRO-TYR-CB					50	CA-THR-TYR-CD2
			112	C-ARG-LYS-O		468	OD1-ASN-THR-N		473	O-ASP-THR-OG1					14	N-GLN-SER-C		762	OE2-GLU-PRO-CG					28	ND1-HIS-PHE-N		3	CB-ILE-TRP-CE3		10	OXT-LEU-THR-CB		21	C-LYS-PRO-CD		99	CE-MET-TRP-NE1		8	OXT-PHE-LYS-CD		65	CA-PRO-TYR-CD1					72	CB-THR-TYR-CD2
			163	CB-ARG-LYS-O		186	CA-ASN-THR-O		1193	OD1-ASP-THR-OG1					232	OE1-GLN-SER-C		450	O-GLU-PRO-CG					41	NE2-HIS-PHE-N		132	CD1-ILE-TRP-CE3		69	CA-LEU-THR-CG2		13	N-LYS-PRO-CD		41	CG-MET-TRP-NE1		11	OXT-PHE-LYS-CE		295	CB-PRO-TYR-CD1					289	CG2-THR-TYR-CD2
			419	CD-ARG-LYS-O		85	C-ASN-THR-O		1464	OD2-ASP-THR-OG1					87	O-GLN-SER-C		8	CA-GLU-PRO-N					195	O-HIS-PHE-N		49	CG1-ILE-TRP-CE3		266	CB-LEU-THR-CG2		77	NZ-LYS-PRO-CD		50	C-MET-TRP-NE1		23	OXT-PHE-LYS-NZ		347	CD-PRO-TYR-CD1					61	C-THR-TYR-CD2
			218	CG-ARG-LYS-O		307	CB-ASN-THR-O		7	CA-ASP-TRP-C					20	CB-GLN-SER-CA		11	CB-GLU-PRO-N					64	CA-HIS-PHE-O		65	CG2-ILE-TRP-CE3		941	CD1-LEU-THR-CG2		269	O-LYS-PRO-CD		4	N-MET-TRP-NE1		43	C-PHE-MET-CE		427	CG-PRO-TYR-CD1					46	N-THR-TYR-CD2
			566	CZ-ARG-LYS-O		345	CG-ASN-THR-O		8	CB-ASP-TRP-C					63	CD-GLN-SER-CA		38	CD-GLU-PRO-N					95	CB-HIS-PHE-O		15	C-ILE-TRP-CE3		1180	CD2-LEU-THR-CG2		43	CA-LYS-PRO-CG		137	O-MET-TRP-NE1		13	C-PHE-MET-CG		74	C-PRO-TYR-CD1					231	OG1-THR-TYR-CD2
			163	N-ARG-LYS-O		402	N-ASN-THR-O		7	N-ASP-TRP-C					31	CG-GLN-SER-CA		8	CG-GLU-PRO-N					109	CD2-HIS-PHE-O		20	N-ILE-TRP-CE3		176	CG-LEU-THR-CG2		113	CB-LYS-PRO-CG		47	SD-MET-TRP-NE1		9	C-PHE-MET-N		65	N-PRO-TYR-CD1					133	O-THR-TYR-CD2
			363	NE-ARG-LYS-O		872	ND2-ASN-THR-O		18	O-ASP-TRP-C					313	NE2-GLN-SER-CA		110	OE1-GLU-PRO-N					243	CE1-HIS-PHE-O		39	O-ILE-TRP-CE3		258	C-LEU-THR-CG2		127	CD-LYS-PRO-CG		11	CA-MET-TRP-O		36	C-PHE-MET-O		257	O-PRO-TYR-CD1					58	CA-THR-TYR-CE1
			954	NH1-ARG-LYS-O		216	O-ASN-THR-O		14	OD1-ASP-TRP-C					3	N-GLN-SER-CA		147	OE2-GLU-PRO-N					52	CG-HIS-PHE-O		5	CB-ILE-TRP-CG		119	N-LEU-THR-CG2		116	CE-LYS-PRO-CG		4	CB-MET-TRP-O		29	C-PHE-MET-SD		91	CA-PRO-TYR-CD2					122	CB-THR-TYR-CE1
			1250	NH2-ARG-LYS-O		333	OD1-ASN-THR-O		25	OD2-ASP-TRP-C					378	OE1-GLN-SER-CA		35	O-GLU-PRO-N					49	C-HIS-PHE-O		60	CD1-ILE-TRP-CG		810	O-LEU-THR-CG2		113	CG-LYS-PRO-CG		56	CE-MET-TRP-O		47	CA-PHE-MET-CE		345	CB-PRO-TYR-CD2					443	CG2-THR-TYR-CE1
			101	O-ARG-LYS-O		183	CA-ASN-THR-OG1		5	CB-ASP-TRP-CA					183	O-GLN-SER-CA		87	CA-GLU-PRO-O					131	ND1-HIS-PHE-O		22	CG1-ILE-TRP-CG		8	OXT-LEU-THR-CG2		91	C-LYS-PRO-CG		9	CG-MET-TRP-O		5	CA-PHE-MET-CG		279	CD-PRO-TYR-CD2					84	C-THR-TYR-CE1
			5	NH1-ARG-LYS-OXT		164	C-ASN-THR-OG1		9	CG-ASP-TRP-CA					23	CA-GLN-SER-CB		127	CB-GLU-PRO-O					243	NE2-HIS-PHE-O		67	CG2-ILE-TRP-CG		6	CB-LEU-THR-N		42	N-LYS-PRO-CG		6	C-MET-TRP-O		70	CA-PHE-MET-O		405	CG-PRO-TYR-CD2					62	N-THR-TYR-CE1
			5	NH2-ARG-LYS-OXT		350	CB-ASN-THR-OG1		36	O-ASP-TRP-CA					87	CB-GLN-SER-CB		79	CD-GLU-PRO-O					117	N-HIS-PHE-O		3	N-ILE-TRP-CG		96	CD1-LEU-THR-N		131	NZ-LYS-PRO-CG		10	N-MET-TRP-O		30	CA-PHE-MET-SD		33	C-PRO-TYR-CD2					365	OG1-THR-TYR-CE1
			2	C-ARG-MET-C		507	CG-ASN-THR-OG1		44	OD1-ASP-TRP-CA					192	CD-GLN-SER-CB		185	CG-GLU-PRO-O					98	O-HIS-PHE-O		11	O-ILE-TRP-CG		109	CD2-LEU-THR-N		426	O-LYS-PRO-CG		7	O-MET-TRP-O		22	CB-PHE-MET-CB		67	N-PRO-TYR-CD2					292	O-THR-TYR-CE1
			5	CB-ARG-MET-C		141	N-ASN-THR-OG1		43	OD2-ASP-TRP-CA					165	CG-GLN-SER-CB		25	C-GLU-PRO-O					12	CD2-HIS-PHE-OXT		28	CA-ILE-TRP-CH2		15	CG-LEU-THR-N		7	CB-LYS-PRO-N		24	SD-MET-TRP-O		150	CB-PHE-MET-CE		115	O-PRO-TYR-CD2					40	CA-THR-TYR-CE2
			30	CD-ARG-MET-C		1226	ND2-ASN-THR-OG1		6	CA-ASP-TRP-CB					47	C-GLN-SER-CB		137	N-GLU-PRO-O					31	CE1-HIS-PHE-OXT		24	CB-ILE-TRP-CH2		29	C-LEU-THR-N		16	CD-LYS-PRO-N		2	CA-MET-TYR-C		51	CB-PHE-MET-CG		148	CA-PRO-TYR-CE1					164	CB-THR-TYR-CE2
			21	CG-ARG-MET-C		473	O-ASN-THR-OG1		5	C-ASP-TRP-CB					712	NE2-GLN-SER-CB		87	OE1-GLU-PRO-O					47	NE2-HIS-PHE-OXT		233	CD1-ILE-TRP-CH2		437	O-LEU-THR-N		20	CE-LYS-PRO-N		5	CB-MET-TYR-C		4	CB-PHE-MET-N		468	CB-PRO-TYR-CE1					415	CG2-THR-TYR-CE2
			25	CZ-ARG-MET-C		895	OD1-ASN-THR-OG1		16	CB-ASP-TRP-CB					45	N-GLN-SER-CB		126	OE2-GLU-PRO-O					13	CB-HIS-PRO-C		116	CG1-ILE-TRP-CH2		430	CA-LEU-THR-O		15	CG-LYS-PRO-N		56	CE-MET-TYR-C		66	CB-PHE-MET-O		559	CD-PRO-TYR-CE1					63	C-THR-TYR-CE2
			8	N-ARG-MET-C		3	CG-ASN-TRP-C		26	CG-ASP-TRP-CB					744	OE1-GLN-SER-CB		79	O-GLU-PRO-O					27	CD2-HIS-PRO-C		154	CG2-ILE-TRP-CH2		214	CB-LEU-THR-O		20	NZ-LYS-PRO-N		4	CG-MET-TYR-C		146	CB-PHE-MET-SD		710	CG-PRO-TYR-CE1					53	N-THR-TYR-CE2
			78	NE-ARG-MET-C		71	ND2-ASN-TRP-C		38	O-ASP-TRP-CB					306	O-GLN-SER-CB		12	CA-GLU-SER-C					65	CE1-HIS-PRO-C		9	C-ILE-TRP-CH2		423	CD1-LEU-THR-O		37	O-LYS-PRO-N		8	N-MET-TYR-C		26	CD1-PHE-MET-CA		81	C-PRO-TYR-CE1					396	OG1-THR-TYR-CE2
			122	NH1-ARG-MET-C		17	O-ASN-TRP-C		46	OD1-ASP-TRP-CB					10	CB-GLN-SER-N		9	CB-GLU-SER-C					5	CG-HIS-PRO-C		52	N-ILE-TRP-CH2		423	CD2-LEU-THR-O		94	CA-LYS-PRO-O		31	O-MET-TYR-C		84	CD1-PHE-MET-CB		130	N-PRO-TYR-CE1					259	O-THR-TYR-CE2
			141	NH2-ARG-MET-C		30	OD1-ASN-TRP-C		53	OD2-ASP-TRP-CB					135	CD-GLN-SER-N		40	CD-GLU-SER-C					26	ND1-HIS-PRO-C		96	O-ILE-TRP-CH2		100	CG-LEU-THR-O		167	CB-LYS-PRO-O		28	SD-MET-TYR-C		231	CD1-PHE-MET-CE		443	O-PRO-TYR-CE1					4	CA-THR-TYR-CG
			58	O-ARG-MET-C		5	CB-ASN-TRP-CA		37	CA-ASP-TRP-CD1					20	CG-GLN-SER-N		29	CG-GLU-SER-C					102	NE2-HIS-PRO-C		4	CA-ILE-TRP-CZ2		307	C-LEU-THR-O		262	CD-LYS-PRO-O		3	CB-MET-TYR-CA		132	CD1-PHE-MET-CG		11	OXT-PRO-TYR-CE1					46	CB-THR-TYR-CG
			11	C-ARG-MET-CA		11	CG-ASN-TRP-CA		28	C-ASP-TRP-CD1					13	C-GLN-SER-N		2	C-GLU-SER-C					2	N-HIS-PRO-C		75	CB-ILE-TRP-CZ2		478	N-LEU-THR-O		424	CE-LYS-PRO-O		72	CE-MET-TYR-CA		17	CD1-PHE-MET-C		136	CA-PRO-TYR-CE2					126	CG2-THR-TYR-CG
			19	CD-ARG-MET-CA		57	ND2-ASN-TRP-CA		62	CB-ASP-TRP-CD1					256	NE2-GLN-SER-N		17	N-GLU-SER-C					80	O-HIS-PRO-C		167	CD1-ILE-TRP-CZ2		243	O-LEU-THR-O		137	CG-LYS-PRO-O		5	CG-MET-TYR-CA		18	CD1-PHE-MET-N		482	CB-PRO-TYR-CE2					4	C-THR-TYR-CG
			11	CG-ARG-MET-CA		42	O-ASN-TRP-CA		36	CG-ASP-TRP-CD1					4	N-GLN-SER-N		303	OE1-GLU-SER-C					12	CB-HIS-PRO-CA		87	CG1-ILE-TRP-CZ2		183	CA-LEU-THR-OG1		33	C-LYS-PRO-O		50	O-MET-TYR-CA		85	CD1-PHE-MET-O		439	CD-PRO-TYR-CE2					57	OG1-THR-TYR-CG
			21	CZ-ARG-MET-CA		48	OD1-ASN-TRP-CA		22	N-ASP-TRP-CD1					419	OE1-GLN-SER-N		346	OE2-GLU-SER-C					48	CD2-HIS-PRO-CA		153	CG2-ILE-TRP-CZ2		253	CB-LEU-THR-OG1		172	N-LYS-PRO-O		40	SD-MET-TYR-CA		111	CD1-PHE-MET-SD		625	CG-PRO-TYR-CE2					51	O-THR-TYR-CG
			29	NE-ARG-MET-CA		3	CA-ASN-TRP-CB		93	O-ASP-TRP-CD1					223	O-GLN-SER-N		109	O-GLU-SER-C					84	CE1-HIS-PRO-CA		16	C-ILE-TRP-CZ2		693	CD1-LEU-THR-OG1		852	NZ-LYS-PRO-O		9	CB-MET-TYR-CB		20	CD2-PHE-MET-CA		43	C-PRO-TYR-CE2					25	CA-THR-TYR-CZ
			66	NH1-ARG-MET-CA		7	C-ASN-TRP-CB		149	OD1-ASP-TRP-CD1					181	CA-GLN-SER-O		2	CA-GLU-SER-CA					32	CG-HIS-PRO-CA		32	N-ILE-TRP-CZ2		691	CD2-LEU-THR-OG1		47	O-LYS-PRO-O		161	CE-MET-TYR-CB		56	CD2-PHE-MET-CB		111	N-PRO-TYR-CE2					182	CB-THR-TYR-CZ
			94	NH2-ARG-MET-CA		12	CB-ASN-TRP-CB		227	OD2-ASP-TRP-CD1					150	CB-GLN-SER-O		23	CB-GLU-SER-CA					14	C-HIS-PRO-CA		127	O-ILE-TRP-CZ2		140	CG-LEU-THR-OG1		7	CD-LYS-PRO-OXT		35	CG-MET-TYR-CB		215	CD2-PHE-MET-CE		345	O-PRO-TYR-CE2					399	CG2-THR-TYR-CZ
			101	O-ARG-MET-CA		24	CG-ASN-TRP-CB		19	CA-ASP-TRP-CD2					369	CD-GLN-SER-O		148	CD-GLU-SER-CA					64	ND1-HIS-PRO-CA		5	CA-ILE-TRP-CZ3		372	C-LEU-THR-OG1		16	NZ-LYS-PRO-OXT		2	N-MET-TYR-CB		113	CD2-PHE-MET-CG		44	CA-PRO-TYR-CG					18	C-THR-TYR-CZ
			11	C-ARG-MET-CB		77	ND2-ASN-TRP-CB		48	CB-ASP-TRP-CD2					319	CG-GLN-SER-O		67	CG-GLU-SER-CA					91	NE2-HIS-PRO-CA		22	CB-ILE-TRP-CZ3		181	N-LEU-THR-OG1		19	CB-LYS-SER-C		59	O-MET-TYR-CB		20	CD2-PHE-MET-C		201	CB-PRO-TYR-CG					26	N-THR-TYR-CZ
			18	CB-ARG-MET-CB		60	O-ASN-TRP-CB		8	CG-ASP-TRP-CD2					131	C-GLN-SER-O		2	N-GLU-SER-CA					113	O-HIS-PRO-CA		226	CD1-ILE-TRP-CZ3		807	O-LEU-THR-OG1		65	CD-LYS-SER-C		141	SD-MET-TYR-CB		18	CD2-PHE-MET-N		231	CD-PRO-TYR-CG					489	OG1-THR-TYR-CZ
			40	CD-ARG-MET-CB		75	OD1-ASN-TRP-CB		15	N-ASP-TRP-CD2					1044	NE2-GLN-SER-O		708	OE1-GLU-SER-CA					4	CA-HIS-PRO-CB		110	CG1-ILE-TRP-CZ3		19	OXT-LEU-THR-OG1		74	CE-LYS-SER-C		19	CA-MET-TYR-CD1		65	CD2-PHE-MET-O		251	CG-PRO-TYR-CG					184	O-THR-TYR-CZ
			27	CG-ARG-MET-CB		11	CA-ASN-TRP-CD1		5	O-ASP-TRP-CD2					229	N-GLN-SER-O		883	OE2-GLU-SER-CA					96	CB-HIS-PRO-CB		127	CG2-ILE-TRP-CZ3		10	CB-LEU-TRP-C		23	CG-LYS-SER-C		72	CB-MET-TYR-CD1		126	CD2-PHE-MET-SD		3	C-PRO-TYR-CG					19	CB-THR-TYR-N
			58	CZ-ARG-MET-CB		11	C-ASN-TRP-CD1		5	OD1-ASP-TRP-CD2					379	OE1-GLN-SER-O		217	O-GLU-SER-CA					201	CD2-HIS-PRO-CB		14	C-ILE-TRP-CZ3		35	CD1-LEU-TRP-C		13	N-LYS-SER-C		297	CE-MET-TYR-CD1		79	CE1-PHE-MET-CA		13	N-PRO-TYR-CG					76	CG2-THR-TYR-N
			4	N-ARG-MET-CB		62	CB-ASN-TRP-CD1		9	OD2-ASP-TRP-CD2					166	O-GLN-SER-O		2	OXT-GLU-SER-CA					248	CE1-HIS-PRO-CB		42	N-ILE-TRP-CZ3		25	CD2-LEU-TRP-C		376	NZ-LYS-SER-C		101	CG-MET-TYR-CD1		154	CE1-PHE-MET-CB		37	O-PRO-TYR-CG					10	C-THR-TYR-N
			32	NE-ARG-MET-CB		70	CG-ASN-TRP-CD1		21	CA-ASP-TRP-CE2					176	CA-GLN-SER-OG		84	CA-GLU-SER-CB					131	CG-HIS-PRO-CB		67	O-ILE-TRP-CZ3		5	CG-LEU-TRP-C		121	O-LYS-SER-C		7	C-MET-TYR-CD1		350	CE1-PHE-MET-CE		179	CA-PRO-TYR-CZ					198	OG1-THR-TYR-N
			91	NH1-ARG-MET-CB		8	N-ASN-TRP-CD1		4	C-ASP-TRP-CE2					274	CB-GLN-SER-OG		194	CB-GLU-SER-CB					16	C-HIS-PRO-CB		51	CD1-ILE-TRP-N		51	O-LEU-TRP-C		4	CA-LYS-SER-CA		10	N-MET-TYR-CD1		199	CE1-PHE-MET-CG		442	CB-PRO-TYR-CZ					160	O-THR-TYR-N
			144	NH2-ARG-MET-CB		135	ND2-ASN-TRP-CD1		58	CB-ASP-TRP-CE2					745	CD-GLN-SER-OG		773	CD-GLU-SER-CB					210	ND1-HIS-PRO-CB		2	CG1-ILE-TRP-N		17	CB-LEU-TRP-CA		14	CB-LYS-SER-CA		51	O-MET-TYR-CD1		73	CE1-PHE-MET-C		532	CD-PRO-TYR-CZ					163	CA-THR-TYR-O
			70	O-ARG-MET-CB		79	O-ASN-TRP-CD1		14	CG-ASP-TRP-CE2					467	CG-GLN-SER-OG		287	CG-GLU-SER-CB					272	NE2-HIS-PRO-CB		5	CG2-ILE-TRP-N		28	CD1-LEU-TRP-CA		24	CD-LYS-SER-CA		162	SD-MET-TYR-CD1		66	CE1-PHE-MET-N		621	CG-PRO-TYR-CZ					192	CB-THR-TYR-O
			64	CA-ARG-MET-CE		143	OD1-ASN-TRP-CD1		15	N-ASP-TRP-CE2					198	C-GLN-SER-OG		53	C-GLU-SER-CB					9	N-HIS-PRO-CB		4	C-ILE-TRP-N		47	CD2-LEU-TRP-CA		43	CE-LYS-SER-CA		19	CA-MET-TYR-CD2		146	CE1-PHE-MET-O		18	C-PRO-TYR-CZ					288	CG2-THR-TYR-O
			75	C-ARG-MET-CE		17	CA-ASN-TRP-CD2		48	O-ASP-TRP-CE2					1350	NE2-GLN-SER-OG		121	N-GLU-SER-CB					159	O-HIS-PRO-CB		54	O-ILE-TRP-N		74	O-LEU-TRP-CA		24	CG-LYS-SER-CA		71	CB-MET-TYR-CD2		201	CE1-PHE-MET-SD		113	N-PRO-TYR-CZ					89	C-THR-TYR-O
			131	CB-ARG-MET-CE		11	C-ASN-TRP-CD2		103	OD1-ASP-TRP-CE2					136	N-GLN-SER-OG		1674	OE1-GLU-SER-CB					8	CA-HIS-PRO-CD		8	CA-ILE-TRP-NE1		3	CA-LEU-TRP-CB		5	C-LYS-SER-CA		282	CE-MET-TYR-CD2		60	CE2-PHE-MET-CA		446	O-PRO-TYR-CZ					223	N-THR-TYR-O
			174	CD-ARG-MET-CE		56	CB-ASN-TRP-CD2		139	OD2-ASP-TRP-CE2					1167	OE1-GLN-SER-OG		1947	OE2-GLU-SER-CB					63	CB-HIS-PRO-CD		36	CB-ILE-TRP-NE1		29	CB-LEU-TRP-CB		11	N-LYS-SER-CA		84	CG-MET-TYR-CD2		135	CE2-PHE-MET-CB		10	OXT-PRO-TYR-CZ					250	OG1-THR-TYR-O
			181	CG-ARG-MET-CE		32	CG-ASN-TRP-CD2		8	CA-ASP-TRP-CE3					404	O-GLN-SER-OG		470	O-GLU-SER-CB					215	CD2-HIS-PRO-CD		118	CD1-ILE-TRP-NE1		162	CD1-LEU-TRP-CB		138	NZ-LYS-SER-CA		16	C-MET-TYR-CD2		323	CE2-PHE-MET-CE		26	CB-PRO-TYR-N					95	O-THR-TYR-O
			232	CZ-ARG-MET-CE		20	N-ASN-TRP-CD2		18	C-ASP-TRP-CE3					7	CB-GLN-THR-C		2	OXT-GLU-SER-CB					224	CE1-HIS-PRO-CD		48	CG1-ILE-TRP-NE1		142	CD2-LEU-TRP-CB		241	O-LYS-SER-CA		8	N-MET-TYR-CD2		157	CE2-PHE-MET-CG		21	CD-PRO-TYR-N					273	CA-THR-TYR-OH
			56	N-ARG-MET-CE		52	ND2-ASN-TRP-CD2		52	CB-ASP-TRP-CE3					32	CD-GLN-THR-C		4	CA-GLU-SER-N					88	CG-HIS-PRO-CD		170	CG2-ILE-TRP-NE1		18	CG-LEU-TRP-CB		3	OXT-LYS-SER-CA		45	O-MET-TYR-CD2		64	CE2-PHE-MET-C		54	CG-PRO-TYR-N					641	CB-THR-TYR-OH
			155	NE-ARG-MET-CE		17	O-ASN-TRP-CD2		28	CG-ASP-TRP-CE3					16	CG-GLN-THR-C		20	CB-GLU-SER-N					6	C-HIS-PRO-CD		30	C-ILE-TRP-NE1		3	C-LEU-TRP-CB		37	CA-LYS-SER-CB		107	SD-MET-TYR-CD2		66	CE2-PHE-MET-N		6	C-PRO-TYR-N					856	CG2-THR-TYR-OH
			235	NH1-ARG-MET-CE		18	OD1-ASN-TRP-CD2		20	N-ASP-TRP-CE3					219	NE2-GLN-THR-C		511	CD-GLU-SER-N					199	ND1-HIS-PRO-CD		11	N-ILE-TRP-NE1		5	N-LEU-TRP-CB		116	CB-LYS-SER-CB		46	CA-MET-TYR-CE1		205	CE2-PHE-MET-O		69	O-PRO-TYR-N					262	C-THR-TYR-OH
			300	NH2-ARG-MET-CE		25	CA-ASN-TRP-CE2		28	O-ASP-TRP-CE3					12	N-GLN-THR-C		55	CG-GLU-SER-N					186	NE2-HIS-PRO-CD		140	O-ILE-TRP-NE1		92	O-LEU-TRP-CB		172	CD-LYS-SER-CB		118	CB-MET-TYR-CE1		171	CE2-PHE-MET-SD		113	CA-PRO-TYR-O					291	N-THR-TYR-OH
			236	O-ARG-MET-CE		7	C-ASN-TRP-CE2		17	OD1-ASP-TRP-CE3					255	OE1-GLN-THR-C		16	C-GLU-SER-N					8	N-HIS-PRO-CD		4	OXT-ILE-TRP-NE1		22	CA-LEU-TRP-CD1		218	CE-LYS-SER-CB		360	CE-MET-TYR-CE1		28	CG-PHE-MET-CB		175	CB-PRO-TYR-O					1577	OG1-THR-TYR-OH
			7	CA-ARG-MET-CG		72	CB-ASN-TRP-CE2		39	OD2-ASP-TRP-CE3					68	O-GLN-THR-C		909	OE1-GLU-SER-N					131	O-HIS-PRO-CD		54	CA-ILE-TRP-O		76	CB-LEU-TRP-CD1		134	CG-LYS-SER-CB		121	CG-MET-TYR-CE1		140	CG-PHE-MET-CE		218	CD-PRO-TYR-O					543	O-THR-TYR-OH
			19	C-ARG-MET-CG		47	CG-ASN-TRP-CE2		13	CA-ASP-TRP-CG					10	CB-GLN-THR-CA		1171	OE2-GLU-SER-N					2	OXT-HIS-PRO-CD		32	CB-ILE-TRP-O		210	CD1-LEU-TRP-CD1		67	C-LYS-SER-CB		25	C-MET-TYR-CE1		74	CG-PHE-MET-CG		264	CG-PRO-TYR-O					2	CA-THR-VAL-C
			53	CB-ARG-MET-CG		23	N-ASN-TRP-CE2		20	CB-ASP-TRP-CG					20	CD-GLN-THR-CA		219	O-GLU-SER-N					25	CA-HIS-PRO-CG		86	CD1-ILE-TRP-O		164	CD2-LEU-TRP-CD1		55	N-LYS-SER-CB		34	N-MET-TYR-CE1		5	CG-PHE-MET-N		88	C-PRO-TYR-O					71	CG2-THR-VAL-C
			55	CD-ARG-MET-CG		80	ND2-ASN-TRP-CE2		10	CG-ASP-TRP-CG					20	CG-GLN-THR-CA		231	CA-GLU-SER-O					151	CB-HIS-PRO-CG		37	CG1-ILE-TRP-O		29	CG-LEU-TRP-CD1		549	NZ-LYS-SER-CB		104	O-MET-TYR-CE1		16	CG-PHE-MET-O		23	N-PRO-TYR-O					21	N-THR-VAL-C
			41	CG-ARG-MET-CG		53	O-ASN-TRP-CE2		7	N-ASP-TRP-CG					173	NE2-GLN-THR-CA		213	CB-GLU-SER-O					266	CD2-HIS-PRO-CG		49	CG2-ILE-TRP-O		50	C-LEU-TRP-CD1		419	O-LYS-SER-CB		147	SD-MET-TYR-CE1		48	CG-PHE-MET-SD		28	O-PRO-TYR-O					139	OG1-THR-VAL-C
			86	CZ-ARG-MET-CG		101	OD1-ASN-TRP-CE2		12	O-ASP-TRP-CG					328	OE1-GLN-THR-CA		156	CD-GLU-SER-O					290	CE1-HIS-PRO-CG		20	C-ILE-TRP-O		32	N-LEU-TRP-CD1		8	OXT-LYS-SER-CB		25	CA-MET-TYR-CE2		53	CZ-PHE-MET-CA		464	CA-PRO-TYR-OH					256	O-THR-VAL-C
			13	N-ARG-MET-CG		23	CA-ASN-TRP-CE3		15	OD1-ASP-TRP-CG					133	O-GLN-THR-CA		285	CG-GLU-SER-O					156	CG-HIS-PRO-CG		107	N-ILE-TRP-O		171	O-LEU-TRP-CD1		3	CA-LYS-SER-N		99	CB-MET-TYR-CE2		145	CZ-PHE-MET-CB		985	CB-PRO-TYR-OH					6	CB-THR-VAL-CA
			52	NE-ARG-MET-CG		15	C-ASN-TRP-CE3		22	OD2-ASP-TRP-CG					9	CA-GLN-THR-CB		143	C-GLU-SER-O					30	C-HIS-PRO-CG		46	O-ILE-TRP-O		2	OXT-LEU-TRP-CD1		32	CB-LYS-SER-N		292	CE-MET-TYR-CE2		349	CZ-PHE-MET-CE		1056	CD-PRO-TYR-OH					76	CG2-THR-VAL-CA
			146	NH1-ARG-MET-CG		38	CB-ASN-TRP-CE3		30	CA-ASP-TRP-CH2					37	CB-GLN-THR-CB		200	N-GLU-SER-O					217	ND1-HIS-PRO-CG		5	CB-ILE-TYR-C		5	CA-LEU-TRP-CD2		26	CD-LYS-SER-N		121	CG-MET-TYR-CE2		157	CZ-PHE-MET-CG		1128	CG-PRO-TYR-OH					3	N-THR-VAL-CA
			149	NH2-ARG-MET-CG		27	CG-ASN-TRP-CE3		44	C-ASP-TRP-CH2					75	CD-GLN-THR-CB		245	OE1-GLU-SER-O					307	NE2-HIS-PRO-CG		76	CD1-ILE-TYR-C		78	CB-LEU-TRP-CD2		31	CE-LYS-SER-N		24	C-MET-TYR-CE2		63	CZ-PHE-MET-C		580	C-PRO-TYR-OH					171	OG1-THR-VAL-CA
			130	O-ARG-MET-CG		18	N-ASN-TRP-CE3		132	CB-ASP-TRP-CH2					105	CG-GLN-THR-CB		269	OE2-GLU-SER-O					39	N-HIS-PRO-CG		20	CG1-ILE-TYR-C		201	CD1-LEU-TRP-CD2		29	CG-LYS-SER-N		44	N-MET-TYR-CE2		46	CZ-PHE-MET-N		436	N-PRO-TYR-OH					397	O-THR-VAL-CA
			11	C-ARG-MET-N		88	ND2-ASN-TRP-CE3		49	CG-ASP-TRP-CH2					2	C-GLN-THR-CB		141	O-GLU-SER-O					174	O-HIS-PRO-CG		60	CG2-ILE-TYR-C		150	CD2-LEU-TRP-CD2		48	C-LYS-SER-N		101	O-MET-TYR-CE2		184	CZ-PHE-MET-O		1068	O-PRO-TYR-OH					16	CA-THR-VAL-CB
			11	CB-ARG-MET-N		45	O-ASN-TRP-CE3		39	N-ASP-TRP-CH2					407	NE2-GLN-THR-CB		274	CA-GLU-SER-OG					2	OXT-HIS-PRO-CG		11	N-ILE-TYR-C		18	CG-LEU-TRP-CD2		3	N-LYS-SER-N		124	SD-MET-TYR-CE2		234	CZ-PHE-MET-SD		19	OXT-PRO-TYR-OH					18	CB-THR-VAL-CB
			5	CD-ARG-MET-N		25	OD1-ASN-TRP-CE3		112	O-ASP-TRP-CH2					11	N-GLN-THR-CB		485	CB-GLU-SER-OG					4	CB-HIS-PRO-N		77	O-ILE-TYR-C		5	C-LEU-TRP-CD2		118	NZ-LYS-SER-N		19	CA-MET-TYR-CG		7	N-PHE-MET-CB		58	CB-PRO-VAL-C					144	CG2-THR-VAL-CB
			7	CG-ARG-MET-N		3	CA-ASN-TRP-CG		72	OD1-ASP-TRP-CH2					554	OE1-GLN-THR-CB		2007	CD-GLU-SER-OG					63	CD2-HIS-PRO-N		102	CD1-ILE-TYR-CA		12	N-LEU-TRP-CD2		313	O-LYS-SER-N		39	CB-MET-TYR-CG		48	N-PHE-MET-CE		28	CD-PRO-VAL-C					15	C-THR-VAL-CB
			11	CZ-ARG-MET-N		40	CB-ASN-TRP-CG		81	OD2-ASP-TRP-CH2					129	O-GLN-THR-CB		722	CG-GLU-SER-OG					73	CE1-HIS-PRO-N		17	CG1-ILE-TYR-CA		15	O-LEU-TRP-CD2		7	OXT-LYS-SER-N		166	CE-MET-TYR-CG		8	N-PHE-MET-CG		80	CG-PRO-VAL-C					13	N-THR-VAL-CB
			13	NE-ARG-MET-N		32	CG-ASN-TRP-CG		29	CA-ASP-TRP-CZ2					4	OXT-GLN-THR-CB		198	C-GLU-SER-OG					14	CG-HIS-PRO-N		44	CG2-ILE-TYR-CA		13	CA-LEU-TRP-CE2		175	CA-LYS-SER-O		51	CG-MET-TYR-CG		7	N-PHE-MET-C		6	C-PRO-VAL-C					180	OG1-THR-VAL-CB
			45	NH1-ARG-MET-N		64	ND2-ASN-TRP-CG		45	C-ASP-TRP-CZ2					57	CA-GLN-THR-CG2		330	N-GLU-SER-OG					11	C-HIS-PRO-N		134	O-ILE-TYR-CA		89	CB-LEU-TRP-CE2		229	CB-LYS-SER-O		2	C-MET-TYR-CG		2	N-PHE-MET-N		85	O-PRO-VAL-C					185	O-THR-VAL-CB
			63	NH2-ARG-MET-N		27	O-ASN-TRP-CG		122	CB-ASP-TRP-CZ2					216	CB-GLN-THR-CG2		2759	OE1-GLU-SER-OG					55	ND1-HIS-PRO-N		9	CA-ILE-TYR-CB		203	CD1-LEU-TRP-CE2		420	CD-LYS-SER-O		9	O-MET-TYR-CG		66	N-PHE-MET-O		17	CB-PRO-VAL-CA					54	CA-THR-VAL-CG1
			117	O-ARG-MET-N		33	OD1-ASN-TRP-CG		54	CG-ASP-TRP-CZ2					280	CD-GLN-THR-CG2		3216	OE2-GLU-SER-OG					70	NE2-HIS-PRO-N		17	CB-ILE-TYR-CB		160	CD2-LEU-TRP-CE2		711	CE-LYS-SER-O		56	SD-MET-TYR-CG		47	N-PHE-MET-SD		10	CD-PRO-VAL-CA					162	CB-THR-VAL-CG1
			105	CA-ARG-MET-O		51	CA-ASN-TRP-CH2		24	N-ASP-TRP-CZ2					214	CG-GLN-THR-CG2		571	O-GLU-SER-OG					49	O-HIS-PRO-N		344	CD1-ILE-TYR-CB		48	CG-LEU-TRP-CE2		227	CG-LYS-SER-O		36	CA-MET-TYR-CZ		69	O-PHE-MET-CA		35	CG-PRO-VAL-CA					638	CG2-THR-VAL-CG1
			81	C-ARG-MET-O		38	C-ASN-TRP-CH2		110	O-ASP-TRP-CZ2					67	C-GLN-THR-CG2		6	OXT-GLU-SER-OG					37	CA-HIS-PRO-O		103	CG1-ILE-TYR-CB		6	C-LEU-TRP-CE2		118	C-LYS-SER-O		102	CB-MET-TYR-CZ		60	O-PHE-MET-CB		127	O-PRO-VAL-CA					90	C-THR-VAL-CG1
			87	CB-ARG-MET-O		112	CB-ASN-TRP-CH2		124	OD1-ASP-TRP-CZ2					700	NE2-GLN-THR-CG2		2	OE2-GLU-SER-OXT					73	CB-HIS-PRO-O		155	CG2-ILE-TYR-CB		28	N-LEU-TRP-CE2		235	N-LYS-SER-O		262	CE-MET-TYR-CZ		140	O-PHE-MET-CE		6	CA-PRO-VAL-CB					59	N-THR-VAL-CG1
			229	CD-ARG-MET-O		81	CG-ASN-TRP-CH2		104	OD2-ASP-TRP-CZ2					55	N-GLN-THR-CG2		6	CB-GLU-THR-C					199	CD2-HIS-PRO-O		6	C-ILE-TYR-CB		97	O-LEU-TRP-CE2		1437	NZ-LYS-SER-O		110	CG-MET-TYR-CZ		81	O-PHE-MET-CG		47	CB-PRO-VAL-CB					460	OG1-THR-VAL-CG1
			143	CG-ARG-MET-O		43	N-ASN-TRP-CH2		15	CA-ASP-TRP-CZ3					695	OE1-GLN-THR-CG2		48	CD-GLU-THR-C					241	CE1-HIS-PRO-O		16	N-ILE-TYR-CB		36	CA-LEU-TRP-CE3		177	O-LYS-SER-O		11	C-MET-TYR-CZ		53	O-PHE-MET-C		29	CD-PRO-VAL-CB					399	O-THR-VAL-CG1
			279	CZ-ARG-MET-O		119	ND2-ASN-TRP-CH2		38	C-ASP-TRP-CZ3					353	O-GLN-THR-CG2		33	CG-GLU-THR-C					50	CG-HIS-PRO-O		113	O-ILE-TYR-CB		90	CB-LEU-TRP-CE3		223	CA-LYS-SER-OG		49	N-MET-TYR-CZ		73	O-PHE-MET-N		64	CG-PRO-VAL-CB					98	CA-THR-VAL-CG2
			59	N-ARG-MET-O		77	O-ASN-TRP-CH2		113	CB-ASP-TRP-CZ3					5	OXT-GLN-THR-CG2		13	N-GLU-THR-C					27	C-HIS-PRO-O		35	CA-ILE-TYR-CD1		217	CD1-LEU-TRP-CE3		306	CB-LYS-SER-OG		73	O-MET-TYR-CZ		34	O-PHE-MET-O		4	C-PRO-VAL-CB					130	CB-THR-VAL-CG2
			253	NE-ARG-MET-O		96	OD1-ASN-TRP-CH2		43	CG-ASP-TRP-CZ3					2	CA-GLN-THR-N		232	OE1-GLU-THR-C					121	ND1-HIS-PRO-O		44	CB-ILE-TYR-CD1		161	CD2-LEU-TRP-CE3		420	CD-LYS-SER-OG		50	SD-MET-TYR-CZ		76	O-PHE-MET-SD		4	N-PRO-VAL-CB					710	CG2-THR-VAL-CG2
			468	NH1-ARG-MET-O		45	CA-ASN-TRP-CZ2		39	N-ASP-TRP-CZ3					4	CB-GLN-THR-N		297	OE2-GLU-THR-C					333	NE2-HIS-PRO-O		454	CD1-ILE-TYR-CD1		45	CG-LEU-TRP-CE3		791	CE-LYS-SER-OG		5	CA-MET-TYR-N		45	CB-PHE-PHE-C		136	O-PRO-VAL-CB					124	C-THR-VAL-CG2
			508	NH2-ARG-MET-O		24	C-ASN-TRP-CZ2		71	O-ASP-TRP-CZ3					128	CD-GLN-THR-N		120	O-GLU-THR-C					61	N-HIS-PRO-O		233	CG1-ILE-TYR-CD1		30	C-LEU-TRP-CE3		275	CG-LYS-SER-OG		3	CB-MET-TYR-N		33	CD1-PHE-PHE-C		84	CA-PRO-VAL-CG1					81	N-THR-VAL-CG2
			50	O-ARG-MET-O		73	CB-ASN-TRP-CZ2		46	OD1-ASP-TRP-CZ3					9	CG-GLN-THR-N		7	CB-GLU-THR-CA					29	O-HIS-PRO-O		264	CG2-ILE-TYR-CD1		80	N-LEU-TRP-CE3		230	C-LYS-SER-OG		74	CE-MET-TYR-N		47	CD2-PHE-PHE-C		410	CB-PRO-VAL-CG1					481	OG1-THR-VAL-CG2
			79	CA-ARG-MET-SD		76	CG-ASN-TRP-CZ2		66	OD2-ASP-TRP-CZ3					14	C-GLN-THR-N		83	CD-GLU-THR-CA					2	OXT-HIS-PRO-O		10	C-ILE-TYR-CD1		59	O-LEU-TRP-CE3		273	N-LYS-SER-OG		9	CG-MET-TYR-N		83	CE1-PHE-PHE-C		239	CD-PRO-VAL-CG1					377	O-THR-VAL-CG2
			31	C-ARG-MET-SD		42	N-ASN-TRP-CZ2		3	C-ASP-TRP-N					241	NE2-GLN-THR-N		18	CG-GLU-THR-CA					4	CA-HIS-PRO-OXT		22	N-ILE-TYR-CD1		2	CA-LEU-TRP-CG		1585	NZ-LYS-SER-OG		12	C-MET-TYR-N		64	CE2-PHE-PHE-C		440	CG-PRO-VAL-CG1					13	CB-THR-VAL-N
			117	CB-ARG-MET-SD		127	ND2-ASN-TRP-CZ2		4	CB-ASP-TRP-N					381	OE1-GLN-THR-N		2	C-GLU-THR-CA					9	CE1-HIS-PRO-OXT		127	O-ILE-TYR-CD1		49	CB-LEU-TRP-CG		567	O-LYS-SER-OG		4	N-MET-TYR-N		3	CG-PHE-PHE-C		99	C-PRO-VAL-CG1					75	CG2-THR-VAL-N
			151	CD-ARG-MET-SD		100	O-ASN-TRP-CZ2		16	CG-ASP-TRP-N					179	O-GLN-THR-N		448	OE1-GLU-THR-CA					2	C-HIS-PRO-OXT		19	CA-ILE-TYR-CD2		147	CD1-LEU-TRP-CG		7	OXT-LYS-SER-OG		79	O-MET-TYR-N		5	C-PHE-PHE-C		62	N-PRO-VAL-CG1					33	C-THR-VAL-N
			138	CG-ARG-MET-SD		112	OD1-ASN-TRP-CZ2		34	O-ASP-TRP-N					134	CA-GLN-THR-O		511	OE2-GLU-THR-CA					7	ND1-HIS-PRO-OXT		66	CB-ILE-TYR-CD2		125	CD2-LEU-TRP-CG		5	CD-LYS-SER-OXT		54	SD-MET-TYR-N		71	CZ-PHE-PHE-C		365	O-PRO-VAL-CG1					185	OG1-THR-VAL-N
			140	CZ-ARG-MET-SD		40	CA-ASN-TRP-CZ3		67	OD1-ASP-TRP-N					133	CB-GLN-THR-O		202	O-GLU-THR-CA					8	CB-HIS-SER-C		460	CD1-ILE-TYR-CD2		15	CG-LEU-TRP-CG		8	CE-LYS-SER-OXT		60	CA-MET-TYR-O		42	N-PHE-PHE-C		118	CA-PRO-VAL-CG2					537	O-THR-VAL-N
			61	N-ARG-MET-SD		52	C-ASN-TRP-CZ3		44	OD2-ASP-TRP-N					267	CD-GLN-THR-O		24	CA-GLU-THR-CB					57	CD2-HIS-SER-C		218	CG1-ILE-TYR-CD2		5	C-LEU-TRP-CG		12	NZ-LYS-SER-OXT		59	CB-MET-TYR-O		131	O-PHE-PHE-C		368	CB-PRO-VAL-CG2					349	CA-THR-VAL-O
			132	NE-ARG-MET-SD		99	CB-ASN-TRP-CZ3		46	CA-ASP-TRP-NE1					172	CG-GLN-THR-O		47	CB-GLU-THR-CB					110	CE1-HIS-SER-C		321	CG2-ILE-TYR-CD2		11	N-LEU-TRP-CG		10	CA-LYS-THR-C		134	CE-MET-TYR-O		3	OXT-PHE-PHE-C		288	CD-PRO-VAL-CG2					264	CB-THR-VAL-O
			186	NH1-ARG-MET-SD		38	CG-ASN-TRP-CZ3		66	C-ASP-TRP-NE1					81	C-GLN-THR-O		309	CD-GLU-THR-CB					12	CG-HIS-SER-C		15	C-ILE-TYR-CD2		26	O-LEU-TRP-CG		21	CB-LYS-THR-C		71	CG-MET-TYR-O		10	CA-PHE-PHE-CA		400	CG-PRO-VAL-CG2					456	CG2-THR-VAL-O
			194	NH2-ARG-MET-SD		33	N-ASN-TRP-CZ3		109	CB-ASP-TRP-NE1					861	NE2-GLN-THR-O		119	CG-GLU-THR-CB					80	ND1-HIS-SER-C		18	N-ILE-TYR-CD2		25	CA-LEU-TRP-CH2		41	CD-LYS-THR-C		41	C-MET-TYR-O		19	CB-PHE-PHE-CA		85	C-PRO-VAL-CG2					282	C-THR-VAL-O
			75	O-ARG-MET-SD		100	ND2-ASN-TRP-CZ3		266	CG-ASP-TRP-NE1					189	N-GLN-THR-O		10	C-GLU-THR-CB					118	NE2-HIS-SER-C		109	O-ILE-TYR-CD2		192	CB-LEU-TRP-CH2		48	CE-LYS-THR-C		72	N-MET-TYR-O		64	CD1-PHE-PHE-CA		109	N-PRO-VAL-CG2					412	N-THR-VAL-O
			5	CB-ARG-PHE-C		75	O-ASN-TRP-CZ3		45	N-ASP-TRP-NE1					321	OE1-GLN-THR-O		20	N-GLU-THR-CB					14	N-HIS-SER-C		47	CA-ILE-TYR-CE1		375	CD1-LEU-TRP-CH2		27	CG-LYS-THR-C		36	O-MET-TYR-O		40	CD2-PHE-PHE-CA		371	O-PRO-VAL-CG2					363	OG1-THR-VAL-O
			65	CD-ARG-PHE-C		56	OD1-ASN-TRP-CZ3		197	O-ASP-TRP-NE1					131	O-GLN-THR-O		902	OE1-GLU-THR-CB					74	O-HIS-SER-C		105	CB-ILE-TYR-CE1		397	CD2-LEU-TRP-CH2		4	C-LYS-THR-C		97	SD-MET-TYR-O		137	CE1-PHE-PHE-CA		34	CB-PRO-VAL-N					266	O-THR-VAL-O
			25	CG-ARG-PHE-C		9	C-ASN-TRP-N		341	OD1-ASP-TRP-NE1					157	CA-GLN-THR-OG1		1182	OE2-GLU-THR-CB					20	CB-HIS-SER-CA		554	CD1-ILE-TYR-CE1		68	CG-LEU-TRP-CH2		35	N-LYS-THR-C		152	CA-MET-TYR-OH		98	CE2-PHE-PHE-CA		7	CD-PRO-VAL-N					7	CB-THR-VAL-OXT
			48	CZ-ARG-PHE-C		29	CG-ASN-TRP-N		480	OD2-ASP-TRP-NE1					221	CB-GLN-THR-OG1		333	O-GLU-THR-CB					86	CD2-HIS-SER-CA		250	CG1-ILE-TYR-CE1		64	C-LEU-TRP-CH2		329	NZ-LYS-THR-C		259	CB-MET-TYR-OH		10	CG-PHE-PHE-CA		42	CG-PRO-VAL-N					6	CG2-THR-VAL-OXT
			10	N-ARG-PHE-C		55	ND2-ASN-TRP-N		24	CA-ASP-TRP-O					716	CD-GLN-THR-OG1		70	CA-GLU-THR-CG2					92	CE1-HIS-SER-CA		399	CG2-ILE-TYR-CE1		58	N-LEU-TRP-CH2		116	O-LYS-THR-C		464	CE-MET-TYR-OH		149	CZ-PHE-PHE-CA		10	C-PRO-VAL-N					3	N-THR-VAL-OXT
			79	NE-ARG-PHE-C		47	O-ASN-TRP-N		9	C-ASP-TRP-O					431	CG-GLN-THR-OG1		229	CB-GLU-THR-CG2					30	CG-HIS-SER-CA		24	C-ILE-TYR-CE1		205	O-LEU-TRP-CH2		5	CA-LYS-THR-CA		222	CG-MET-TYR-OH		2	N-PHE-PHE-CA		202	O-PRO-VAL-N					15	OG1-THR-VAL-OXT
			272	NH1-ARG-PHE-C		100	OD1-ASN-TRP-N		29	CB-ASP-TRP-O					140	C-GLN-THR-OG1		491	CD-GLU-THR-CG2					7	C-HIS-SER-CA		43	N-ILE-TYR-CE1		54	CA-LEU-TRP-CZ2		10	CB-LYS-THR-CA		121	C-MET-TYR-OH		259	O-PHE-PHE-CA		207	CA-PRO-VAL-O
			323	NH2-ARG-PHE-C		42	CA-ASN-TRP-NE1		16	CG-ASP-TRP-O					1330	NE2-GLN-THR-OG1		368	CG-GLU-THR-CG2					84	ND1-HIS-SER-CA		170	O-ILE-TYR-CE1		153	CB-LEU-TRP-CZ2		22	CD-LYS-THR-CA		179	N-MET-TYR-OH		176	CB-PHE-PHE-CB		380	CB-PRO-VAL-O
			97	O-ARG-PHE-C		35	C-ASN-TRP-NE1		36	N-ASP-TRP-O					57	N-GLN-THR-OG1		76	C-GLU-THR-CG2					123	NE2-HIS-SER-CA		41	CA-ILE-TYR-CE2		327	CD1-LEU-TRP-CZ2		19	CE-LYS-THR-CA		248	O-MET-TYR-OH		378	CD1-PHE-PHE-CB		379	CD-PRO-VAL-O
			2	CA-ARG-PHE-CA		101	CB-ASN-TRP-NE1		21	O-ASP-TRP-O					1224	OE1-GLN-THR-OG1		77	N-GLU-THR-CG2					128	O-HIS-SER-CA		133	CB-ILE-TYR-CE2		338	CD2-LEU-TRP-CZ2		13	CG-LYS-THR-CA		119	SD-MET-TYR-OH		367	CD2-PHE-PHE-CB		465	CG-PRO-VAL-O
			3	C-ARG-PHE-CA		149	CG-ASN-TRP-NE1		24	OD1-ASP-TRP-O					229	O-GLN-THR-OG1		735	OE1-GLU-THR-CG2					25	CA-HIS-SER-CB		535	CD1-ILE-TYR-CE2		79	CG-LEU-TRP-CZ2		5	C-LYS-THR-CA		2	CA-MET-VAL-C		502	CE1-PHE-PHE-CB		183	C-PRO-VAL-O
			24	CD-ARG-PHE-CA		31	N-ASN-TRP-NE1		9	OD2-ASP-TRP-O					2	CB-GLN-TRP-C		1033	OE2-GLU-THR-CG2					100	CB-HIS-SER-CB		315	CG1-ILE-TYR-CE2		50	C-LEU-TRP-CZ2		5	N-LYS-THR-CA		6	CB-MET-VAL-C		481	CE2-PHE-PHE-CB		60	N-PRO-VAL-O
			14	CG-ARG-PHE-CA		133	ND2-ASN-TRP-NE1		2	CA-ASP-TYR-C					5	CG-GLN-TRP-C		425	O-GLU-THR-CG2					228	CD2-HIS-SER-CB		361	CG2-ILE-TYR-CE2		72	N-LEU-TRP-CZ2		85	NZ-LYS-THR-CA		75	CE-MET-VAL-C		268	CG-PHE-PHE-CB		98	O-PRO-VAL-O
			24	CZ-ARG-PHE-CA		151	O-ASN-TRP-NE1		2	C-ASP-TYR-C					66	NE2-GLN-TRP-C		5	CA-GLU-THR-N					330	CE1-HIS-SER-CB		26	C-ILE-TYR-CE2		229	O-LEU-TRP-CZ2		225	O-LYS-THR-CA		17	CG-MET-VAL-C		616	CZ-PHE-PHE-CB		2	C-PRO-VAL-OXT
			2	N-ARG-PHE-CA		269	OD1-ASN-TRP-NE1		4	CB-ASP-TYR-C					4	N-GLN-TRP-C		2	CB-GLU-THR-N					106	CG-HIS-SER-CB		66	N-ILE-TYR-CE2		45	CA-LEU-TRP-CZ3		6	CA-LYS-THR-CB		11	N-MET-VAL-C		10	N-PHE-PHE-CB
			33	NE-ARG-PHE-CA		11	CA-ASN-TRP-O		10	CG-ASP-TYR-C					84	OE1-GLN-TRP-C		329	CD-GLU-THR-N					45	C-HIS-SER-CB		171	O-ILE-TYR-CE2		128	CB-LEU-TRP-CZ3		38	CB-LYS-THR-CB		87	O-MET-VAL-C		318	O-PHE-PHE-CB
			95	NH1-ARG-PHE-CA		3	C-ASN-TRP-O		15	N-ASP-TYR-C					22	O-GLN-TRP-C		24	CG-GLU-THR-N					313	ND1-HIS-SER-CB		2	OXT-ILE-TYR-CE2		311	CD1-LEU-TRP-CZ3		37	CD-LYS-THR-CB		50	SD-MET-VAL-C		3	OXT-PHE-PHE-CB
			159	NH2-ARG-PHE-CA		41	CB-ASN-TRP-O		56	O-ASP-TYR-C					4	CB-GLN-TRP-CA		17	C-GLU-THR-N					441	NE2-HIS-SER-CB		2	CA-ILE-TYR-CG		307	CD2-LEU-TRP-CZ3		50	CE-LYS-THR-CB		5	CB-MET-VAL-CA		430	CD1-PHE-PHE-CD1
			155	O-ARG-PHE-CA		83	CG-ASN-TRP-O		59	OD1-ASP-TYR-C					6	CD-GLN-TRP-CA		724	OE1-GLU-THR-N					25	N-HIS-SER-CB		18	CB-ILE-TYR-CG		73	CG-LEU-TRP-CZ3		30	CG-LYS-THR-CB		76	CE-MET-VAL-CA		403	CD2-PHE-PHE-CD1
			12	CA-ARG-PHE-CB		19	N-ASN-TRP-O		78	OD2-ASP-TYR-C					46	NE2-GLN-TRP-CA		687	OE2-GLU-THR-N					190	O-HIS-SER-CB		249	CD1-ILE-TYR-CG		38	C-LEU-TRP-CZ3		5	C-LYS-THR-CB		4	CG-MET-VAL-CA		929	CE1-PHE-PHE-CD1
			9	C-ARG-PHE-CB		233	ND2-ASN-TRP-O		10	CB-ASP-TYR-CA					71	OE1-GLN-TRP-CA		234	O-GLU-THR-N					3	CA-HIS-SER-N		122	CG1-ILE-TYR-CG		102	N-LEU-TRP-CZ3		15	N-LYS-THR-CB		109	O-MET-VAL-CA		544	CE2-PHE-PHE-CD1
			30	CB-ARG-PHE-CB		12	O-ASN-TRP-O		28	CG-ASP-TYR-CA					22	O-GLN-TRP-CA		152	CA-GLU-THR-O					21	CB-HIS-SER-N		180	CG2-ILE-TYR-CG		125	O-LEU-TRP-CZ3		245	NZ-LYS-THR-CB		52	SD-MET-VAL-CA		431	CG-PHE-PHE-CD1
			118	CD-ARG-PHE-CB		58	OD1-ASN-TRP-O		3	N-ASP-TYR-CA					4	CA-GLN-TRP-CB		148	CB-GLU-THR-O					49	CD2-HIS-SER-N		3	C-ILE-TYR-CG		6	CB-LEU-TRP-N		240	O-LYS-THR-CB		13	CB-MET-VAL-CB		591	CZ-PHE-PHE-CD1
			55	CG-ARG-PHE-CB		26	CB-ASN-TYR-C		114	O-ASP-TYR-CA					11	CB-GLN-TRP-CB		127	CD-GLU-THR-O					94	CE1-HIS-SER-N		7	N-ILE-TYR-CG		44	CD1-LEU-TRP-N		44	CA-LYS-THR-CG2		80	CE-MET-VAL-CB		58	N-PHE-PHE-CD1
			162	CZ-ARG-PHE-CB		23	CG-ASN-TYR-C		87	OD1-ASP-TYR-CA					36	CD-GLN-TRP-CB		214	CG-GLU-THR-O					20	CG-HIS-SER-N		23	O-ILE-TYR-CG		45	CD2-LEU-TRP-N		151	CB-LYS-THR-CG2		19	CG-MET-VAL-CB		182	O-PHE-PHE-CD1
			14	N-ARG-PHE-CB		13	N-ASN-TYR-C		164	OD2-ASP-TYR-CA					26	CG-GLN-TRP-CB		86	C-GLU-THR-O					22	C-HIS-SER-N		24	CA-ILE-TYR-CZ		17	C-LEU-TRP-N		176	CD-LYS-THR-CG2		4	C-MET-VAL-CB		448	CD2-PHE-PHE-CD2
			155	NE-ARG-PHE-CB		188	ND2-ASN-TYR-C		4	CA-ASP-TYR-CB					90	NE2-GLN-TRP-CB		193	N-GLU-THR-O					45	ND1-HIS-SER-N		90	CB-ILE-TYR-CZ		106	O-LEU-TRP-N		190	CE-LYS-THR-CG2		50	O-MET-VAL-CB		497	CE1-PHE-PHE-CD2
			243	NH1-ARG-PHE-CB		57	O-ASN-TYR-C		20	C-ASP-TYR-CB					2	N-GLN-TRP-CB		138	OE1-GLU-THR-O					138	NE2-HIS-SER-N		396	CD1-ILE-TYR-CZ		35	CA-LEU-TRP-NE1		140	CG-LYS-THR-CG2		57	SD-MET-VAL-CB		776	CE2-PHE-PHE-CD2
			322	NH2-ARG-PHE-CB		124	OD1-ASN-TYR-C		52	CB-ASP-TYR-CB					86	OE1-GLN-TRP-CB		205	OE2-GLU-THR-O					3	N-HIS-SER-N		166	CG1-ILE-TYR-CZ		120	CB-LEU-TRP-NE1		59	C-LYS-THR-CG2		27	CA-MET-VAL-CG1		467	CG-PHE-PHE-CD2
			132	O-ARG-PHE-CB		2	CA-ASN-TYR-CA		97	CG-ASP-TYR-CB					25	O-GLN-TRP-CB		120	O-GLU-THR-O					172	O-HIS-SER-N		334	CG2-ILE-TYR-CZ		198	CD1-LEU-TRP-NE1		66	N-LYS-THR-CG2		68	CB-MET-VAL-CG1		533	CZ-PHE-PHE-CD2
			36	CA-ARG-PHE-CD1		6	CB-ASN-TYR-CA		10	N-ASP-TYR-CB					16	CA-GLN-TRP-CD1		158	CA-GLU-THR-OG1					109	CA-HIS-SER-O		58	N-ILE-TYR-CZ		168	CD2-LEU-TRP-NE1		386	NZ-LYS-THR-CG2		392	CE-MET-VAL-CG1		42	N-PHE-PHE-CD2
			19	C-ARG-PHE-CD1		43	CG-ASN-TYR-CA		145	O-ASP-TYR-CB					36	CB-GLN-TRP-CD1		265	CB-GLU-THR-OG1					139	CB-HIS-SER-O		144	O-ILE-TYR-CZ		37	CG-LEU-TRP-NE1		420	O-LYS-THR-CG2		137	CG-MET-VAL-CG1		194	O-PHE-PHE-CD2
			153	CB-ARG-PHE-CD1		4	N-ASN-TYR-CA		199	OD1-ASP-TYR-CB					58	CD-GLN-TRP-CD1		1278	CD-GLU-THR-OG1					186	CD2-HIS-SER-O		102	CD1-ILE-TYR-N		104	C-LEU-TRP-NE1		8	CB-LYS-THR-N		16	C-MET-VAL-CG1		646	CE1-PHE-PHE-CE1
			241	CD-ARG-PHE-CD1		100	ND2-ASN-TYR-CA		228	OD2-ASP-TYR-CB					51	CG-GLN-TRP-CD1		599	CG-GLU-THR-OG1					489	CE1-HIS-SER-O		27	CG1-ILE-TYR-N		43	N-LEU-TRP-NE1		32	CD-LYS-THR-N		22	N-MET-VAL-CG1		678	CE2-PHE-PHE-CE1
			182	CG-ARG-PHE-CD1		102	O-ASN-TYR-CA		41	CA-ASP-TYR-CD1					11	C-GLN-TRP-CD1		192	C-GLU-THR-OG1					77	CG-HIS-SER-O		55	CG2-ILE-TYR-N		329	O-LEU-TRP-NE1		27	CE-LYS-THR-N		140	O-MET-VAL-CG1		365	CG-PHE-PHE-CE1
			314	CZ-ARG-PHE-CD1		148	OD1-ASN-TYR-CA		18	C-ASP-TYR-CD1					116	NE2-GLN-TRP-CD1		98	N-GLU-THR-OG1					66	C-HIS-SER-O		16	C-ILE-TYR-N		4	OXT-LEU-TRP-NE1		14	CG-LYS-THR-N		224	SD-MET-VAL-CG1		988	CZ-PHE-PHE-CE1
			53	N-ARG-PHE-CD1		10	CA-ASN-TYR-CB		100	CB-ASP-TYR-CD1					12	N-GLN-TRP-CD1		1692	OE1-GLU-THR-OG1					276	ND1-HIS-SER-O		197	O-ILE-TYR-N		62	CA-LEU-TRP-O		26	C-LYS-THR-N		17	CA-MET-VAL-CG2		86	N-PHE-PHE-CE1
			254	NE-ARG-PHE-CD1		11	C-ASN-TYR-CB		96	CG-ASP-TYR-CD1					138	OE1-GLN-TRP-CD1		2119	OE2-GLU-THR-OG1					434	NE2-HIS-SER-O		152	CA-ILE-TYR-O		46	CB-LEU-TRP-O		87	NZ-LYS-THR-N		97	CB-MET-VAL-CG2		267	O-PHE-PHE-CE1
			414	NH1-ARG-PHE-CD1		23	CB-ASN-TYR-CB		19	N-ASP-TYR-CD1					43	O-GLN-TRP-CD1		490	O-GLU-THR-OG1					106	N-HIS-SER-O		61	CB-ILE-TYR-O		133	CD1-LEU-TRP-O		321	O-LYS-THR-N		408	CE-MET-VAL-CG2		3	OXT-PHE-PHE-CE1
			430	NH2-ARG-PHE-CD1		73	CG-ASN-TYR-CB		136	O-ASP-TYR-CD1					5	CA-GLN-TRP-CD2		3	CB-GLU-TRP-C					104	O-HIS-SER-O		226	CD1-ILE-TYR-O		119	CD2-LEU-TRP-O		174	CA-LYS-THR-O		174	CG-MET-VAL-CG2		613	CE2-PHE-PHE-CE2
			146	O-ARG-PHE-CD1		11	N-ASN-TYR-CB		135	OD1-ASP-TYR-CD1					32	CB-GLN-TRP-CD2		3	CD-GLU-TRP-C					172	CA-HIS-SER-OG		83	CG1-ILE-TYR-O		48	CG-LEU-TRP-O		175	CB-LYS-THR-O		36	C-MET-VAL-CG2		396	CG-PHE-PHE-CE2
			69	CA-ARG-PHE-CD2		150	ND2-ASN-TYR-CB		134	OD2-ASP-TYR-CD1					43	CD-GLN-TRP-CD2		55	OE1-GLU-TRP-C					285	CB-HIS-SER-OG		213	CG2-ILE-TYR-O		73	C-LEU-TRP-O		343	CD-LYS-THR-O		36	N-MET-VAL-CG2		992	CZ-PHE-PHE-CE2
			48	C-ARG-PHE-CD2		170	O-ASN-TYR-CB		21	CA-ASP-TYR-CD2					65	CG-GLN-TRP-CD2		78	OE2-GLU-TRP-C					458	CD2-HIS-SER-OG		102	C-ILE-TYR-O		65	N-LEU-TRP-O		592	CE-LYS-THR-O		100	O-MET-VAL-CG2		83	N-PHE-PHE-CE2
			99	CB-ARG-PHE-CD2		181	OD1-ASN-TYR-CB		26	C-ASP-TYR-CD2					64	NE2-GLN-TRP-CD2		20	O-GLU-TRP-C					780	CE1-HIS-SER-OG		157	N-ILE-TYR-O		29	O-LEU-TRP-O		183	CG-LYS-THR-O		266	SD-MET-VAL-CG2		278	O-PHE-PHE-CE2
			280	CD-ARG-PHE-CD2		35	CA-ASN-TYR-CD1		114	CB-ASP-TYR-CD2					42	OE1-GLN-TRP-CD2		2	CB-GLU-TRP-CA					271	CG-HIS-SER-OG		100	O-ILE-TYR-O		8	CA-LEU-TYR-C		112	C-LYS-THR-O		5	CA-MET-VAL-N		215	CG-PHE-PHE-CG
			173	CG-ARG-PHE-CD2		36	C-ASN-TYR-CD1		130	CG-ASP-TYR-CD2					17	CA-GLN-TRP-CE2		23	CD-GLU-TRP-CA					131	C-HIS-SER-OG		222	CA-ILE-TYR-OH		9	CB-LEU-TYR-C		288	N-LYS-THR-O		9	CB-MET-VAL-N		409	CZ-PHE-PHE-CG
			409	CZ-ARG-PHE-CD2		147	CB-ASN-TYR-CD1		26	N-ASP-TYR-CD2					50	CB-GLN-TRP-CE2		8	CG-GLU-TRP-CA					746	ND1-HIS-SER-OG		216	CB-ILE-TYR-OH		102	CD1-LEU-TYR-C		1299	NZ-LYS-THR-O		83	CE-MET-VAL-N		6	N-PHE-PHE-CG
			44	N-ARG-PHE-CD2		127	CG-ASN-TYR-CD1		122	O-ASP-TYR-CD2					53	CD-GLN-TRP-CE2		79	OE1-GLU-TRP-CA					1115	NE2-HIS-SER-OG		661	CD1-ILE-TYR-OH		69	CD2-LEU-TYR-C		143	O-LYS-THR-O		5	CG-MET-VAL-N		46	O-PHE-PHE-CG
			345	NE-ARG-PHE-CD2		23	N-ASN-TYR-CD1		137	OD1-ASP-TYR-CD2					68	CG-GLN-TRP-CE2		107	OE2-GLU-TRP-CA					110	N-HIS-SER-OG		372	CG1-ILE-TYR-OH		15	CG-LEU-TYR-C		101	CA-LYS-THR-OG1		29	C-MET-VAL-N		686	CZ-PHE-PHE-CZ
			400	NH1-ARG-PHE-CD2		291	ND2-ASN-TYR-CD1		235	OD2-ASP-TYR-CD2					5	C-GLN-TRP-CE2		37	O-GLU-TRP-CA					288	O-HIS-SER-OG		628	CG2-ILE-TYR-OH		29	N-LEU-TYR-C		189	CB-LYS-THR-OG1		179	O-MET-VAL-N		122	N-PHE-PHE-CZ
			451	NH2-ARG-PHE-CD2		132	O-ASN-TYR-CD1		92	CA-ASP-TYR-CE1					107	NE2-GLN-TRP-CE2		4	CA-GLU-TRP-CB					2	CA-HIS-THR-C		201	C-ILE-TYR-OH		150	O-LEU-TYR-C		345	CD-LYS-THR-OG1		101	SD-MET-VAL-N		289	O-PHE-PHE-CZ
			129	O-ARG-PHE-CD2		232	OD1-ASN-TYR-CD1		56	C-ASP-TYR-CE1					8	N-GLN-TRP-CE2		18	CB-GLU-TRP-CB					22	CB-HIS-THR-C		308	N-ILE-TYR-OH		2	CA-LEU-TYR-CA		619	CE-LYS-THR-OG1		122	CA-MET-VAL-O		2	OXT-PHE-PHE-CZ
			134	CA-ARG-PHE-CE1		54	CA-ASN-TYR-CD2		238	CB-ASP-TYR-CE1					78	OE1-GLN-TRP-CE2		47	CD-GLU-TRP-CB					49	CD2-HIS-THR-C		442	O-ILE-TYR-OH		7	CB-LEU-TYR-CA		255	CG-LYS-THR-OG1		135	CB-MET-VAL-O		28	N-PHE-PHE-N
			88	C-ARG-PHE-CE1		29	C-ASN-TYR-CD2		223	CG-ASP-TYR-CE1					35	O-GLN-TRP-CE2		32	CG-GLU-TRP-CB					75	CE1-HIS-THR-C		3	OXT-ILE-TYR-OH		102	CD1-LEU-TYR-CA		131	C-LYS-THR-OG1		243	CE-MET-VAL-O		579	O-PHE-PHE-N
			256	CB-ARG-PHE-CE1		159	CB-ASN-TYR-CD2		90	N-ASP-TYR-CE1					10	CA-GLN-TRP-CE3		3	C-GLU-TRP-CB					15	CG-HIS-THR-C		3	CB-ILE-VAL-C		108	CD2-LEU-TYR-CA		121	N-LYS-THR-OG1		168	CG-MET-VAL-O		247	O-PHE-PHE-O
			392	CD-ARG-PHE-CE1		104	CG-ASN-TYR-CD2		187	O-ASP-TYR-CE1					63	CB-GLN-TRP-CE3		3	N-GLU-TRP-CB					44	ND1-HIS-THR-C		57	CD1-ILE-VAL-C		11	CG-LEU-TYR-CA		1313	NZ-LYS-THR-OG1		81	C-MET-VAL-O		3	OXT-PHE-PHE-O
			288	CG-ARG-PHE-CE1		33	N-ASN-TYR-CD2		428	OD1-ASP-TYR-CE1					55	CD-GLN-TRP-CE3		105	OE1-GLU-TRP-CB					123	NE2-HIS-THR-C		17	CG1-ILE-VAL-C		245	O-LEU-TYR-CA		349	O-LYS-THR-OG1		115	N-MET-VAL-O		1	OXT-PHE-PHE-OXT
			446	CZ-ARG-PHE-CE1		242	ND2-ASN-TYR-CD2		747	OD2-ASP-TYR-CE1					67	CG-GLN-TRP-CE3		127	OE2-GLU-TRP-CB					18	N-HIS-THR-C		35	CG2-ILE-VAL-C		19	CA-LEU-TYR-CB		3	CB-LYS-TRP-C		92	O-MET-VAL-O		15	CB-PHE-PRO-C
			94	N-ARG-PHE-CE1		125	O-ASN-TYR-CD2		38	CA-ASP-TYR-CE2					6	C-GLN-TRP-CE3		58	O-GLU-TRP-CB					55	O-HIS-THR-C		37	N-ILE-VAL-C		85	CB-LEU-TYR-CB		6	CD-LYS-TRP-C		87	SD-MET-VAL-O		34	CD1-PHE-PRO-C
			407	NE-ARG-PHE-CE1		172	OD1-ASN-TYR-CD2		36	C-ASP-TYR-CE2					138	NE2-GLN-TRP-CE3		45	CA-GLU-TRP-CD1					3	CA-HIS-THR-CA		265	O-ILE-VAL-C		404	CD1-LEU-TYR-CB		23	CE-LYS-TRP-C					30	CD2-PHE-PRO-C
			562	NH1-ARG-PHE-CE1		52	CA-ASN-TYR-CE1		178	CB-ASP-TYR-CE2					7	N-GLN-TRP-CE3		108	CB-GLU-TRP-CD1					4	CB-HIS-THR-CA		71	CD1-ILE-VAL-CA		373	CD2-LEU-TYR-CB		74	NZ-LYS-TRP-C					58	CE1-PHE-PRO-C
			551	NH2-ARG-PHE-CE1		74	C-ASN-TYR-CE1		226	CG-ASP-TYR-CE2					60	OE1-GLN-TRP-CE3		66	CD-GLU-TRP-CD1					37	CD2-HIS-THR-CA		12	CG1-ILE-VAL-CA		33	CG-LEU-TYR-CB		50	O-LYS-TRP-C					62	CE2-PHE-PRO-C
			264	O-ARG-PHE-CE1		235	CB-ASN-TYR-CE1		48	N-ASP-TYR-CE2					30	O-GLN-TRP-CE3		77	CG-GLU-TRP-CD1					61	CE1-HIS-THR-CA		59	CG2-ILE-VAL-CA		24	C-LEU-TYR-CB		4	CD-LYS-TRP-CA					100	CZ-PHE-PRO-C
			103	CA-ARG-PHE-CE2		177	CG-ASN-TYR-CE1		199	O-ASP-TYR-CE2					20	CB-GLN-TRP-CG		27	C-GLU-TRP-CD1					10	CG-HIS-THR-CA		350	O-ILE-VAL-CA		20	N-LEU-TYR-CB		3	CG-LYS-TRP-CA					6	N-PHE-PRO-C
			73	C-ARG-PHE-CE2		42	N-ASN-TYR-CE1		454	OD1-ASP-TYR-CE2					53	CD-GLN-TRP-CG		47	N-GLU-TRP-CD1					41	ND1-HIS-THR-CA		15	CB-ILE-VAL-CB		272	O-LEU-TYR-CB		14	NZ-LYS-TRP-CA					68	O-PHE-PRO-C
			210	CB-ARG-PHE-CE2		443	ND2-ASN-TYR-CE1		808	OD2-ASP-TYR-CE2					37	CG-GLN-TRP-CG		212	OE1-GLU-TRP-CD1					57	NE2-HIS-THR-CA		142	CD1-ILE-VAL-CB		49	CA-LEU-TYR-CD1		71	O-LYS-TRP-CA					18	OXT-PHE-PRO-C
			398	CD-ARG-PHE-CE2		241	O-ASN-TYR-CE1		16	CA-ASP-TYR-CG					60	NE2-GLN-TRP-CG		207	OE2-GLU-TRP-CD1					88	O-HIS-THR-CA		39	CG1-ILE-VAL-CB		184	CB-LEU-TYR-CD1		11	CA-LYS-TRP-CB					3	CA-PHE-PRO-CA
			301	CG-ARG-PHE-CE2		360	OD1-ASN-TYR-CE1		4	C-ASP-TYR-CG					57	OE1-GLN-TRP-CG		144	O-GLU-TRP-CD1					2	OXT-HIS-THR-CA		117	CG2-ILE-VAL-CB		672	CD1-LEU-TYR-CD1		20	CB-LYS-TRP-CB					28	CB-PHE-PRO-CA
			437	CZ-ARG-PHE-CE2		87	CA-ASN-TYR-CE2		55	CB-ASP-TYR-CG					9	O-GLN-TRP-CG		8	CA-GLU-TRP-CD2					15	CA-HIS-THR-CB		2	C-ILE-VAL-CB		537	CD2-LEU-TYR-CD1		14	CD-LYS-TRP-CB					83	CD1-PHE-PRO-CA
			96	N-ARG-PHE-CE2		63	C-ASN-TYR-CE2		41	CG-ASP-TYR-CG					32	CA-GLN-TRP-CH2		51	CB-GLU-TRP-CD2					43	CB-HIS-THR-CB		2	N-ILE-VAL-CB		103	CG-LEU-TYR-CD1		14	CE-LYS-TRP-CB					126	CD2-PHE-PRO-CA
			396	NE-ARG-PHE-CE2		201	CB-ASN-TYR-CE2		7	N-ASP-TYR-CG					73	CB-GLN-TRP-CH2		2	CD-GLU-TRP-CD2					95	CD2-HIS-THR-CB		136	O-ILE-VAL-CB		60	C-LEU-TYR-CD1		27	CG-LYS-TRP-CB					156	CE1-PHE-PRO-CA
			474	NH1-ARG-PHE-CE2		126	CG-ASN-TYR-CE2		64	O-ASP-TYR-CG					64	CD-GLN-TRP-CH2		65	CG-GLU-TRP-CD2					172	CE1-HIS-THR-CB		41	CA-ILE-VAL-CG1		47	N-LEU-TYR-CD1		9	C-LYS-TRP-CB					129	CE2-PHE-PRO-CA
			487	NH2-ARG-PHE-CE2		59	N-ASN-TYR-CE2		68	OD1-ASP-TYR-CG					107	CG-GLN-TRP-CH2		12	N-GLU-TRP-CD2					55	CG-HIS-THR-CB		71	CB-ILE-VAL-CG1		264	O-LEU-TYR-CD1		14	N-LYS-TRP-CB					56	CG-PHE-PRO-CA
			255	O-ARG-PHE-CE2		392	ND2-ASN-TYR-CE2		66	OD2-ASP-TYR-CG					53	C-GLN-TRP-CH2		12	OE1-GLU-TRP-CD2					10	C-HIS-THR-CB		887	CD1-ILE-VAL-CG1		55	CA-LEU-TYR-CD2		40	NZ-LYS-TRP-CB					14	C-PHE-PRO-CA
			30	CA-ARG-PHE-CG		185	O-ASN-TYR-CE2		33	CA-ASP-TYR-CZ					128	NE2-GLN-TRP-CH2		10	OE2-GLU-TRP-CD2					189	ND1-HIS-THR-CB		328	CG1-ILE-VAL-CG1		164	CB-LEU-TYR-CD2		58	O-LYS-TRP-CB					144	CZ-PHE-PRO-CA
			2	C-ARG-PHE-CG		261	OD1-ASN-TYR-CE2		14	C-ASP-TYR-CZ					29	N-GLN-TRP-CH2		12	O-GLU-TRP-CD2					260	NE2-HIS-THR-CB		637	CG2-ILE-VAL-CG1		565	CD1-LEU-TYR-CD2		38	CA-LYS-TRP-CD1					4	N-PHE-PRO-CA
			52	CB-ARG-PHE-CG		12	CA-ASN-TYR-CG		186	CB-ASP-TYR-CZ					100	OE1-GLN-TRP-CH2		16	CA-GLU-TRP-CE2					97	O-HIS-THR-CB		27	C-ILE-VAL-CG1		604	CD2-LEU-TYR-CD2		72	CB-LYS-TRP-CD1					114	O-PHE-PRO-CA
			184	CD-ARG-PHE-CG		8	C-ASN-TYR-CG		87	CG-ASP-TYR-CZ					92	O-GLN-TRP-CH2		87	CB-GLU-TRP-CE2					4	OXT-HIS-THR-CB		42	N-ILE-VAL-CG1		79	CG-LEU-TYR-CD2		54	CD-LYS-TRP-CD1					35	OXT-PHE-PRO-CA
			127	CG-ARG-PHE-CG		64	CB-ASN-TYR-CG		49	N-ASP-TYR-CZ					31	CA-GLN-TRP-CZ2		22	CD-GLU-TRP-CE2					44	CA-HIS-THR-CG2		232	O-ILE-VAL-CG1		86	C-LEU-TYR-CD2		81	CE-LYS-TRP-CD1					37	CA-PHE-PRO-CB
			221	CZ-ARG-PHE-CG		57	CG-ASN-TYR-CG		165	O-ASP-TYR-CZ					67	CB-GLN-TRP-CZ2		89	CG-GLU-TRP-CE2					167	CB-HIS-THR-CG2		47	CA-ILE-VAL-CG2		53	N-LEU-TYR-CD2		64	CG-LYS-TRP-CD1					120	CB-PHE-PRO-CB
			19	N-ARG-PHE-CG		7	N-ASN-TYR-CG		604	OD1-ASP-TYR-CZ					78	CD-GLN-TRP-CZ2		6	C-GLU-TRP-CE2					303	CD2-HIS-THR-CG2		64	CB-ILE-VAL-CG2		217	O-LEU-TYR-CD2		11	C-LYS-TRP-CD1					334	CD1-PHE-PRO-CB
			217	NE-ARG-PHE-CG		126	ND2-ASN-TYR-CG		1189	OD2-ASP-TYR-CZ					83	CG-GLN-TRP-CZ2		10	N-GLU-TRP-CE2					439	CE1-HIS-THR-CG2		839	CD1-ILE-VAL-CG2		73	CA-LEU-TYR-CE1		22	N-LYS-TRP-CD1					310	CD2-PHE-PRO-CB
			239	NH1-ARG-PHE-CG		55	O-ASN-TYR-CG		2	CA-ASP-TYR-N					26	C-GLN-TRP-CZ2		156	OE1-GLU-TRP-CE2					186	CG-HIS-THR-CG2		277	CG1-ILE-VAL-CG2		267	CB-LEU-TYR-CE1		61	NZ-LYS-TRP-CD1					456	CE1-PHE-PRO-CB
			216	NH2-ARG-PHE-CG		73	OD1-ASN-TYR-CG		19	C-ASP-TYR-N					129	NE2-GLN-TRP-CZ2		146	OE2-GLU-TRP-CE2					34	C-HIS-THR-CG2		645	CG2-ILE-VAL-CG2		821	CD1-LEU-TYR-CE1		62	O-LYS-TRP-CD1					431	CE2-PHE-PRO-CB
			35	O-ARG-PHE-CG		39	CA-ASN-TYR-CZ		8	CB-ASP-TYR-N					19	N-GLN-TRP-CZ2		104	O-GLU-TRP-CE2					280	ND1-HIS-THR-CG2		54	C-ILE-VAL-CG2		690	CD2-LEU-TYR-CE1		27	CA-LYS-TRP-CD2					212	CG-PHE-PRO-CB
			193	CA-ARG-PHE-CZ		34	C-ASN-TYR-CZ		113	CG-ASP-TYR-N					118	OE1-GLN-TRP-CZ2		19	CA-GLU-TRP-CE3					340	NE2-HIS-THR-CG2		40	N-ILE-VAL-CG2		142	CG-LEU-TYR-CE1		66	CB-LYS-TRP-CD2					57	C-PHE-PRO-CB
			148	C-ARG-PHE-CZ		174	CB-ASN-TYR-CZ		151	O-ASP-TYR-N					80	O-GLN-TRP-CZ2		39	CB-GLU-TRP-CE3					47	N-HIS-THR-CG2		299	O-ILE-VAL-CG2		99	C-LEU-TYR-CE1		67	CD-LYS-TRP-CD2					424	CZ-PHE-PRO-CB
			332	CB-ARG-PHE-CZ		99	CG-ASN-TYR-CZ		145	OD1-ASP-TYR-N					33	CA-GLN-TRP-CZ3		26	CD-GLU-TRP-CE3					199	O-HIS-THR-CG2		2	CB-ILE-VAL-N		121	N-LEU-TYR-CE1		77	CE-LYS-TRP-CD2					47	N-PHE-PRO-CB
			445	CD-ARG-PHE-CZ		49	N-ASN-TYR-CZ		303	OD2-ASP-TYR-N					76	CB-GLN-TRP-CZ3		62	CG-GLU-TRP-CE3					12	CB-HIS-THR-N		67	CD1-ILE-VAL-N		451	O-LEU-TYR-CE1		59	CG-LYS-TRP-CD2					238	O-PHE-PRO-CB
			378	CG-ARG-PHE-CZ		488	ND2-ASN-TYR-CZ		122	CA-ASP-TYR-O					85	CD-GLN-TRP-CZ3		17	C-GLU-TRP-CE3					17	CD2-HIS-THR-N		29	CG2-ILE-VAL-N		63	CA-LEU-TYR-CE2		6	C-LYS-TRP-CD2					11	CA-PHE-PRO-CD
			350	CZ-ARG-PHE-CZ		181	O-ASN-TYR-CZ		88	C-ASP-TYR-O					86	CG-GLN-TRP-CZ3		31	N-GLU-TRP-CE3					68	CE1-HIS-THR-N		36	C-ILE-VAL-N		213	CB-LEU-TYR-CE2		13	N-LYS-TRP-CD2					126	CB-PHE-PRO-CD
			133	N-ARG-PHE-CZ		277	OD1-ASN-TYR-CZ		98	CB-ASP-TYR-O					47	C-GLN-TRP-CZ3		85	OE1-GLU-TRP-CE3					3	CG-HIS-THR-N		490	O-ILE-VAL-N		667	CD1-LEU-TYR-CE2		39	NZ-LYS-TRP-CD2					327	CD1-PHE-PRO-CD
			353	NE-ARG-PHE-CZ		31	C-ASN-TYR-N		39	CG-ASP-TYR-O					159	NE2-GLN-TRP-CZ3		53	OE2-GLU-TRP-CE3					11	C-HIS-THR-N		402	CA-ILE-VAL-O		647	CD2-LEU-TYR-CE2		9	O-LYS-TRP-CD2					324	CD2-PHE-PRO-CD
			494	NH1-ARG-PHE-CZ		6	CB-ASN-TYR-N		148	N-ASP-TYR-O					28	N-GLN-TRP-CZ3		30	O-GLU-TRP-CE3					53	ND1-HIS-THR-N		142	CB-ILE-VAL-O		141	CG-LEU-TYR-CE2		22	CA-LYS-TRP-CE2					498	CE1-PHE-PRO-CD
			422	NH2-ARG-PHE-CZ		47	CG-ASN-TYR-N		75	O-ASP-TYR-O					96	OE1-GLN-TRP-CZ3		20	CA-GLU-TRP-CG					93	NE2-HIS-THR-N		332	CD1-ILE-VAL-O		100	C-LEU-TYR-CE2		70	CB-LYS-TRP-CE2					474	CE2-PHE-PRO-CD
			352	O-ARG-PHE-CZ		87	ND2-ASN-TYR-N		50	OD1-ASP-TYR-O					74	O-GLN-TRP-CZ3		34	CB-GLU-TRP-CG					132	O-HIS-THR-N		181	CG1-ILE-VAL-O		132	N-LEU-TYR-CE2		110	CD-LYS-TRP-CE2					207	CG-PHE-PRO-CD
			13	C-ARG-PHE-N		160	O-ASN-TYR-N		73	OD2-ASP-TYR-O					4	CB-GLN-TRP-N		21	CD-GLU-TRP-CG					132	CA-HIS-THR-O		297	CG2-ILE-VAL-O		442	O-LEU-TYR-CE2		78	CE-LYS-TRP-CE2					69	C-PHE-PRO-CD
			2	CB-ARG-PHE-N		162	OD1-ASN-TYR-N		318	CA-ASP-TYR-OH					39	CD-GLN-TRP-N		31	CG-GLU-TRP-CG					132	CB-HIS-THR-O		284	C-ILE-VAL-O		5	CA-LEU-TYR-CG		92	CG-LYS-TRP-CE2					530	CZ-PHE-PRO-CD
			28	CD-ARG-PHE-N		142	CA-ASN-TYR-O		244	C-ASP-TYR-OH					68	NE2-GLN-TRP-N		6	C-GLU-TRP-CG					213	CD2-HIS-THR-O		529	N-ILE-VAL-O		57	CB-LEU-TYR-CG		18	N-LYS-TRP-CE2					13	N-PHE-PRO-CD
			12	CG-ARG-PHE-N		81	C-ASN-TYR-O		1161	CB-ASP-TYR-OH					135	OE1-GLN-TRP-N		7	N-GLU-TRP-CG					304	CE1-HIS-THR-O		309	O-ILE-VAL-O		336	CD1-LEU-TYR-CG		63	NZ-LYS-TRP-CE2					287	O-PHE-PRO-CD
			14	CZ-ARG-PHE-N		191	CB-ASN-TYR-O		1807	CG-ASP-TYR-OH					15	O-GLN-TRP-N		27	OE1-GLU-TRP-CG					73	CG-HIS-THR-O		6	CD1-ILE-VAL-OXT		362	CD2-LEU-TYR-CG		56	O-LYS-TRP-CE2					56	OXT-PHE-PRO-CD
			2	N-ARG-PHE-N		187	CG-ASN-TYR-O		341	N-ASP-TYR-OH					28	CA-GLN-TRP-NE1		24	OE2-GLU-TRP-CG					100	C-HIS-THR-O					45	CG-LEU-TYR-CG		33	CA-LYS-TRP-CE3					32	CA-PHE-PRO-CG
			10	NE-ARG-PHE-N		204	N-ASN-TYR-O		501	O-ASP-TYR-OH					54	CB-GLN-TRP-NE1		30	O-GLU-TRP-CG					147	ND1-HIS-THR-O					10	C-LEU-TYR-CG		47	CB-LYS-TRP-CE3					214	CB-PHE-PRO-CG
			92	NH1-ARG-PHE-N		509	ND2-ASN-TYR-O		1609	OD1-ASP-TYR-OH					96	CD-GLN-TRP-NE1		64	CA-GLU-TRP-CH2					362	NE2-HIS-THR-O					4	N-LEU-TYR-CG		81	CD-LYS-TRP-CE3					374	CD1-PHE-PRO-CG
			87	NH2-ARG-PHE-N		108	O-ASN-TYR-O		2827	OD2-ASP-TYR-OH					67	CG-GLN-TRP-NE1		165	CB-GLU-TRP-CH2					140	N-HIS-THR-O					65	O-LEU-TYR-CG		83	CE-LYS-TRP-CE3					369	CD2-PHE-PRO-CG
			126	O-ARG-PHE-N		193	OD1-ASN-TYR-O		19	CB-ASP-VAL-C					24	C-GLN-TRP-NE1		125	CD-GLU-TRP-CH2					81	O-HIS-THR-O					21	CA-LEU-TYR-CZ		63	CG-LYS-TRP-CE3					587	CE1-PHE-PRO-CG
			124	CA-ARG-PHE-O		180	CA-ASN-TYR-OH		3	CG-ASP-VAL-C					130	NE2-GLN-TRP-NE1		148	CG-GLU-TRP-CH2					71	CA-HIS-THR-OG1					245	CB-LEU-TYR-CZ		21	C-LYS-TRP-CE3					558	CE2-PHE-PRO-CG
			65	C-ARG-PHE-O		212	C-ASN-TYR-OH		11	N-ASP-VAL-C					13	N-GLN-TRP-NE1		40	C-GLU-TRP-CH2					161	CB-HIS-THR-OG1					515	CD1-LEU-TYR-CZ		24	N-LYS-TRP-CE3					254	CG-PHE-PRO-CG
			137	CB-ARG-PHE-O		491	CB-ASN-TYR-OH		131	O-ASP-VAL-C					189	OE1-GLN-TRP-NE1		41	N-GLU-TRP-CH2					339	CD2-HIS-THR-OG1					482	CD2-LEU-TYR-CZ		39	NZ-LYS-TRP-CE3					51	C-PHE-PRO-CG
			440	CD-ARG-PHE-O		619	CG-ASN-TYR-OH		86	OD1-ASP-VAL-C					101	O-GLN-TRP-NE1		144	OE1-GLU-TRP-CH2					639	CE1-HIS-THR-OG1					97	CG-LEU-TYR-CZ		42	O-LYS-TRP-CE3					633	CZ-PHE-PRO-CG
			221	CG-ARG-PHE-O		150	N-ASN-TYR-OH		108	OD2-ASP-VAL-C					16	CA-GLN-TRP-O		114	OE2-GLU-TRP-CH2					213	CG-HIS-THR-OG1					30	C-LEU-TYR-CZ		28	CA-LYS-TRP-CG					29	N-PHE-PRO-CG
			625	CZ-ARG-PHE-O		1216	ND2-ASN-TYR-OH		3	CA-ASP-VAL-CA					34	CB-GLN-TRP-O		113	O-GLU-TRP-CH2					73	C-HIS-THR-OG1					91	N-LEU-TYR-CZ		46	CB-LYS-TRP-CG					331	O-PHE-PRO-CG
			182	N-ARG-PHE-O		471	O-ASN-TYR-OH		3	CB-ASP-VAL-CA					92	CD-GLN-TRP-O		39	CA-GLU-TRP-CZ2					485	ND1-HIS-THR-OG1					460	O-LEU-TYR-CZ		21	CD-LYS-TRP-CG					7	OXT-PHE-PRO-CG
			410	NE-ARG-PHE-O		763	OD1-ASN-TYR-OH		22	CG-ASP-VAL-CA					51	CG-GLN-TRP-O		164	CB-GLU-TRP-CZ2					848	NE2-HIS-THR-OG1					10	CB-LEU-TYR-N		60	CE-LYS-TRP-CG					12	CB-PHE-PRO-N
			1116	NH1-ARG-PHE-O		4	CB-ASN-TYR-OXT		189	O-ASP-VAL-CA					10	C-GLN-TRP-O		111	CD-GLU-TRP-CZ2					65	N-HIS-THR-OG1					118	CD1-LEU-TYR-N		50	CG-LYS-TRP-CG					56	CD1-PHE-PRO-N
			1100	NH2-ARG-PHE-O		3	CG-ASN-TYR-OXT		101	OD1-ASP-VAL-CA					239	NE2-GLN-TRP-O		174	CG-GLU-TRP-CZ2					170	O-HIS-THR-OG1					100	CD2-LEU-TYR-N		6	C-LYS-TRP-CG					135	CD2-PHE-PRO-N
			130	O-ARG-PHE-O		7	ND2-ASN-TYR-OXT		220	OD2-ASP-VAL-CA					15	N-GLN-TRP-O		47	C-GLU-TRP-CZ2					5	OXT-HIS-THR-OG1					12	CG-LEU-TYR-N		11	N-LYS-TRP-CG					119	CE1-PHE-PRO-N
			15	CZ-ARG-PHE-OXT		24	CB-ASN-VAL-C		15	CA-ASP-VAL-CB					95	OE1-GLN-TRP-O		37	N-GLU-TRP-CZ2					6	CB-HIS-TRP-C					21	C-LEU-TYR-N		25	NZ-LYS-TRP-CG					160	CE2-PHE-PRO-N
			18	NE-ARG-PHE-OXT		12	CG-ASN-VAL-C		8	C-ASP-VAL-CB					21	O-GLN-TRP-O		211	OE1-GLU-TRP-CZ2					5	CD2-HIS-TRP-C					7	N-LEU-TYR-N		11	O-LYS-TRP-CG					16	CG-PHE-PRO-N
			11	NH1-ARG-PHE-OXT		20	N-ASN-VAL-C		35	CB-ASP-VAL-CB					4	CA-GLN-TYR-C		217	OE2-GLU-TRP-CZ2					32	CE1-HIS-TRP-C					327	O-LEU-TYR-N		59	CA-LYS-TRP-CH2					91	C-PHE-PRO-N
			38	NH2-ARG-PHE-OXT		191	ND2-ASN-VAL-C		62	CG-ASP-VAL-CB					3	CB-GLN-TYR-C		174	O-GLU-TRP-CZ2					2	CG-HIS-TRP-C					178	CA-LEU-TYR-O		101	CB-LYS-TRP-CH2					107	CZ-PHE-PRO-N
			5	CA-ARG-PRO-C		86	O-ASN-VAL-C		12	N-ASP-VAL-CB					9	CD-GLN-TYR-C		37	CA-GLU-TRP-CZ3					12	ND1-HIS-TRP-C					112	CB-LEU-TYR-O		78	CD-LYS-TRP-CH2					2	N-PHE-PRO-N
			19	CB-ARG-PRO-C		172	OD1-ASN-VAL-C		107	O-ASP-VAL-CB					10	CG-GLN-TYR-C		66	CB-GLU-TRP-CZ3					28	NE2-HIS-TRP-C					348	CD1-LEU-TYR-O		75	CE-LYS-TRP-CH2					98	O-PHE-PRO-N
			78	CD-ARG-PRO-C		2	CA-ASN-VAL-CA		120	OD1-ASP-VAL-CB					161	NE2-GLN-TYR-C		53	CD-GLU-TRP-CZ3					8	N-HIS-TRP-C					271	CD2-LEU-TYR-O		84	CG-LYS-TRP-CH2					53	OXT-PHE-PRO-N
			75	CG-ARG-PRO-C		20	CG-ASN-VAL-CA		204	OD2-ASP-VAL-CB					119	OE1-GLN-TYR-C		110	CG-GLU-TRP-CZ3					18	O-HIS-TRP-C					50	CG-LEU-TYR-O		39	C-LYS-TRP-CH2					109	CA-PHE-PRO-O
			34	CZ-ARG-PRO-C		3	N-ASN-VAL-CA		109	CA-ASP-VAL-CG1					57	O-GLN-TYR-C		18	C-GLU-TRP-CZ3					3	CB-HIS-TRP-CA					96	C-LEU-TYR-O		44	N-LYS-TRP-CH2					150	CB-PHE-PRO-O
			22	N-ARG-PRO-C		111	ND2-ASN-VAL-CA		78	C-ASP-VAL-CG1					20	CD-GLN-TYR-CA		44	N-GLU-TRP-CZ3					13	CD2-HIS-TRP-CA					279	N-LEU-TYR-O		92	NZ-LYS-TRP-CH2					221	CD1-PHE-PRO-O
			120	NE-ARG-PRO-C		125	O-ASN-VAL-CA		274	CB-ASP-VAL-CG1					11	CG-GLN-TYR-CA		57	OE1-GLU-TRP-CZ3					8	CE1-HIS-TRP-CA					157	O-LEU-TYR-O		124	O-LYS-TRP-CH2					158	CD2-PHE-PRO-O
			417	NH1-ARG-PRO-C		281	OD1-ASN-VAL-CA		282	CG-ASP-VAL-CG1					125	NE2-GLN-TYR-CA		69	OE2-GLU-TRP-CZ3					3	CG-HIS-TRP-CA					373	CA-LEU-TYR-OH		41	CA-LYS-TRP-CZ2					313	CE1-PHE-PRO-O
			434	NH2-ARG-PRO-C		13	C-ASN-VAL-CB		56	N-ASP-VAL-CG1					189	OE1-GLN-TYR-CA		39	O-GLU-TRP-CZ3					19	NE2-HIS-TRP-CA					784	CB-LEU-TYR-OH		91	CB-LYS-TRP-CZ2					318	CE2-PHE-PRO-O
			89	O-ARG-PRO-C		21	CB-ASN-VAL-CB		366	O-ASP-VAL-CG1					81	O-GLN-TYR-CA		3	CB-GLU-TRP-N					21	O-HIS-TRP-CA					1109	CD1-LEU-TYR-OH		111	CD-LYS-TRP-CZ2					72	CG-PHE-PRO-O
			3	CA-ARG-PRO-CA		67	CG-ASN-VAL-CB		307	OD1-ASP-VAL-CG1					8	CA-GLN-TYR-CB		77	CD-GLU-TRP-N					15	CB-HIS-TRP-CB					1058	CD2-LEU-TYR-OH		88	CE-LYS-TRP-CZ2					66	C-PHE-PRO-O
			23	CB-ARG-PRO-CA		166	ND2-ASN-VAL-CB		381	OD2-ASP-VAL-CG1					21	CB-GLN-TYR-CB		24	CG-GLU-TRP-N					30	CD2-HIS-TRP-CB					358	CG-LEU-TYR-OH		85	CG-LYS-TRP-CZ2					390	CZ-PHE-PRO-O
			54	CD-ARG-PRO-CA		91	O-ASN-VAL-CB		67	CA-ASP-VAL-CG2					94	CD-GLN-TYR-CB		83	OE1-GLU-TRP-N					42	CE1-HIS-TRP-CB					556	C-LEU-TYR-OH		27	C-LYS-TRP-CZ2					294	N-PHE-PRO-O
			75	CG-ARG-PRO-CA		223	OD1-ASN-VAL-CB		57	C-ASP-VAL-CG2					27	CG-GLN-TYR-CB		172	OE2-GLU-TRP-N					16	CG-HIS-TRP-CB					437	N-LEU-TYR-OH		42	N-LYS-TRP-CZ2					121	O-PHE-PRO-O
			94	CZ-ARG-PRO-CA		55	CA-ASN-VAL-CG1		191	CB-ASP-VAL-CG2					17	C-GLN-TYR-CB		41	O-GLU-TRP-N					25	ND1-HIS-TRP-CB					1073	O-LEU-TYR-OH		77	NZ-LYS-TRP-CZ2					50	OXT-PHE-PRO-O
			4	N-ARG-PRO-CA		84	C-ASN-VAL-CG1		185	CG-ASP-VAL-CG2					213	NE2-GLN-TYR-CB		64	CA-GLU-TRP-NE1					58	NE2-HIS-TRP-CB					2	CA-LEU-VAL-C		99	O-LYS-TRP-CZ2					2	CA-PHE-PRO-OXT
			103	NE-ARG-PRO-CA		157	CB-ASN-VAL-CG1		52	N-ASP-VAL-CG2					5	N-GLN-TYR-CB		147	CB-GLU-TRP-NE1					33	O-HIS-TRP-CB					9	CB-LEU-VAL-C		30	CA-LYS-TRP-CZ3					2	CD1-PHE-PRO-OXT
			233	NH1-ARG-PRO-CA		188	CG-ASN-VAL-CG1		275	O-ASP-VAL-CG2					265	OE1-GLN-TYR-CB		312	CD-GLU-TRP-NE1					10	CA-HIS-TRP-CD1					112	CD1-LEU-VAL-C		86	CB-LYS-TRP-CZ3					2	C-PHE-PRO-OXT
			375	NH2-ARG-PRO-CA		78	N-ASN-VAL-CG1		256	OD1-ASP-VAL-CG2					134	O-GLN-TYR-CB		130	CG-GLU-TRP-NE1					46	CB-HIS-TRP-CD1					82	CD2-LEU-VAL-C		82	CD-LYS-TRP-CZ3					4	CA-PHE-SER-C
			128	O-ARG-PRO-CA		351	ND2-ASN-VAL-CG1		395	OD2-ASP-VAL-CG2					45	CA-GLN-TYR-CD1		96	C-GLU-TRP-NE1					56	CD2-HIS-TRP-CD1					11	CG-LEU-VAL-C		66	CE-LYS-TRP-CZ3					32	CB-PHE-SER-C
			39	CA-ARG-PRO-CB		247	O-ASN-VAL-CG1		3	CA-ASP-VAL-N					159	CB-GLN-TYR-CD1		33	N-GLU-TRP-NE1					75	CE1-HIS-TRP-CD1					67	N-LEU-VAL-C		91	CG-LYS-TRP-CZ3					42	CD1-PHE-SER-C
			79	C-ARG-PRO-CB		367	OD1-ASN-VAL-CG1		30	C-ASP-VAL-N					153	CD-GLN-TYR-CD1		492	OE1-GLU-TRP-NE1					44	CG-HIS-TRP-CD1					282	O-LEU-VAL-C		43	C-LYS-TRP-CZ3					47	CD2-PHE-SER-C
			60	CB-ARG-PRO-CB		40	CA-ASN-VAL-CG2		17	CB-ASP-VAL-N					113	CG-GLN-TYR-CD1		511	OE2-GLU-TRP-NE1					4	C-HIS-TRP-CD1					7	CB-LEU-VAL-CA		27	N-LYS-TRP-CZ3					128	CE1-PHE-SER-C
			148	CD-ARG-PRO-CB		112	C-ASN-VAL-CG2		125	CG-ASP-VAL-N					34	C-GLN-TYR-CD1		302	O-GLU-TRP-NE1					54	ND1-HIS-TRP-CD1					127	CD1-LEU-VAL-CA		74	NZ-LYS-TRP-CZ3					113	CE2-PHE-SER-C
			116	CG-ARG-PRO-CB		160	CB-ASN-VAL-CG2		278	O-ASP-VAL-N					259	NE2-GLN-TYR-CD1		20	CA-GLU-TRP-O					62	NE2-HIS-TRP-CD1					116	CD2-LEU-VAL-CA		82	O-LYS-TRP-CZ3					15	CG-PHE-SER-C
			395	CZ-ARG-PRO-CB		187	CG-ASN-VAL-CG2		180	OD1-ASP-VAL-N					78	N-GLN-TYR-CD1		44	CB-GLU-TRP-O					10	N-HIS-TRP-CD1					2	N-LEU-VAL-CA		3	CD-LYS-TRP-N					126	CZ-PHE-SER-C
			35	N-ARG-PRO-CB		49	N-ASN-VAL-CG2		342	OD2-ASP-VAL-N					242	OE1-GLN-TYR-CD1		13	CD-GLU-TRP-O					59	O-HIS-TRP-CD1					493	O-LEU-VAL-CA		4	C-LYS-TRP-N					31	N-PHE-SER-C
			244	NE-ARG-PRO-CB		391	ND2-ASN-VAL-CG2		155	CA-ASP-VAL-O					118	O-GLN-TYR-CD1		56	CG-GLU-TRP-O					9	CA-HIS-TRP-CD2					26	CB-LEU-VAL-CB		4	NZ-LYS-TRP-N					166	O-PHE-SER-C
			531	NH1-ARG-PRO-CB		277	O-ASN-VAL-CG2		102	C-ASP-VAL-O					29	CA-GLN-TYR-CD2		9	C-GLU-TRP-O					17	CB-HIS-TRP-CD2					216	CD1-LEU-VAL-CB		64	O-LYS-TRP-N					40	CB-PHE-SER-CA
			607	NH2-ARG-PRO-CB		403	OD1-ASN-VAL-CG2		171	CB-ASP-VAL-O					104	CB-GLN-TYR-CD2		27	N-GLU-TRP-O					99	CD2-HIS-TRP-CD2					207	CD2-LEU-VAL-CB		51	CA-LYS-TRP-NE1					147	CD1-PHE-SER-CA
			361	O-ARG-PRO-CB		3	C-ASN-VAL-N		66	CG-ASP-VAL-O					183	CD-GLN-TYR-CD2		14	OE1-GLU-TRP-O					80	CE1-HIS-TRP-CD2					14	CG-LEU-VAL-CB		85	CB-LYS-TRP-NE1					112	CD2-PHE-SER-CA
			17	CA-ARG-PRO-CD		7	CB-ASN-VAL-N		233	N-ASP-VAL-O					130	CG-GLN-TYR-CD2		30	OE2-GLU-TRP-O					38	CG-HIS-TRP-CD2					7	C-LEU-VAL-CB		101	CD-LYS-TRP-NE1					148	CE1-PHE-SER-CA
			32	C-ARG-PRO-CD		146	CG-ASN-VAL-N		109	O-ASP-VAL-O					35	C-GLN-TYR-CD2		17	O-GLU-TRP-O					3	C-HIS-TRP-CD2					6	N-LEU-VAL-CB		110	CE-LYS-TRP-NE1					159	CE2-PHE-SER-CA
			41	CB-ARG-PRO-CD		157	ND2-ASN-VAL-N		121	OD1-ASP-VAL-O					320	NE2-GLN-TYR-CD2		8	CB-GLU-TYR-C					44	ND1-HIS-TRP-CD2					250	O-LEU-VAL-CB		70	CG-LYS-TRP-NE1					50	CG-PHE-SER-CA
			206	CD-ARG-PRO-CD		240	O-ASN-VAL-N		100	OD2-ASP-VAL-O					12	N-GLN-TYR-CD2		11	CD-GLU-TYR-C					90	NE2-HIS-TRP-CD2					92	CA-LEU-VAL-CG1		39	C-LYS-TRP-NE1					11	C-PHE-SER-CA
			66	CG-ARG-PRO-CD		464	OD1-ASN-VAL-N								225	OE1-GLN-TYR-CD2		20	CG-GLU-TYR-C					5	N-HIS-TRP-CD2					315	CB-LEU-VAL-CG1		33	N-LYS-TRP-NE1					134	CZ-PHE-SER-CA
			445	CZ-ARG-PRO-CD		174	CA-ASN-VAL-O								103	O-GLN-TYR-CD2		13	N-GLU-TYR-C					6	O-HIS-TRP-CD2					1317	CD1-LEU-VAL-CG1		70	NZ-LYS-TRP-NE1					322	O-PHE-SER-CA
			14	N-ARG-PRO-CD		110	C-ASN-VAL-O								112	CA-GLN-TYR-CE1		91	OE1-GLU-TYR-C					16	CA-HIS-TRP-CE2					1446	CD2-LEU-VAL-CG1		152	O-LYS-TRP-NE1					18	CA-PHE-SER-CB
			274	NE-ARG-PRO-CD		293	CB-ASN-VAL-O								212	CB-GLN-TYR-CE1		137	OE2-GLU-TYR-C					12	CB-HIS-TRP-CE2					178	CG-LEU-VAL-CG1		25	CA-LYS-TRP-O					157	CB-PHE-SER-CB
			504	NH1-ARG-PRO-CD		355	CG-ASN-VAL-O								196	CD-GLN-TYR-CE1		90	O-GLU-TYR-C					98	CD2-HIS-TRP-CE2					92	C-LEU-VAL-CG1		21	CB-LYS-TRP-O					345	CD1-PHE-SER-CB
			783	NH2-ARG-PRO-CD		185	N-ASN-VAL-O								227	CG-GLN-TYR-CE1		8	CB-GLU-TYR-CA					107	CE1-HIS-TRP-CE2					97	N-LEU-VAL-CG1		61	CD-LYS-TRP-O					474	CD2-PHE-SER-CB
			298	O-ARG-PRO-CD		818	ND2-ASN-VAL-O								52	C-GLN-TYR-CE1		36	CD-GLU-TYR-CA					49	CG-HIS-TRP-CE2					574	O-LEU-VAL-CG1		150	CE-LYS-TRP-O					477	CE1-PHE-SER-CB
			3	OXT-ARG-PRO-CD		134	O-ASN-VAL-O								417	NE2-GLN-TYR-CE1		6	CG-GLU-TYR-CA					5	C-HIS-TRP-CE2					2	OXT-LEU-VAL-CG1		38	CG-LYS-TRP-O					579	CE2-PHE-SER-CB
			67	CA-ARG-PRO-CG		339	OD1-ASN-VAL-O								98	N-GLN-TYR-CE1		2	N-GLU-TYR-CA					84	ND1-HIS-TRP-CE2					101	CA-LEU-VAL-CG2		15	C-LYS-TRP-O					266	CG-PHE-SER-CB
			99	C-ARG-PRO-CG											404	OE1-GLN-TYR-CE1		183	OE1-GLU-TYR-CA					104	NE2-HIS-TRP-CE2					272	CB-LEU-VAL-CG2		43	N-LYS-TRP-O					41	C-PHE-SER-CB
			106	CB-ARG-PRO-CG											183	O-GLN-TYR-CE1		260	OE2-GLU-TYR-CA					7	N-HIS-TRP-CE2					1382	CD1-LEU-VAL-CG2		296	NZ-LYS-TRP-O					513	CZ-PHE-SER-CB
			202	CD-ARG-PRO-CG											21	CA-GLN-TYR-CE2		105	O-GLU-TYR-CA					36	O-HIS-TRP-CE2					1523	CD2-LEU-VAL-CG2		25	O-LYS-TRP-O					56	N-PHE-SER-CB
			138	CG-ARG-PRO-CG											184	CB-GLN-TYR-CE2		12	CA-GLU-TYR-CB					17	CA-HIS-TRP-CE3					270	CG-LEU-VAL-CG2		2	CD-LYS-TRP-OXT					400	O-PHE-SER-CB
			532	CZ-ARG-PRO-CG											231	CD-GLN-TYR-CE2		37	CB-GLU-TYR-CB					46	CB-HIS-TRP-CE3					107	C-LEU-VAL-CG2		2	CE-LYS-TRP-OXT					15	OXT-PHE-SER-CB
			66	N-ARG-PRO-CG											257	CG-GLN-TYR-CE2		143	CD-GLU-TYR-CB					102	CD2-HIS-TRP-CE3					103	N-LEU-VAL-CG2		10	NZ-LYS-TRP-OXT					4	CA-PHE-SER-N
			330	NE-ARG-PRO-CG											44	C-GLN-TYR-CE2		81	CG-GLU-TYR-CB					91	CE1-HIS-TRP-CE3					598	O-LEU-VAL-CG2		6	CA-LYS-TYR-C					45	CB-PHE-SER-N
			628	NH1-ARG-PRO-CG											404	NE2-GLN-TYR-CE2		31	C-GLU-TYR-CB					56	CG-HIS-TRP-CE3					6	CB-LEU-VAL-N		16	CB-LYS-TYR-C					85	CD1-PHE-SER-N
			724	NH2-ARG-PRO-CG											20	N-GLN-TYR-CE2		15	N-GLU-TYR-CB					26	C-HIS-TRP-CE3					163	CD1-LEU-VAL-N		9	CD-LYS-TYR-C					87	CD2-PHE-SER-N
			531	O-ARG-PRO-CG											423	OE1-GLN-TYR-CE2		265	OE1-GLU-TYR-CB					61	ND1-HIS-TRP-CE3					88	CD2-LEU-VAL-N		28	CE-LYS-TYR-C					177	CE1-PHE-SER-N
			5	CA-ARG-PRO-N											178	O-GLN-TYR-CE2		379	OE2-GLU-TYR-CB					84	NE2-HIS-TRP-CE3					69	C-LEU-VAL-N		23	CG-LYS-TYR-C					188	CE2-PHE-SER-N
			25	CB-ARG-PRO-N											2	OXT-GLN-TYR-CE2		134	O-GLU-TYR-CB					9	N-HIS-TRP-CE3					8	N-LEU-VAL-N		14	N-LYS-TYR-C					7	CG-PHE-SER-N
			30	CD-ARG-PRO-N											10	CA-GLN-TYR-CG		66	CA-GLU-TYR-CD1					18	O-HIS-TRP-CE3					767	O-LEU-VAL-N		158	NZ-LYS-TYR-C					27	C-PHE-SER-N
			60	CG-ARG-PRO-N											63	CB-GLN-TYR-CG		182	CB-GLU-TYR-CD1					6	CA-HIS-TRP-CG					479	CA-LEU-VAL-O		88	O-LYS-TYR-C					152	CZ-PHE-SER-N
			121	CZ-ARG-PRO-N											68	CD-GLN-TYR-CG		146	CD-GLU-TYR-CD1					18	CB-HIS-TRP-CG					296	CB-LEU-VAL-O		6	CB-LYS-TYR-CA					3	N-PHE-SER-N
			2	N-ARG-PRO-N											66	CG-GLN-TYR-CG		195	CG-GLU-TYR-CD1					42	CD2-HIS-TRP-CG					510	CD1-LEU-VAL-O		2	CD-LYS-TYR-CA					360	O-PHE-SER-N
			53	NE-ARG-PRO-N											10	C-GLN-TYR-CG		30	C-GLU-TYR-CD1					48	CE1-HIS-TRP-CG					456	CD2-LEU-VAL-O		11	CE-LYS-TYR-CA					222	CA-PHE-SER-O
			221	NH1-ARG-PRO-N											138	NE2-GLN-TYR-CG		41	N-GLU-TYR-CD1					21	CG-HIS-TRP-CG					101	CG-LEU-VAL-O		6	CG-LYS-TYR-CA					227	CB-PHE-SER-O
			287	NH2-ARG-PRO-N											2	N-GLN-TYR-CG		205	OE1-GLU-TYR-CD1					22	ND1-HIS-TRP-CG					273	C-LEU-VAL-O		3	C-LYS-TYR-CA					240	CD1-PHE-SER-O
			65	O-ARG-PRO-N											106	OE1-GLN-TYR-CG		239	OE2-GLU-TYR-CD1					47	NE2-HIS-TRP-CG					780	N-LEU-VAL-O		5	N-LYS-TYR-CA					191	CD2-PHE-SER-O
			114	CA-ARG-PRO-O											44	O-GLN-TYR-CG		181	O-GLU-TYR-CD1					12	O-HIS-TRP-CG					365	O-LEU-VAL-O		30	NZ-LYS-TYR-CA					366	CE1-PHE-SER-O
			45	C-ARG-PRO-O											76	CA-GLN-TYR-CZ		75	CA-GLU-TYR-CD2					26	CA-HIS-TRP-CH2					2	OXT-LEU-VAL-O		136	O-LYS-TYR-CA					389	CE2-PHE-SER-O
			236	CB-ARG-PRO-O											183	CB-GLN-TYR-CZ		153	CB-GLU-TYR-CD2					93	CB-HIS-TRP-CH2					4	CA-LEU-VAL-OXT		20	CA-LYS-TYR-CB					66	CG-PHE-SER-O
			597	CD-ARG-PRO-O											128	CD-GLN-TYR-CZ		175	CD-GLU-TYR-CD2					131	CD2-HIS-TRP-CH2					4	CB-LEU-VAL-OXT		43	CB-LYS-TYR-CB					115	C-PHE-SER-O
			382	CG-ARG-PRO-O											281	CG-GLN-TYR-CZ		230	CG-GLU-TYR-CD2					99	CE1-HIS-TRP-CH2					3	CG-LEU-VAL-OXT		26	CD-LYS-TYR-CB					441	CZ-PHE-SER-O
			787	CZ-ARG-PRO-O											16	C-GLN-TYR-CZ		33	C-GLU-TYR-CD2					86	CG-HIS-TRP-CH2					8	N-LEU-VAL-OXT		47	CE-LYS-TYR-CB					230	N-PHE-SER-O
			151	N-ARG-PRO-O											451	NE2-GLN-TYR-CZ		55	N-GLU-TYR-CD2					25	C-HIS-TRP-CH2								40	CG-LYS-TYR-CB					120	O-PHE-SER-O
			522	NE-ARG-PRO-O											17	N-GLN-TYR-CZ		228	OE1-GLU-TYR-CD2					78	ND1-HIS-TRP-CH2								13	C-LYS-TYR-CB					201	CA-PHE-SER-OG
			1596	NH1-ARG-PRO-O											468	OE1-GLN-TYR-CZ		235	OE2-GLU-TYR-CD2					123	NE2-HIS-TRP-CH2								26	N-LYS-TYR-CB					415	CB-PHE-SER-OG
			1542	NH2-ARG-PRO-O											152	O-GLN-TYR-CZ		119	O-GLU-TYR-CD2					21	N-HIS-TRP-CH2								57	NZ-LYS-TYR-CB					359	CD1-PHE-SER-OG
			68	O-ARG-PRO-O											2	OXT-GLN-TYR-CZ		129	CA-GLU-TYR-CE1					66	O-HIS-TRP-CH2								179	O-LYS-TYR-CB					282	CD2-PHE-SER-OG
			7	CZ-ARG-PRO-OXT											3	CB-GLN-TYR-N		272	CB-GLU-TYR-CE1					28	CA-HIS-TRP-CZ2								53	CA-LYS-TYR-CD1					489	CE1-PHE-SER-OG
			6	NE-ARG-PRO-OXT											75	CD-GLN-TYR-N		306	CD-GLU-TYR-CE1					76	CB-HIS-TRP-CZ2								169	CB-LYS-TYR-CD1					412	CE2-PHE-SER-OG
			25	NH2-ARG-PRO-OXT											12	CG-GLN-TYR-N		318	CG-GLU-TYR-CE1					105	CD2-HIS-TRP-CZ2								129	CD-LYS-TYR-CD1					143	CG-PHE-SER-OG
			16	CA-ARG-SER-C											3	C-GLN-TYR-N		91	C-GLU-TYR-CE1					139	CE1-HIS-TRP-CZ2								153	CE-LYS-TYR-CD1					213	C-PHE-SER-OG
			4	C-ARG-SER-C											108	NE2-GLN-TYR-N		104	N-GLU-TYR-CE1					84	CG-HIS-TRP-CZ2								128	CG-LYS-TYR-CD1					452	CZ-PHE-SER-OG
			31	CB-ARG-SER-C											220	OE1-GLN-TYR-N		694	OE1-GLU-TYR-CE1					16	C-HIS-TRP-CZ2								48	C-LYS-TYR-CD1					269	N-PHE-SER-OG
			120	CD-ARG-SER-C											101	O-GLN-TYR-N		776	OE2-GLU-TYR-CE1					101	ND1-HIS-TRP-CZ2								40	N-LYS-TYR-CD1					516	O-PHE-SER-OG
			26	CG-ARG-SER-C											74	CA-GLN-TYR-O		234	O-GLU-TYR-CE1					139	NE2-HIS-TRP-CZ2								125	NZ-LYS-TYR-CD1					17	OXT-PHE-SER-OG
			62	CZ-ARG-SER-C											59	CB-GLN-TYR-O		88	CA-GLU-TYR-CE2					29	N-HIS-TRP-CZ2								161	O-LYS-TYR-CD1					5	CA-PHE-THR-C
			50	N-ARG-SER-C											178	CD-GLN-TYR-O		230	CB-GLU-TYR-CE2					54	O-HIS-TRP-CZ2								30	CA-LYS-TYR-CD2					24	CB-PHE-THR-C
			145	NE-ARG-SER-C											77	CG-GLN-TYR-O		321	CD-GLU-TYR-CE2					27	CA-HIS-TRP-CZ3								143	CB-LYS-TYR-CD2					62	CD1-PHE-THR-C
			380	NH1-ARG-SER-C											51	C-GLN-TYR-O		369	CG-GLU-TYR-CE2					79	CB-HIS-TRP-CZ3								129	CD-LYS-TYR-CD2					42	CD2-PHE-THR-C
			542	NH2-ARG-SER-C											616	NE2-GLN-TYR-O		43	C-GLU-TYR-CE2					112	CD2-HIS-TRP-CZ3								136	CE-LYS-TYR-CD2					75	CE1-PHE-THR-C
			152	O-ARG-SER-C											69	N-GLN-TYR-O		54	N-GLU-TYR-CE2					84	CE1-HIS-TRP-CZ3								120	CG-LYS-TYR-CD2					94	CE2-PHE-THR-C
			7	CA-ARG-SER-CA											200	OE1-GLN-TYR-O		625	OE1-GLU-TYR-CE2					81	CG-HIS-TRP-CZ3								38	C-LYS-TYR-CD2					17	CG-PHE-THR-C
			4	C-ARG-SER-CA											73	O-GLN-TYR-O		801	OE2-GLU-TYR-CE2					50	C-HIS-TRP-CZ3								22	N-LYS-TYR-CD2					4	C-PHE-THR-C
			19	CB-ARG-SER-CA											228	CA-GLN-TYR-OH		191	O-GLU-TYR-CE2					70	ND1-HIS-TRP-CZ3								126	NZ-LYS-TYR-CD2					125	CZ-PHE-THR-C
			92	CD-ARG-SER-CA											549	CB-GLN-TYR-OH		22	CA-GLU-TYR-CG					72	NE2-HIS-TRP-CZ3								147	O-LYS-TYR-CD2					5	N-PHE-THR-C
			45	CG-ARG-SER-CA											762	CD-GLN-TYR-OH		86	CB-GLU-TYR-CG					9	N-HIS-TRP-CZ3								78	CA-LYS-TYR-CE1					116	O-PHE-THR-C
			106	CZ-ARG-SER-CA											662	CG-GLN-TYR-OH		58	CD-GLU-TYR-CG					64	O-HIS-TRP-CZ3								234	CB-LYS-TYR-CE1					29	CB-PHE-THR-CA
			9	N-ARG-SER-CA											227	C-GLN-TYR-OH		118	CG-GLU-TYR-CG					5	CB-HIS-TRP-N								259	CD-LYS-TYR-CE1					51	CD1-PHE-THR-CA
			138	NE-ARG-SER-CA											1211	NE2-GLN-TYR-OH		10	C-GLU-TYR-CG					12	CD2-HIS-TRP-N								321	CE-LYS-TYR-CE1					32	CD2-PHE-THR-CA
			279	NH1-ARG-SER-CA											250	N-GLN-TYR-OH		3	N-GLU-TYR-CG					7	CE1-HIS-TRP-N								253	CG-LYS-TYR-CE1					62	CE1-PHE-THR-CA
			371	NH2-ARG-SER-CA											1154	OE1-GLN-TYR-OH		107	OE1-GLU-TYR-CG					8	NE2-HIS-TRP-N								59	C-LYS-TYR-CE1					72	CE2-PHE-THR-CA
			289	O-ARG-SER-CA											449	O-GLN-TYR-OH		102	OE2-GLU-TYR-CG					8	N-HIS-TRP-N								62	N-LYS-TYR-CE1					12	CG-PHE-THR-CA
			66	CA-ARG-SER-CB											4	OXT-GLN-TYR-OH		40	O-GLU-TYR-CG					22	O-HIS-TRP-N								293	NZ-LYS-TYR-CE1					4	C-PHE-THR-CA
			81	C-ARG-SER-CB											7	CB-GLN-VAL-C		96	CA-GLU-TYR-CZ					14	CA-HIS-TRP-NE1								275	O-LYS-TYR-CE1					89	CZ-PHE-THR-CA
			130	CB-ARG-SER-CB											7	CG-GLN-VAL-C		241	CB-GLU-TYR-CZ					38	CB-HIS-TRP-NE1								66	CA-LYS-TYR-CE2					5	N-PHE-THR-CA
			271	CD-ARG-SER-CB											8	C-GLN-VAL-C		139	CD-GLU-TYR-CZ					60	CD2-HIS-TRP-NE1								198	CB-LYS-TYR-CE2					199	O-PHE-THR-CA
			173	CG-ARG-SER-CB											174	NE2-GLN-VAL-C		316	CG-GLU-TYR-CZ					142	CE1-HIS-TRP-NE1								215	CD-LYS-TYR-CE2					22	CA-PHE-THR-CB
			373	CZ-ARG-SER-CB											7	N-GLN-VAL-C		15	C-GLU-TYR-CZ					70	CG-HIS-TRP-NE1								280	CE-LYS-TYR-CE2					36	CB-PHE-THR-CB
			65	N-ARG-SER-CB											195	OE1-GLN-VAL-C		45	N-GLU-TYR-CZ					19	C-HIS-TRP-NE1								194	CG-LYS-TYR-CE2					73	CD1-PHE-THR-CB
			389	NE-ARG-SER-CB											131	O-GLN-VAL-C		913	OE1-GLU-TYR-CZ					138	ND1-HIS-TRP-NE1								59	C-LYS-TYR-CE2					68	CD2-PHE-THR-CB
			783	NH1-ARG-SER-CB											4	CA-GLN-VAL-CA		1164	OE2-GLU-TYR-CZ					90	NE2-HIS-TRP-NE1								51	N-LYS-TYR-CE2					134	CE1-PHE-THR-CB
			906	NH2-ARG-SER-CB											7	CB-GLN-VAL-CA		126	O-GLU-TYR-CZ					14	N-HIS-TRP-NE1								253	NZ-LYS-TYR-CE2					92	CE2-PHE-THR-CB
			459	O-ARG-SER-CB											23	CD-GLN-VAL-CA		205	CD-GLU-TYR-N					118	O-HIS-TRP-NE1								259	O-LYS-TYR-CE2					22	CG-PHE-THR-CB
			8	CA-ARG-SER-N											6	CG-GLN-VAL-CA		20	CG-GLU-TYR-N					32	CA-HIS-TRP-O								21	CA-LYS-TYR-CG					15	C-PHE-THR-CB
			42	C-ARG-SER-N											6	C-GLN-VAL-CA		15	C-GLU-TYR-N					37	CB-HIS-TRP-O								91	CB-LYS-TYR-CG					188	CZ-PHE-THR-CB
			29	CB-ARG-SER-N											122	NE2-GLN-VAL-CA		314	OE1-GLU-TYR-N					55	CD2-HIS-TRP-O								64	CD-LYS-TYR-CG					34	N-PHE-THR-CB
			96	CD-ARG-SER-N											294	OE1-GLN-VAL-CA		473	OE2-GLU-TYR-N					80	CE1-HIS-TRP-O								84	CE-LYS-TYR-CG					193	O-PHE-THR-CB
			31	CG-ARG-SER-N											195	O-GLN-VAL-CA		112	O-GLU-TYR-N					34	CG-HIS-TRP-O								67	CG-LYS-TYR-CG					5	OXT-PHE-THR-CB
			85	CZ-ARG-SER-N											12	CA-GLN-VAL-CB		90	CA-GLU-TYR-O					9	C-HIS-TRP-O								18	C-LYS-TYR-CG					44	CA-PHE-THR-CG2
			3	N-ARG-SER-N											19	CB-GLN-VAL-CB		116	CB-GLU-TYR-O					53	ND1-HIS-TRP-O								8	N-LYS-TYR-CG					111	CB-PHE-THR-CG2
			96	NE-ARG-SER-N											54	CD-GLN-VAL-CB		46	CD-GLU-TYR-O					101	NE2-HIS-TRP-O								59	NZ-LYS-TYR-CG					277	CD1-PHE-THR-CG2
			257	NH1-ARG-SER-N											29	CG-GLN-VAL-CB		96	CG-GLU-TYR-O					55	N-HIS-TRP-O								83	O-LYS-TYR-CG					314	CD2-PHE-THR-CG2
			357	NH2-ARG-SER-N											6	C-GLN-VAL-CB		46	C-GLU-TYR-O					10	O-HIS-TRP-O								82	CA-LYS-TYR-CZ					506	CE1-PHE-THR-CG2
			308	O-ARG-SER-N											155	NE2-GLN-VAL-CB		104	N-GLU-TYR-O					11	CB-HIS-TYR-C								203	CB-LYS-TYR-CZ					461	CE2-PHE-THR-CG2
			221	CA-ARG-SER-O											4	N-GLN-VAL-CB		71	OE1-GLU-TYR-O					20	CD2-HIS-TYR-C								257	CD-LYS-TYR-CZ					114	CG-PHE-THR-CG2
			132	C-ARG-SER-O											255	OE1-GLN-VAL-CB		97	OE2-GLU-TYR-O					63	CE1-HIS-TYR-C								334	CE-LYS-TYR-CZ					76	C-PHE-THR-CG2
			245	CB-ARG-SER-O											96	O-GLN-VAL-CB		86	O-GLU-TYR-O					18	ND1-HIS-TYR-C								253	CG-LYS-TYR-CZ					554	CZ-PHE-THR-CG2
			584	CD-ARG-SER-O											72	CA-GLN-VAL-CG1		313	CA-GLU-TYR-OH					71	NE2-HIS-TYR-C								16	C-LYS-TYR-CZ					76	N-PHE-THR-CG2
			348	CG-ARG-SER-O											204	CB-GLN-VAL-CG1		752	CB-GLU-TYR-OH					8	N-HIS-TYR-C								75	N-LYS-TYR-CZ					304	O-PHE-THR-CG2
			770	CZ-ARG-SER-O											249	CD-GLN-VAL-CG1		1986	CD-GLU-TYR-OH					68	O-HIS-TYR-C								395	NZ-LYS-TYR-CZ					5	OXT-PHE-THR-CG2
			276	N-ARG-SER-O											260	CG-GLN-VAL-CG1		1229	CG-GLU-TYR-OH					5	CB-HIS-TYR-CA								247	O-LYS-TYR-CZ					7	CA-PHE-THR-N
			718	NE-ARG-SER-O											59	C-GLN-VAL-CG1		202	C-GLU-TYR-OH					24	CD2-HIS-TYR-CA								3	CB-LYS-TYR-N					12	CB-PHE-THR-N
			1320	NH1-ARG-SER-O											389	NE2-GLN-VAL-CG1		216	N-GLU-TYR-OH					42	CE1-HIS-TYR-CA								5	CD-LYS-TYR-N					23	CD1-PHE-THR-N
			1635	NH2-ARG-SER-O											87	N-GLN-VAL-CG1		2380	OE1-GLU-TYR-OH					5	CG-HIS-TYR-CA								7	CE-LYS-TYR-N					23	CD2-PHE-THR-N
			137	O-ARG-SER-O											456	OE1-GLN-VAL-CG1		2862	OE2-GLU-TYR-OH					29	ND1-HIS-TYR-CA								5	CG-LYS-TYR-N					44	CE1-PHE-THR-N
			271	CA-ARG-SER-OG											246	O-GLN-VAL-CG1		394	O-GLU-TYR-OH					25	NE2-HIS-TYR-CA								13	C-LYS-TYR-N					60	CE2-PHE-THR-N
			270	C-ARG-SER-OG											50	CA-GLN-VAL-CG2		3	OXT-GLU-TYR-OH					2	N-HIS-TYR-CA								2	N-LYS-TYR-N					3	CG-PHE-THR-N
			470	CB-ARG-SER-OG											146	CB-GLN-VAL-CG2		4	CB-GLU-VAL-C					97	O-HIS-TYR-CA								20	NZ-LYS-TYR-N					21	C-PHE-THR-N
			892	CD-ARG-SER-OG											249	CD-GLN-VAL-CG2		30	CD-GLU-VAL-C					8	CA-HIS-TYR-CB								134	O-LYS-TYR-N					73	CZ-PHE-THR-N
			481	CG-ARG-SER-OG											181	CG-GLN-VAL-CG2		21	CG-GLU-VAL-C					38	CB-HIS-TYR-CB								108	CA-LYS-TYR-O					4	N-PHE-THR-N
			903	CZ-ARG-SER-OG											56	C-GLN-VAL-CG2		24	N-GLU-VAL-C					95	CD2-HIS-TYR-CB								122	CB-LYS-TYR-O					237	O-PHE-THR-N
			269	N-ARG-SER-OG											404	NE2-GLN-VAL-CG2		120	OE1-GLU-VAL-C					118	CE1-HIS-TYR-CB								151	CD-LYS-TYR-O					148	CA-PHE-THR-O
			923	NE-ARG-SER-OG											43	N-GLN-VAL-CG2		172	OE2-GLU-VAL-C					45	CG-HIS-TYR-CB								345	CE-LYS-TYR-O					132	CB-PHE-THR-O
			1597	NH1-ARG-SER-OG											536	OE1-GLN-VAL-CG2		239	O-GLU-VAL-C					19	C-HIS-TYR-CB								130	CG-LYS-TYR-O					148	CD1-PHE-THR-O
			1907	NH2-ARG-SER-OG											213	O-GLN-VAL-CG2		3	CB-GLU-VAL-CA					66	ND1-HIS-TYR-CB								78	C-LYS-TYR-O					107	CD2-PHE-THR-O
			600	O-ARG-SER-OG											9	CB-GLN-VAL-N		40	CD-GLU-VAL-CA					154	NE2-HIS-TYR-CB								153	N-LYS-TYR-O					227	CE1-PHE-THR-O
			3	OXT-ARG-SER-OG											135	CD-GLN-VAL-N		8	CG-GLU-VAL-CA					4	N-HIS-TYR-CB								689	NZ-LYS-TYR-O					298	CE2-PHE-THR-O
			3	CD-ARG-SER-OXT											10	CG-GLN-VAL-N		7	C-GLU-VAL-CA					98	O-HIS-TYR-CB								83	O-LYS-TYR-O					47	CG-PHE-THR-O
			5	CZ-ARG-SER-OXT											24	C-GLN-VAL-N		136	OE1-GLU-VAL-CA					4	CA-HIS-TYR-CD1								317	CA-LYS-TYR-OH					109	C-PHE-THR-O
			7	NE-ARG-SER-OXT											145	NE2-GLN-VAL-N		290	OE2-GLU-VAL-CA					70	CB-HIS-TYR-CD1								499	CB-LYS-TYR-OH					372	CZ-PHE-THR-O
			11	CA-ARG-THR-C											2	N-GLN-VAL-N		321	O-GLU-VAL-CA					145	CD2-HIS-TYR-CD1								650	CD-LYS-TYR-OH					144	N-PHE-THR-O
			8	C-ARG-THR-C											449	OE1-GLN-VAL-N		14	CA-GLU-VAL-CB					188	CE1-HIS-TYR-CD1								979	CE-LYS-TYR-OH					168	O-PHE-THR-O
			21	CB-ARG-THR-C											222	O-GLN-VAL-N		21	CB-GLU-VAL-CB					91	CG-HIS-TYR-CD1								451	CG-LYS-TYR-OH					172	CA-PHE-THR-OG1
			52	CD-ARG-THR-C											152	CA-GLN-VAL-O		67	CD-GLU-VAL-CB					15	C-HIS-TYR-CD1								386	C-LYS-TYR-OH					201	CB-PHE-THR-OG1
			31	CG-ARG-THR-C											137	CB-GLN-VAL-O		43	CG-GLU-VAL-CB					128	ND1-HIS-TYR-CD1								347	N-LYS-TYR-OH					249	CD1-PHE-THR-OG1
			48	CZ-ARG-THR-C											265	CD-GLN-VAL-O		5	C-GLU-VAL-CB					140	NE2-HIS-TYR-CD1								1404	NZ-LYS-TYR-OH					256	CD2-PHE-THR-OG1
			19	N-ARG-THR-C											181	CG-GLN-VAL-O		3	N-GLU-VAL-CB					7	N-HIS-TYR-CD1								743	O-LYS-TYR-OH					442	CE1-PHE-THR-OG1
			116	NE-ARG-THR-C											110	C-GLN-VAL-O		207	OE1-GLU-VAL-CB					76	O-HIS-TYR-CD1								3	CE-LYS-TYR-OXT					332	CE2-PHE-THR-OG1
			351	NH1-ARG-THR-C											758	NE2-GLN-VAL-O		296	OE2-GLU-VAL-CB					15	CA-HIS-TYR-CD2								10	CB-LYS-VAL-C					75	CG-PHE-THR-OG1
			410	NH2-ARG-THR-C											193	N-GLN-VAL-O		158	O-GLU-VAL-CB					96	CB-HIS-TYR-CD2								7	CD-LYS-VAL-C					132	C-PHE-THR-OG1
			117	O-ARG-THR-C											329	OE1-GLN-VAL-O		64	CA-GLU-VAL-CG1					124	CD2-HIS-TYR-CD2								30	CE-LYS-VAL-C					398	CZ-PHE-THR-OG1
			8	C-ARG-THR-CA											136	O-GLN-VAL-O		203	CB-GLU-VAL-CG1					170	CE1-HIS-TYR-CD2								14	CG-LYS-VAL-C					207	N-PHE-THR-OG1
			8	CB-ARG-THR-CA											2	OE1-GLN-VAL-OXT		302	CD-GLU-VAL-CG1					109	CG-HIS-TYR-CD2								2	C-LYS-VAL-C					310	O-PHE-THR-OG1
			30	CD-ARG-THR-CA														313	CG-GLU-VAL-CG1					18	C-HIS-TYR-CD2								23	N-LYS-VAL-C					3	CB-PHE-TRP-C
			20	CG-ARG-THR-CA														80	C-GLU-VAL-CG1					109	ND1-HIS-TYR-CD2								222	NZ-LYS-VAL-C					6	CD1-PHE-TRP-C
			35	CZ-ARG-THR-CA														101	N-GLU-VAL-CG1					135	NE2-HIS-TYR-CD2								208	O-LYS-VAL-C					12	CD2-PHE-TRP-C
			36	NE-ARG-THR-CA														387	OE1-GLU-VAL-CG1					15	N-HIS-TYR-CD2								6	CB-LYS-VAL-CA					13	CE1-PHE-TRP-C
			196	NH1-ARG-THR-CA														475	OE2-GLU-VAL-CG1					72	O-HIS-TYR-CD2								13	CD-LYS-VAL-CA					26	CE2-PHE-TRP-C
			220	NH2-ARG-THR-CA														315	O-GLU-VAL-CG1					24	CA-HIS-TYR-CE1								10	CE-LYS-VAL-CA					16	CZ-PHE-TRP-C
			178	O-ARG-THR-CA														99	CA-GLU-VAL-CG2					210	CB-HIS-TYR-CE1								10	CG-LYS-VAL-CA					14	O-PHE-TRP-C
			14	CA-ARG-THR-CB														201	CB-GLU-VAL-CG2					242	CD2-HIS-TYR-CE1								35	NZ-LYS-VAL-CA					2	OXT-PHE-TRP-C
			10	C-ARG-THR-CB														299	CD-GLU-VAL-CG2					317	CE1-HIS-TYR-CE1								316	O-LYS-VAL-CA					2	CA-PHE-TRP-CA
			45	CB-ARG-THR-CB														325	CG-GLU-VAL-CG2					150	CG-HIS-TYR-CE1								36	CB-LYS-VAL-CB					5	CB-PHE-TRP-CA
			60	CD-ARG-THR-CB														70	C-GLU-VAL-CG2					42	C-HIS-TYR-CE1								24	CD-LYS-VAL-CB					11	CD2-PHE-TRP-CA
			39	CG-ARG-THR-CB														60	N-GLU-VAL-CG2					256	ND1-HIS-TYR-CE1								31	CE-LYS-VAL-CB					17	CE1-PHE-TRP-CA
			107	CZ-ARG-THR-CB														463	OE1-GLU-VAL-CG2					373	NE2-HIS-TYR-CE1								28	CG-LYS-VAL-CB					28	CE2-PHE-TRP-CA
			8	N-ARG-THR-CB														617	OE2-GLU-VAL-CG2					21	N-HIS-TYR-CE1								12	C-LYS-VAL-CB					2	CG-PHE-TRP-CA
			111	NE-ARG-THR-CB														277	O-GLU-VAL-CG2					121	O-HIS-TYR-CE1								11	N-LYS-VAL-CB					41	CZ-PHE-TRP-CA
			331	NH1-ARG-THR-CB														7	CB-GLU-VAL-N					27	CA-HIS-TYR-CE2								30	NZ-LYS-VAL-CB					29	O-PHE-TRP-CA
			440	NH2-ARG-THR-CB														219	CD-GLU-VAL-N					165	CB-HIS-TYR-CE2								134	O-LYS-VAL-CB					2	OXT-PHE-TRP-CA
			181	O-ARG-THR-CB														24	CG-GLU-VAL-N					208	CD2-HIS-TYR-CE2								65	CA-LYS-VAL-CG1					2	CA-PHE-TRP-CB
			3	OXT-ARG-THR-CB														20	C-GLU-VAL-N					298	CE1-HIS-TYR-CE2								148	CB-LYS-VAL-CG1					24	CB-PHE-TRP-CB
			90	CA-ARG-THR-CG2														3	N-GLU-VAL-N					125	CG-HIS-TYR-CE2								174	CD-LYS-VAL-CG1					33	CD1-PHE-TRP-CB
			75	C-ARG-THR-CG2														306	OE1-GLU-VAL-N					32	C-HIS-TYR-CE2								154	CE-LYS-VAL-CG1					76	CD2-PHE-TRP-CB
			164	CB-ARG-THR-CG2														520	OE2-GLU-VAL-N					274	ND1-HIS-TYR-CE2								152	CG-LYS-VAL-CG1					72	CE1-PHE-TRP-CB
			314	CD-ARG-THR-CG2														276	O-GLU-VAL-N					242	NE2-HIS-TYR-CE2								67	C-LYS-VAL-CG1					111	CE2-PHE-TRP-CB
			209	CG-ARG-THR-CG2														269	CA-GLU-VAL-O					21	N-HIS-TYR-CE2								95	N-LYS-VAL-CG1					11	CG-PHE-TRP-CB
			509	CZ-ARG-THR-CG2														196	CB-GLU-VAL-O					141	O-HIS-TYR-CE2								143	NZ-LYS-VAL-CG1					4	C-PHE-TRP-CB
			58	N-ARG-THR-CG2														127	CD-GLU-VAL-O					27	CB-HIS-TYR-CG								293	O-LYS-VAL-CG1					70	CZ-PHE-TRP-CB
			392	NE-ARG-THR-CG2														199	CG-GLU-VAL-O					80	CD2-HIS-TYR-CG								69	CA-LYS-VAL-CG2					111	O-PHE-TRP-CB
			702	NH1-ARG-THR-CG2														161	C-GLU-VAL-O					90	CE1-HIS-TYR-CG								182	CB-LYS-VAL-CG2					42	CA-PHE-TRP-CD1
			841	NH2-ARG-THR-CG2														233	N-GLU-VAL-O					59	CG-HIS-TYR-CG								177	CD-LYS-VAL-CG2					92	CB-PHE-TRP-CD1
			371	O-ARG-THR-CG2														128	OE1-GLU-VAL-O					2	C-HIS-TYR-CG								127	CE-LYS-VAL-CG2					107	CD1-PHE-TRP-CD1
			6	OXT-ARG-THR-CG2														182	OE2-GLU-VAL-O					63	ND1-HIS-TYR-CG								168	CG-LYS-VAL-CG2					69	CD2-PHE-TRP-CD1
			24	C-ARG-THR-N														140	O-GLU-VAL-O					89	NE2-HIS-TYR-CG								82	C-LYS-VAL-CG2					103	CE1-PHE-TRP-CD1
			4	CB-ARG-THR-N																				3	N-HIS-TYR-CG								68	N-LYS-VAL-CG2					76	CE2-PHE-TRP-CD1
			15	CD-ARG-THR-N																				35	O-HIS-TYR-CG								142	NZ-LYS-VAL-CG2					30	CG-PHE-TRP-CD1
			12	CG-ARG-THR-N																				17	CA-HIS-TYR-CZ								286	O-LYS-VAL-CG2					12	C-PHE-TRP-CD1
			27	CZ-ARG-THR-N																				215	CB-HIS-TYR-CZ								3	CA-LYS-VAL-N					104	CZ-PHE-TRP-CD1
			32	NE-ARG-THR-N																				190	CD2-HIS-TYR-CZ								10	CB-LYS-VAL-N					25	N-PHE-TRP-CD1
			147	NH1-ARG-THR-N																				241	CE1-HIS-TYR-CZ								12	CD-LYS-VAL-N					104	O-PHE-TRP-CD1
			177	NH2-ARG-THR-N																				111	CG-HIS-TYR-CZ								13	CE-LYS-VAL-N					74	CB-PHE-TRP-CD2
			244	O-ARG-THR-N																				14	C-HIS-TYR-CZ								10	CG-LYS-VAL-N					93	CD1-PHE-TRP-CD2
			2	OXT-ARG-THR-N																				297	ND1-HIS-TYR-CZ								34	C-LYS-VAL-N					111	CD2-PHE-TRP-CD2
			200	CA-ARG-THR-O																				410	NE2-HIS-TYR-CZ								11	N-LYS-VAL-N					77	CE1-PHE-TRP-CD2
			111	C-ARG-THR-O																				38	N-HIS-TYR-CZ								48	NZ-LYS-VAL-N					73	CE2-PHE-TRP-CD2
			211	CB-ARG-THR-O																				111	O-HIS-TYR-CZ								412	O-LYS-VAL-N					40	CG-PHE-TRP-CD2
			514	CD-ARG-THR-O																				6	CB-HIS-TYR-N								183	CA-LYS-VAL-O					12	C-PHE-TRP-CD2
			349	CG-ARG-THR-O																				24	CD2-HIS-TYR-N								156	CB-LYS-VAL-O					94	CZ-PHE-TRP-CD2
			744	CZ-ARG-THR-O																				29	CE1-HIS-TYR-N								336	CD-LYS-VAL-O					13	N-PHE-TRP-CD2
			210	N-ARG-THR-O																				8	CG-HIS-TYR-N								582	CE-LYS-VAL-O					42	O-PHE-TRP-CD2
			655	NE-ARG-THR-O																				5	C-HIS-TYR-N								192	CG-LYS-VAL-O					9	CA-PHE-TRP-CE2
			1272	NH1-ARG-THR-O																				20	ND1-HIS-TYR-N								112	C-LYS-VAL-O					89	CB-PHE-TRP-CE2
			1406	NH2-ARG-THR-O																				33	NE2-HIS-TYR-N								309	N-LYS-VAL-O					105	CD1-PHE-TRP-CE2
			192	O-ARG-THR-O																				97	O-HIS-TYR-N								1029	NZ-LYS-VAL-O					100	CD2-PHE-TRP-CE2
			132	CA-ARG-THR-OG1																				71	CA-HIS-TYR-O								197	O-LYS-VAL-O					113	CE1-PHE-TRP-CE2
			145	C-ARG-THR-OG1																				72	CB-HIS-TYR-O								2	OXT-LYS-VAL-O					108	CE2-PHE-TRP-CE2
			248	CB-ARG-THR-OG1																				112	CD2-HIS-TYR-O								3	CB-LYS-VAL-OXT					26	CG-PHE-TRP-CE2
			516	CD-ARG-THR-OG1																				234	CE1-HIS-TYR-O								3	CD-LYS-VAL-OXT					98	CZ-PHE-TRP-CE2
			264	CG-ARG-THR-OG1																				21	CG-HIS-TYR-O								3	NZ-LYS-VAL-OXT					31	N-PHE-TRP-CE2
			600	CZ-ARG-THR-OG1																				52	C-HIS-TYR-O														51	O-PHE-TRP-CE2
			125	N-ARG-THR-OG1																				102	ND1-HIS-TYR-O														8	CA-PHE-TRP-CE3
			486	NE-ARG-THR-OG1																				259	NE2-HIS-TYR-O														91	CB-PHE-TRP-CE3
			1167	NH1-ARG-THR-OG1																				80	N-HIS-TYR-O														107	CD1-PHE-TRP-CE3
			1389	NH2-ARG-THR-OG1																				55	O-HIS-TYR-O														168	CD2-PHE-TRP-CE3
			291	O-ARG-THR-OG1																				221	CA-HIS-TYR-OH														139	CE1-PHE-TRP-CE3
			5	OXT-ARG-THR-OG1																				488	CB-HIS-TYR-OH														146	CE2-PHE-TRP-CE3
			2	CD-ARG-THR-OXT																				567	CD2-HIS-TYR-OH														76	CG-PHE-TRP-CE3
			2	CZ-ARG-THR-OXT																				765	CE1-HIS-TYR-OH														39	C-PHE-TRP-CE3
			2	NE-ARG-THR-OXT																				372	CG-HIS-TYR-OH														127	CZ-PHE-TRP-CE3
			3	NH1-ARG-THR-OXT																				202	C-HIS-TYR-OH														20	N-PHE-TRP-CE3
			33	CD-ARG-TRP-C																				854	ND1-HIS-TYR-OH														56	O-PHE-TRP-CE3
			18	CZ-ARG-TRP-C																				1229	NE2-HIS-TYR-OH														4	CA-PHE-TRP-CG
			87	NE-ARG-TRP-C																				142	N-HIS-TYR-OH														61	CB-PHE-TRP-CG
			205	NH1-ARG-TRP-C																				308	O-HIS-TYR-OH														53	CD1-PHE-TRP-CG
			120	NH2-ARG-TRP-C																				2	CE1-HIS-TYR-OXT														132	CD2-PHE-TRP-CG
			81	O-ARG-TRP-C																				2	ND1-HIS-TYR-OXT														66	CE1-PHE-TRP-CG
			3	C-ARG-TRP-CA																				2	NE2-HIS-TYR-OXT														68	CE2-PHE-TRP-CG
			7	CB-ARG-TRP-CA																				2	CA-HIS-VAL-C														29	CG-PHE-TRP-CG
			21	CD-ARG-TRP-CA																				9	CB-HIS-VAL-C														6	C-PHE-TRP-CG
			3	CG-ARG-TRP-CA																				22	CD2-HIS-VAL-C														54	CZ-PHE-TRP-CG
			10	CZ-ARG-TRP-CA																				29	CE1-HIS-VAL-C														3	N-PHE-TRP-CG
			27	NE-ARG-TRP-CA																				37	ND1-HIS-VAL-C														51	O-PHE-TRP-CG
			37	NH1-ARG-TRP-CA																				91	NE2-HIS-VAL-C														33	CA-PHE-TRP-CH2
			57	NH2-ARG-TRP-CA																				16	N-HIS-VAL-C														117	CB-PHE-TRP-CH2
			95	O-ARG-TRP-CA																				72	O-HIS-VAL-C														157	CD1-PHE-TRP-CH2
			8	CA-ARG-TRP-CB																				5	CB-HIS-VAL-CA														167	CD2-PHE-TRP-CH2
			5	C-ARG-TRP-CB																				21	CD2-HIS-VAL-CA														188	CE1-PHE-TRP-CH2
			13	CB-ARG-TRP-CB																				23	CE1-HIS-VAL-CA														242	CE2-PHE-TRP-CH2
			28	CD-ARG-TRP-CB																				35	ND1-HIS-VAL-CA														61	CG-PHE-TRP-CH2
			15	CG-ARG-TRP-CB																				35	NE2-HIS-VAL-CA														25	C-PHE-TRP-CH2
			87	CZ-ARG-TRP-CB																				4	N-HIS-VAL-CA														297	CZ-PHE-TRP-CH2
			8	N-ARG-TRP-CB																				155	O-HIS-VAL-CA														51	N-PHE-TRP-CH2
			48	NE-ARG-TRP-CB																				12	CB-HIS-VAL-CB														78	O-PHE-TRP-CH2
			137	NH1-ARG-TRP-CB																				96	CD2-HIS-VAL-CB														22	CA-PHE-TRP-CZ2
			127	NH2-ARG-TRP-CB																				99	CE1-HIS-VAL-CB														117	CB-PHE-TRP-CZ2
			74	O-ARG-TRP-CB																				53	CG-HIS-VAL-CB														115	CD1-PHE-TRP-CZ2
			34	CA-ARG-TRP-CD1																				4	C-HIS-VAL-CB														139	CD2-PHE-TRP-CZ2
			18	C-ARG-TRP-CD1																				82	ND1-HIS-VAL-CB														159	CE1-PHE-TRP-CZ2
			69	CB-ARG-TRP-CD1																				116	NE2-HIS-VAL-CB														210	CE2-PHE-TRP-CZ2
			143	CD-ARG-TRP-CD1																				97	O-HIS-VAL-CB														49	CG-PHE-TRP-CZ2
			92	CG-ARG-TRP-CD1																				22	CA-HIS-VAL-CG1														28	C-PHE-TRP-CZ2
			189	CZ-ARG-TRP-CD1																				163	CB-HIS-VAL-CG1														241	CZ-PHE-TRP-CZ2
			26	N-ARG-TRP-CD1																				246	CD2-HIS-VAL-CG1														41	N-PHE-TRP-CZ2
			165	NE-ARG-TRP-CD1																				292	CE1-HIS-VAL-CG1														100	O-PHE-TRP-CZ2
			221	NH1-ARG-TRP-CD1																				152	CG-HIS-VAL-CG1														48	CA-PHE-TRP-CZ3
			243	NH2-ARG-TRP-CD1																				23	C-HIS-VAL-CG1														131	CB-PHE-TRP-CZ3
			115	O-ARG-TRP-CD1																				221	ND1-HIS-VAL-CG1														206	CD1-PHE-TRP-CZ3
			29	CA-ARG-TRP-CD2																				297	NE2-HIS-VAL-CG1														173	CD2-PHE-TRP-CZ3
			10	C-ARG-TRP-CD2																				20	N-HIS-VAL-CG1														170	CE1-PHE-TRP-CZ3
			77	CB-ARG-TRP-CD2																				164	O-HIS-VAL-CG1														194	CE2-PHE-TRP-CZ3
			201	CD-ARG-TRP-CD2																				23	CA-HIS-VAL-CG2														121	CG-PHE-TRP-CZ3
			109	CG-ARG-TRP-CD2																				98	CB-HIS-VAL-CG2														20	C-PHE-TRP-CZ3
			87	CZ-ARG-TRP-CD2																				295	CD2-HIS-VAL-CG2														210	CZ-PHE-TRP-CZ3
			5	N-ARG-TRP-CD2																				360	CE1-HIS-VAL-CG2														45	N-PHE-TRP-CZ3
			177	NE-ARG-TRP-CD2																				177	CG-HIS-VAL-CG2														50	O-PHE-TRP-CZ3
			159	NH1-ARG-TRP-CD2																				34	C-HIS-VAL-CG2														6	CB-PHE-TRP-N
			73	NH2-ARG-TRP-CD2																				280	ND1-HIS-VAL-CG2														10	CD1-PHE-TRP-N
			21	O-ARG-TRP-CD2																				323	NE2-HIS-VAL-CG2														25	CD2-PHE-TRP-N
			28	CA-ARG-TRP-CE2																				15	N-HIS-VAL-CG2														22	CE1-PHE-TRP-N
			102	CB-ARG-TRP-CE2																				139	O-HIS-VAL-CG2														31	CE2-PHE-TRP-N
			301	CD-ARG-TRP-CE2																				7	CB-HIS-VAL-N														9	C-PHE-TRP-N
			124	CG-ARG-TRP-CE2																				10	CD2-HIS-VAL-N														36	CZ-PHE-TRP-N
			136	CZ-ARG-TRP-CE2																				42	CE1-HIS-VAL-N														2	N-PHE-TRP-N
			6	N-ARG-TRP-CE2																				13	CG-HIS-VAL-N														79	O-PHE-TRP-N
			201	NE-ARG-TRP-CE2																				25	C-HIS-VAL-N														4	OXT-PHE-TRP-N
			190	NH1-ARG-TRP-CE2																				55	ND1-HIS-VAL-N														30	CA-PHE-TRP-NE1
			129	NH2-ARG-TRP-CE2																				35	NE2-HIS-VAL-N														112	CB-PHE-TRP-NE1
			71	O-ARG-TRP-CE2																				2	N-HIS-VAL-N														125	CD1-PHE-TRP-NE1
			60	CA-ARG-TRP-CE3																				188	O-HIS-VAL-N														102	CD2-PHE-TRP-NE1
			50	C-ARG-TRP-CE3																				155	CA-HIS-VAL-O														151	CE1-PHE-TRP-NE1
			109	CB-ARG-TRP-CE3																				164	CB-HIS-VAL-O														138	CE2-PHE-TRP-NE1
			162	CD-ARG-TRP-CE3																				185	CD2-HIS-VAL-O														53	CG-PHE-TRP-NE1
			118	CG-ARG-TRP-CE3																				262	CE1-HIS-VAL-O														22	C-PHE-TRP-NE1
			94	CZ-ARG-TRP-CE3																				87	CG-HIS-VAL-O														136	CZ-PHE-TRP-NE1
			44	N-ARG-TRP-CE3																				95	C-HIS-VAL-O														30	N-PHE-TRP-NE1
			141	NE-ARG-TRP-CE3																				189	ND1-HIS-VAL-O														141	O-PHE-TRP-NE1
			168	NH1-ARG-TRP-CE3																				295	NE2-HIS-VAL-O														49	CA-PHE-TRP-O
			131	NH2-ARG-TRP-CE3																				186	N-HIS-VAL-O														44	CB-PHE-TRP-O
			73	O-ARG-TRP-CE3																				123	O-HIS-VAL-O														41	CD1-PHE-TRP-O
			19	CA-ARG-TRP-CG																				3	CB-HIS-VAL-OXT														35	CD2-PHE-TRP-O
			2	C-ARG-TRP-CG																				5	CE1-HIS-VAL-OXT														85	CE1-PHE-TRP-O
			53	CB-ARG-TRP-CG																				4	CG-HIS-VAL-OXT														88	CE2-PHE-TRP-O
			99	CD-ARG-TRP-CG																				9	ND1-HIS-VAL-OXT														15	CG-PHE-TRP-O
			56	CG-ARG-TRP-CG																				2	N-HIS-VAL-OXT														24	C-PHE-TRP-O
			96	CZ-ARG-TRP-CG																																			140	CZ-PHE-TRP-O
			145	NE-ARG-TRP-CG																																			83	N-PHE-TRP-O
			167	NH1-ARG-TRP-CG																																			35	O-PHE-TRP-O
			100	NH2-ARG-TRP-CG																																			2	OXT-PHE-TRP-O
			18	O-ARG-TRP-CG																																			9	CB-PHE-TYR-C
			71	CA-ARG-TRP-CH2																																			21	CD1-PHE-TYR-C
			27	C-ARG-TRP-CH2																																			16	CD2-PHE-TYR-C
			159	CB-ARG-TRP-CH2																																			38	CE1-PHE-TYR-C
			198	CD-ARG-TRP-CH2																																			60	CE2-PHE-TYR-C
			175	CG-ARG-TRP-CH2																																			2	CG-PHE-TYR-C
			165	CZ-ARG-TRP-CH2																																			76	CZ-PHE-TYR-C
			68	N-ARG-TRP-CH2																																			6	N-PHE-TYR-C
			182	NE-ARG-TRP-CH2																																			89	O-PHE-TYR-C
			222	NH1-ARG-TRP-CH2																																			8	CB-PHE-TYR-CA
			212	NH2-ARG-TRP-CH2																																			29	CD1-PHE-TYR-CA
			139	O-ARG-TRP-CH2																																			30	CD2-PHE-TYR-CA
			50	CA-ARG-TRP-CZ2																																			69	CE1-PHE-TYR-CA
			20	C-ARG-TRP-CZ2																																			72	CE2-PHE-TYR-CA
			147	CB-ARG-TRP-CZ2																																			3	CG-PHE-TYR-CA
			228	CD-ARG-TRP-CZ2																																			83	CZ-PHE-TYR-CA
			159	CG-ARG-TRP-CZ2																																			2	N-PHE-TYR-CA
			173	CZ-ARG-TRP-CZ2																																			135	O-PHE-TYR-CA
			25	N-ARG-TRP-CZ2																																			8	CA-PHE-TYR-CB
			197	NE-ARG-TRP-CZ2																																			76	CB-PHE-TYR-CB
			220	NH1-ARG-TRP-CZ2																																			229	CD1-PHE-TYR-CB
			215	NH2-ARG-TRP-CZ2																																			197	CD2-PHE-TYR-CB
			127	O-ARG-TRP-CZ2																																			302	CE1-PHE-TYR-CB
			101	CA-ARG-TRP-CZ3																																			281	CE2-PHE-TYR-CB
			43	C-ARG-TRP-CZ3																																			141	CG-PHE-TYR-CB
			141	CB-ARG-TRP-CZ3																																			19	C-PHE-TYR-CB
			164	CD-ARG-TRP-CZ3																																			340	CZ-PHE-TYR-CB
			150	CG-ARG-TRP-CZ3																																			20	N-PHE-TYR-CB
			142	CZ-ARG-TRP-CZ3																																			182	O-PHE-TYR-CB
			68	N-ARG-TRP-CZ3																																			27	CA-PHE-TYR-CD1
			145	NE-ARG-TRP-CZ3																																			239	CB-PHE-TYR-CD1
			186	NH1-ARG-TRP-CZ3																																			309	CD1-PHE-TYR-CD1
			187	NH2-ARG-TRP-CZ3																																			253	CD2-PHE-TYR-CD1
			101	O-ARG-TRP-CZ3																																			394	CE1-PHE-TYR-CD1
			3	CD-ARG-TRP-N																																			343	CE2-PHE-TYR-CD1
			5	CZ-ARG-TRP-N																																			208	CG-PHE-TYR-CD1
			10	NE-ARG-TRP-N																																			39	C-PHE-TYR-CD1
			34	NH1-ARG-TRP-N																																			404	CZ-PHE-TYR-CD1
			31	NH2-ARG-TRP-N																																			25	N-PHE-TYR-CD1
			21	O-ARG-TRP-N																																			109	O-PHE-TYR-CD1
			50	CA-ARG-TRP-NE1																																			36	CA-PHE-TYR-CD2
			59	C-ARG-TRP-NE1																																			211	CB-PHE-TYR-CD2
			132	CB-ARG-TRP-NE1																																			239	CD1-PHE-TYR-CD2
			236	CD-ARG-TRP-NE1																																			220	CD2-PHE-TYR-CD2
			136	CG-ARG-TRP-NE1																																			275	CE1-PHE-TYR-CD2
			177	CZ-ARG-TRP-NE1																																			275	CE2-PHE-TYR-CD2
			52	N-ARG-TRP-NE1																																			172	CG-PHE-TYR-CD2
			209	NE-ARG-TRP-NE1																																			49	C-PHE-TYR-CD2
			242	NH1-ARG-TRP-NE1																																			311	CZ-PHE-TYR-CD2
			238	NH2-ARG-TRP-NE1																																			25	N-PHE-TYR-CD2
			227	O-ARG-TRP-NE1																																			157	O-PHE-TYR-CD2
			27	CA-ARG-TRP-O																																			67	CA-PHE-TYR-CE1
			19	C-ARG-TRP-O																																			265	CB-PHE-TYR-CE1
			43	CB-ARG-TRP-O																																			285	CD1-PHE-TYR-CE1
			159	CD-ARG-TRP-O																																			230	CD2-PHE-TYR-CE1
			76	CG-ARG-TRP-O																																			415	CE1-PHE-TYR-CE1
			290	CZ-ARG-TRP-O																																			350	CE2-PHE-TYR-CE1
			18	N-ARG-TRP-O																																			122	CG-PHE-TYR-CE1
			253	NE-ARG-TRP-O																																			50	C-PHE-TYR-CE1
			583	NH1-ARG-TRP-O																																			393	CZ-PHE-TYR-CE1
			489	NH2-ARG-TRP-O																																			74	N-PHE-TYR-CE1
			18	O-ARG-TRP-O																																			213	O-PHE-TYR-CE1
			2	CD-ARG-TRP-OXT																																			94	CA-PHE-TYR-CE2
			5	CZ-ARG-TRP-OXT																																			253	CB-PHE-TYR-CE2
			6	NE-ARG-TRP-OXT																																			280	CD1-PHE-TYR-CE2
			11	NH2-ARG-TRP-OXT																																			274	CD2-PHE-TYR-CE2
			5	CB-ARG-TYR-C																																			359	CE1-PHE-TYR-CE2
			39	CD-ARG-TYR-C																																			295	CE2-PHE-TYR-CE2
			14	CG-ARG-TYR-C																																			130	CG-PHE-TYR-CE2
			22	CZ-ARG-TYR-C																																			51	C-PHE-TYR-CE2
			26	N-ARG-TYR-C																																			348	CZ-PHE-TYR-CE2
			73	NE-ARG-TYR-C																																			82	N-PHE-TYR-CE2
			268	NH1-ARG-TYR-C																																			242	O-PHE-TYR-CE2
			273	NH2-ARG-TYR-C																																			16	CA-PHE-TYR-CG
			84	O-ARG-TYR-C																																			156	CB-PHE-TYR-CG
			4	CB-ARG-TYR-CA																																			189	CD1-PHE-TYR-CG
			17	CD-ARG-TYR-CA																																			123	CD2-PHE-TYR-CG
			4	CG-ARG-TYR-CA																																			161	CE1-PHE-TYR-CG
			9	CZ-ARG-TYR-CA																																			163	CE2-PHE-TYR-CG
			5	N-ARG-TYR-CA																																			150	CG-PHE-TYR-CG
			28	NE-ARG-TYR-CA																																			23	C-PHE-TYR-CG
			135	NH1-ARG-TYR-CA																																			230	CZ-PHE-TYR-CG
			200	NH2-ARG-TYR-CA																																			6	N-PHE-TYR-CG
			157	O-ARG-TYR-CA																																			73	O-PHE-TYR-CG
			34	CA-ARG-TYR-CB																																			77	CA-PHE-TYR-CZ
			13	C-ARG-TYR-CB																																			224	CB-PHE-TYR-CZ
			55	CB-ARG-TYR-CB																																			186	CD1-PHE-TYR-CZ
			106	CD-ARG-TYR-CB																																			159	CD2-PHE-TYR-CZ
			75	CG-ARG-TYR-CB																																			237	CE1-PHE-TYR-CZ
			254	CZ-ARG-TYR-CB																																			218	CE2-PHE-TYR-CZ
			37	N-ARG-TYR-CB																																			50	CG-PHE-TYR-CZ
			143	NE-ARG-TYR-CB																																			31	C-PHE-TYR-CZ
			329	NH1-ARG-TYR-CB																																			241	CZ-PHE-TYR-CZ
			380	NH2-ARG-TYR-CB																																			70	N-PHE-TYR-CZ
			167	O-ARG-TYR-CB																																			217	O-PHE-TYR-CZ
			63	CA-ARG-TYR-CD1																																			11	CB-PHE-TYR-N
			54	C-ARG-TYR-CD1																																			31	CD1-PHE-TYR-N
			169	CB-ARG-TYR-CD1																																			32	CD2-PHE-TYR-N
			367	CD-ARG-TYR-CD1																																			70	CE1-PHE-TYR-N
			162	CG-ARG-TYR-CD1																																			81	CE2-PHE-TYR-N
			446	CZ-ARG-TYR-CD1																																			12	CG-PHE-TYR-N
			38	N-ARG-TYR-CD1																																			13	C-PHE-TYR-N
			411	NE-ARG-TYR-CD1																																			87	CZ-PHE-TYR-N
			550	NH1-ARG-TYR-CD1																																			140	O-PHE-TYR-N
			542	NH2-ARG-TYR-CD1																																			104	CA-PHE-TYR-O
			182	O-ARG-TYR-CD1																																			139	CB-PHE-TYR-O
			53	CA-ARG-TYR-CD2																																			77	CD1-PHE-TYR-O
			43	C-ARG-TYR-CD2																																			87	CD2-PHE-TYR-O
			192	CB-ARG-TYR-CD2																																			138	CE1-PHE-TYR-O
			334	CD-ARG-TYR-CD2																																			137	CE2-PHE-TYR-O
			165	CG-ARG-TYR-CD2																																			36	CG-PHE-TYR-O
			416	CZ-ARG-TYR-CD2																																			68	C-PHE-TYR-O
			40	N-ARG-TYR-CD2																																			183	CZ-PHE-TYR-O
			382	NE-ARG-TYR-CD2																																			131	N-PHE-TYR-O
			493	NH1-ARG-TYR-CD2																																			84	O-PHE-TYR-O
			495	NH2-ARG-TYR-CD2																																			321	CA-PHE-TYR-OH
			117	O-ARG-TYR-CD2																																			487	CB-PHE-TYR-OH
			109	CA-ARG-TYR-CE1																																			352	CD1-PHE-TYR-OH
			65	C-ARG-TYR-CE1																																			386	CD2-PHE-TYR-OH
			282	CB-ARG-TYR-CE1																																			450	CE1-PHE-TYR-OH
			537	CD-ARG-TYR-CE1																																			418	CE2-PHE-TYR-OH
			335	CG-ARG-TYR-CE1																																			177	CG-PHE-TYR-OH
			492	CZ-ARG-TYR-CE1																																			299	C-PHE-TYR-OH
			89	N-ARG-TYR-CE1																																			449	CZ-PHE-TYR-OH
			484	NE-ARG-TYR-CE1																																			318	N-PHE-TYR-OH
			714	NH1-ARG-TYR-CE1																																			508	O-PHE-TYR-OH
			683	NH2-ARG-TYR-CE1																																			13	CB-PHE-VAL-C
			255	O-ARG-TYR-CE1																																			51	CD1-PHE-VAL-C
			90	CA-ARG-TYR-CE2																																			46	CD2-PHE-VAL-C
			51	C-ARG-TYR-CE2																																			74	CE1-PHE-VAL-C
			275	CB-ARG-TYR-CE2																																			101	CE2-PHE-VAL-C
			454	CD-ARG-TYR-CE2																																			6	CG-PHE-VAL-C
			332	CG-ARG-TYR-CE2																																			58	CZ-PHE-VAL-C
			464	CZ-ARG-TYR-CE2																																			25	N-PHE-VAL-C
			68	N-ARG-TYR-CE2																																			185	O-PHE-VAL-C
			454	NE-ARG-TYR-CE2																																			20	CB-PHE-VAL-CA
			634	NH1-ARG-TYR-CE2																																			11	CD1-PHE-VAL-CA
			627	NH2-ARG-TYR-CE2																																			47	CD2-PHE-VAL-CA
			249	O-ARG-TYR-CE2																																			65	CE1-PHE-VAL-CA
			2	OXT-ARG-TYR-CE2																																			70	CE2-PHE-VAL-CA
			38	CA-ARG-TYR-CG																																			6	CG-PHE-VAL-CA
			7	C-ARG-TYR-CG																																			69	CZ-PHE-VAL-CA
			87	CB-ARG-TYR-CG																																			289	O-PHE-VAL-CA
			226	CD-ARG-TYR-CG																																			38	CB-PHE-VAL-CB
			95	CG-ARG-TYR-CG																																			82	CD1-PHE-VAL-CB
			321	CZ-ARG-TYR-CG																																			65	CD2-PHE-VAL-CB
			11	N-ARG-TYR-CG																																			136	CE1-PHE-VAL-CB
			281	NE-ARG-TYR-CG																																			129	CE2-PHE-VAL-CB
			333	NH1-ARG-TYR-CG																																			29	CG-PHE-VAL-CB
			303	NH2-ARG-TYR-CG																																			176	CZ-PHE-VAL-CB
			61	O-ARG-TYR-CG																																			88	O-PHE-VAL-CB
			88	CA-ARG-TYR-CZ																																			38	CA-PHE-VAL-CG1
			13	C-ARG-TYR-CZ																																			187	CB-PHE-VAL-CG1
			285	CB-ARG-TYR-CZ																																			440	CD1-PHE-VAL-CG1
			495	CD-ARG-TYR-CZ																																			355	CD2-PHE-VAL-CG1
			358	CG-ARG-TYR-CZ																																			686	CE1-PHE-VAL-CG1
			370	CZ-ARG-TYR-CZ																																			690	CE2-PHE-VAL-CG1
			75	N-ARG-TYR-CZ																																			171	CG-PHE-VAL-CG1
			498	NE-ARG-TYR-CZ																																			59	C-PHE-VAL-CG1
			589	NH1-ARG-TYR-CZ																																			793	CZ-PHE-VAL-CG1
			608	NH2-ARG-TYR-CZ																																			47	N-PHE-VAL-CG1
			163	O-ARG-TYR-CZ																																			283	O-PHE-VAL-CG1
			2	OXT-ARG-TYR-CZ																																			50	CA-PHE-VAL-CG2
			11	C-ARG-TYR-N																																			218	CB-PHE-VAL-CG2
			2	CB-ARG-TYR-N																																			394	CD1-PHE-VAL-CG2
			22	CD-ARG-TYR-N																																			395	CD2-PHE-VAL-CG2
			8	CG-ARG-TYR-N																																			636	CE1-PHE-VAL-CG2
			11	CZ-ARG-TYR-N																																			510	CE2-PHE-VAL-CG2
			7	NE-ARG-TYR-N																																			223	CG-PHE-VAL-CG2
			64	NH1-ARG-TYR-N																																			52	C-PHE-VAL-CG2
			83	NH2-ARG-TYR-N																																			662	CZ-PHE-VAL-CG2
			157	O-ARG-TYR-N																																			48	N-PHE-VAL-CG2
			137	CA-ARG-TYR-O																																			230	O-PHE-VAL-CG2
			81	C-ARG-TYR-O																																			7	CB-PHE-VAL-N
			208	CB-ARG-TYR-O																																			27	CD1-PHE-VAL-N
			410	CD-ARG-TYR-O																																			33	CD2-PHE-VAL-N
			248	CG-ARG-TYR-O																																			88	CE1-PHE-VAL-N
			583	CZ-ARG-TYR-O																																			74	CE2-PHE-VAL-N
			133	N-ARG-TYR-O																																			15	C-PHE-VAL-N
			356	NE-ARG-TYR-O																																			106	CZ-PHE-VAL-N
			1031	NH1-ARG-TYR-O																																			407	O-PHE-VAL-N
			985	NH2-ARG-TYR-O																																			344	CA-PHE-VAL-O
			69	O-ARG-TYR-O																																			217	CB-PHE-VAL-O
			410	CA-ARG-TYR-OH																																			216	CD1-PHE-VAL-O
			296	C-ARG-TYR-OH																																			198	CD2-PHE-VAL-O
			655	CB-ARG-TYR-OH																																			283	CE1-PHE-VAL-O
			975	CD-ARG-TYR-OH																																			344	CE2-PHE-VAL-O
			691	CG-ARG-TYR-OH																																			42	CG-PHE-VAL-O
			862	CZ-ARG-TYR-OH																																			215	C-PHE-VAL-O
			329	N-ARG-TYR-OH																																			311	CZ-PHE-VAL-O
			938	NE-ARG-TYR-OH																																			397	N-PHE-VAL-O
			1358	NH1-ARG-TYR-OH																																			244	O-PHE-VAL-O
			1507	NH2-ARG-TYR-OH																																			4	CA-PHE-VAL-OXT
			517	O-ARG-TYR-OH																																			4	CB-PHE-VAL-OXT
			4	OXT-ARG-TYR-OH																																			5	CD2-PHE-VAL-OXT
			8	CD-ARG-TYR-OXT																																			11	N-PHE-VAL-OXT
			10	CG-ARG-TYR-OXT
			20	CZ-ARG-TYR-OXT
			25	NE-ARG-TYR-OXT
			16	NH1-ARG-TYR-OXT
			22	NH2-ARG-TYR-OXT
			2	CA-ARG-VAL-C
			24	CB-ARG-VAL-C
			60	CD-ARG-VAL-C
			29	CG-ARG-VAL-C
			16	CZ-ARG-VAL-C
			34	N-ARG-VAL-C
			115	NE-ARG-VAL-C
			280	NH1-ARG-VAL-C
			350	NH2-ARG-VAL-C
			198	O-ARG-VAL-C
			2	CA-ARG-VAL-CA
			15	CB-ARG-VAL-CA
			25	CD-ARG-VAL-CA
			22	CG-ARG-VAL-CA
			12	CZ-ARG-VAL-CA
			16	NE-ARG-VAL-CA
			125	NH1-ARG-VAL-CA
			132	NH2-ARG-VAL-CA
			297	O-ARG-VAL-CA
			11	CA-ARG-VAL-CB
			11	C-ARG-VAL-CB
			24	CB-ARG-VAL-CB
			27	CD-ARG-VAL-CB
			30	CG-ARG-VAL-CB
			74	CZ-ARG-VAL-CB
			5	N-ARG-VAL-CB
			52	NE-ARG-VAL-CB
			139	NH1-ARG-VAL-CB
			165	NH2-ARG-VAL-CB
			141	O-ARG-VAL-CB
			85	CA-ARG-VAL-CG1
			62	C-ARG-VAL-CG1
			233	CB-ARG-VAL-CG1
			250	CD-ARG-VAL-CG1
			246	CG-ARG-VAL-CG1
			431	CZ-ARG-VAL-CG1
			72	N-ARG-VAL-CG1
			317	NE-ARG-VAL-CG1
			552	NH1-ARG-VAL-CG1
			640	NH2-ARG-VAL-CG1
			358	O-ARG-VAL-CG1
			3	OXT-ARG-VAL-CG1
			92	CA-ARG-VAL-CG2
			87	C-ARG-VAL-CG2
			168	CB-ARG-VAL-CG2
			228	CD-ARG-VAL-CG2
			156	CG-ARG-VAL-CG2
			339	CZ-ARG-VAL-CG2
			52	N-ARG-VAL-CG2
			250	NE-ARG-VAL-CG2
			532	NH1-ARG-VAL-CG2
			545	NH2-ARG-VAL-CG2
			342	O-ARG-VAL-CG2
			32	C-ARG-VAL-N
			13	CB-ARG-VAL-N
			50	CD-ARG-VAL-N
			22	CG-ARG-VAL-N
			9	CZ-ARG-VAL-N
			6	N-ARG-VAL-N
			25	NE-ARG-VAL-N
			137	NH1-ARG-VAL-N
			118	NH2-ARG-VAL-N
			368	O-ARG-VAL-N
			274	CA-ARG-VAL-O
			164	C-ARG-VAL-O
			284	CB-ARG-VAL-O
			470	CD-ARG-VAL-O
			284	CG-ARG-VAL-O
			748	CZ-ARG-VAL-O
			407	N-ARG-VAL-O
			639	NE-ARG-VAL-O
			1198	NH1-ARG-VAL-O
			1501	NH2-ARG-VAL-O
			246	O-ARG-VAL-O
			4	OXT-ARG-VAL-O
			3	CA-ARG-VAL-OXT
